# Supplementary material for: The calcium sensor CBL7 is required for Serendipita indica‐induced growth stimulation in Arabidopsis thaliana, controlling defense against the endophyte and K+ homoeostasis in the symbiosis
Source: Plant Cell Environ. 2022 Aug 29;45(11):3367–82. doi: 10.1111/pce.14420 (PMC9804297; doi:10.1111/pce.14420)
Supplement: Supplementary file 1 — Supporting information. [file PCE-45-3367-s001.xlsx]

## Sheet: Sheet1
Primers used for genotyping, cloning, and expression analysis
Restriction enzyme recognition sites are underlined
Name	Sequence (5' - 3')
Genotyping
LBb3.1	ATTTTGCCGATTTCGGAAC
cipk13-1_LP	CGTCAGCTCAAAGATCTCGAC
cipk13-1_RP	CGCCACCCTTACATTGTACAC
cipk13-2_LP	CACTCCACAAGAAGCAAAAGC
cipk13-2_RP	ACGCCATTGCTAGTGAGTGAG
cbl7-1_LP	AACCGGATGCAACATTACAAC
cbl7-1_RP	CTACGATTTCGTCTGACTGGC
qRT-PCR
qPCRHAK5For	CCCGATCATCCTCGTATGGTTCAC
qPCRHAK5Rev	AAACATTGCCTCCGTCCCAGTG
qPCRCIPK13For	AGAAGGTGGACAAGGAGCAAGG
qPCRCIPK13Rev	TGGCGTCAGCTCAAAGATCTCG
qPCRCML4For	CACCGCCTGATGAATCGGAAAC
qPCRCML4Rev	TCTCCATTTGCATCCATCTTCTGG
qPCRCBL7For	TGCCAAAGAAACGAGGGTAACG
qPCRCBL7Rev	AGCTCGGGCAAACTCCTCAAAC
qPCRSiTEF1For	TCAAGTCCGTTGAGATGCAC
qPCRSiTEF1Rev	CGTTCTTGACGTTGAAACCA
qPCRPmTEF1For	CGAGAAGTTCGAGAAGGAGG
qPCRPmTEF1Rev	GAGGTACCAGTGATCATGTTCT
qPCRGAPC2For	GAGCTGACTACGTTGTTGAG
qPCRGAPC2Rev	GGAGACAATGTCAAGGTCGG
qPCRAPT1For	TCGTGCTGTTCCTTGCAACCG
qPCRAPT1Rev	GCGGAGGAGAAGAGGCGGAGT
