# Supplementary material for: The calcium sensor CBL7 is required for Serendipita indica‐induced growth stimulation in Arabidopsis thaliana, controlling defense against the endophyte and K+ homoeostasis in the symbiosis
Source: Plant Cell Environ. 2022 Aug 29;45(11):3367–82. doi: 10.1111/pce.14420 (PMC9804297; doi:10.1111/pce.14420)
Supplement: Supplementary file 2 — Supporting information. [file PCE-45-3367-s005.xlsx]

## Sheet: S. indica vs mock 2 dpi
#-------------------------------------------------------------------------------
#Differentielly expressed genes from RNAseq
#p values adjustment: fdr
#FDR filtered (>0.05)
#Expression threshold (log2FC > 1.25)
#-------------------------------------------------------------------------------
Gene_id	log2FC ratio	pval	padj	Gene name	Description
AT4G08380	5.7888	5.6177e-22	2.8011e-18	-	-
AT3G46190	4.5307	1.3193e-09	1.3705e-06	-	TRAF-like|MATH|MATH|MATH
AT3G12230	4.3824	5.7085e-24	7.1159e-20	scpl14	Peptidase S10, serine carboxypeptidase|Peptidase S10, serine carboxypeptidase|Peptidase S10, serine carboxypeptidase|Alpha/Beta hydrolase fold|Alpha/Beta hydrolase fold
AT2G26400	3.9577	7.4963e-05	0.013255	ARD	RmlC-like cupin domain|Acireductone dioxygenase ARD family|Acireductone dioxygenase ARD family|RmlC-like jelly roll fold|1,2-dihydroxy-3-keto-5-methylthiopentene dioxygenase, eukaryotes
AT1G15620	3.8171	7.4797e-07	0.00026264	-	-
AT1G15610	3.7953	1.1124e-06	0.0003649	-	-|-
AT5G52350	3.6566	2.4582e-06	0.00073839	ATEXO70A3	Cullin repeat-like-containing domain|Exocyst complex protein Exo70|Exocyst complex protein Exo70
AT4G10540	3.6069	8.8371e-08	3.7342e-05	-	Peptidase S8, subtilisin, Ser-active site|Peptidase S8, subtilisin-related|Peptidase S8, subtilisin-related|Proteinase inhibitor I9|Protease-associated domain, PA|Peptidase S8/S53 domain|Peptidase S8/S53 domain|Peptidase S8/S53 domain
AT2G45550	3.6026	3.0829e-07	0.00011825	CYP76C4	Cytochrome P450, conserved site|Cytochrome P450, E-class, group I|Cytochrome P450|Cytochrome P450|Cytochrome P450|Cytochrome P450
AT3G60470	3.3721	1.3138e-30	3.2754e-26	-	Protein of unknown function DUF247, plant
AT5G22570	3.2815	2.2929e-22	1.4291e-18	WRKY38	DNA-binding WRKY|DNA-binding WRKY|DNA-binding WRKY|DNA-binding WRKY|DNA-binding WRKY
AT5G01900	3.1424	6.5046e-08	2.9226e-05	WRKY62	DNA-binding WRKY|DNA-binding WRKY|DNA-binding WRKY|DNA-binding WRKY|DNA-binding WRKY
AT1G33900	3.0736	3.8573e-05	0.0076626	-	AIG1|P-loop containing nucleoside triphosphate hydrolase|P-loop containing nucleoside triphosphate hydrolase
AT2G28850	2.8629	0.00016977	0.025808	CYP710A3	Cytochrome P450, conserved site|Cytochrome P450, E-class, group I|Cytochrome P450|Cytochrome P450|Cytochrome P450|Cytochrome P450
AT2G21900	2.8307	6.2989e-05	0.01138	WRKY59	DNA-binding WRKY|DNA-binding WRKY|DNA-binding WRKY|DNA-binding WRKY|DNA-binding WRKY
AT4G15370	2.8089	5.9956e-07	0.0002231	BARS1	Squalene cyclase|Terpenoid cyclases/protein prenyltransferase alpha-alpha toroid|Terpenoid cyclases/protein prenyltransferase alpha-alpha toroid|Terpene synthase, conserved site|Prenyltransferase/squalene oxidase
AT1G33840	2.78	3.5548e-19	1.2661e-15	-	Tubby C-terminal-like domain|LURP1-like domain
AT4G09780	2.7396	0.00022064	0.030731	-	TRAF-like|MATH|MATH|MATH
AT5G26690	2.6338	2.4188e-10	2.6219e-07	-	Heavy metal-associated domain, HMA|Heavy metal-associated domain, HMA
AT1G02450	2.616	1.0043e-05	0.002479	NIMIN1	-
AT5G07760	2.6145	2.0172e-07	7.9828e-05	FH21A	Actin-binding FH2|Actin-binding FH2|Actin-binding FH2|Formin-like family, viridiplantae
AT5G41290	2.592	9.1361e-18	2.8471e-14	CRRSP58	Gnk2-homologous domain|Gnk2-homologous domain
AT1G21270	2.5527	0.00022927	0.03158	WAK2	Wall-associated receptor kinase galacturonan-binding domain|EGF-like calcium-binding, conserved site|EGF-like, conserved site|Protein kinase-like domain|Serine/threonine-protein kinase, active site|EGF-like calcium-binding|EGF-like calcium-binding|Epidermal growth factor-like domain|Epidermal growth factor-like domain|Protein kinase, catalytic domain|Protein kinase, catalytic domain|EGF-type aspa…
AT2G43620	2.5159	1.4054e-11	1.9466e-08	-	Lysozyme-like domain|Chitin-binding, type 1, conserved site|Glycoside hydrolase, family 19|Chitin-binding, type 1|Chitin-binding, type 1|Chitin-binding, type 1|Chitin-binding, type 1|Chitin-binding, type 1|Chitin-binding, type 1|Chitin-binding, type 1|Glycoside hydrolase, family 19, catalytic
AT2G25510	2.4979	7.4662e-07	0.00026264	-	-|-
AT5G41280	2.4911	1.26e-16	3.4902e-13	CRRSP57	Gnk2-homologous domain|Gnk2-homologous domain
AT5G63160	2.4764	6.8111e-07	0.0002461	BT1	BTB/POZ|BTB/POZ fold|BTB/POZ fold|BTB/POZ-like|BTB/POZ-like|Zinc finger, TAZ-type|Zinc finger, TAZ-type|Zinc finger, TAZ-type|Zinc finger, TAZ-type
AT4G10860	2.4515	4.3314e-08	2.1841e-05	-	-
AT2G25410	2.45	1.4065e-05	0.0033625	ATL22	Zinc finger, RING-type|Zinc finger, RING-type|Zinc finger, RING-type|Zinc finger, RING/FYVE/PHD-type
AT4G15360	2.3824	6.2316e-06	0.0016705	CYP705A3	Cytochrome P450, conserved site|Cytochrome P450, E-class, group I|Cytochrome P450|Cytochrome P450|Cytochrome P450|Cytochrome P450
AT1G21230	2.3748	3.9964e-05	0.0076642	WAK5	Wall-associated receptor kinase galacturonan-binding domain|EGF-like calcium-binding, conserved site|Protein kinase-like domain|Serine/threonine-protein kinase, active site|EGF-like calcium-binding|EGF-like calcium-binding|Serine-threonine/tyrosine-protein kinase catalytic domain|Epidermal growth factor-like domain|Epidermal growth factor-like domain|Protein kinase, catalytic domain|EGF-type aspa…
AT1G33870	2.3433	5.0409e-08	2.4168e-05	-	AIG1|P-loop containing nucleoside triphosphate hydrolase|P-loop containing nucleoside triphosphate hydrolase
AT1G78360	2.313	0.00010774	0.017788	ATGSTU21	Thioredoxin-like fold|Thioredoxin-like fold|Glutathione S-transferase, C-terminal-like|Glutathione S-transferase, C-terminal-like|Glutathione S-transferase, C-terminal-like|Glutathione S-transferase, C-terminal|Glutathione S-transferase, N-terminal|Glutathione S-transferase, N-terminal
AT1G67270	2.244	2.8586e-09	2.4575e-06	-	Zinc-finger domain of monoamine-oxidase A repressor R1|DDT domain superfamily|DDT domain, subgroup
AT1G50090	2.2346	2.8565e-08	1.5219e-05	BCAT7	Aminotransferase, class IV, conserved site|Branched-chain amino acid aminotransferase II|Branched-chain amino acid aminotransferase II|Aminotransferase, class IV|Aminotransferase, class IV|Aminotransferase, class IV
AT1G49030	2.2343	7.8403e-13	1.5036e-09	PCR6	Uncharacterised protein family Cys-rich|Uncharacterised protein family Cys-rich
AT3G03670	2.2214	8.4176e-20	3.4976e-16	PER28	Haem peroxidase|Haem peroxidase, plant/fungal/bacterial|Haem peroxidase, plant/fungal/bacterial|Haem peroxidase, plant/fungal/bacterial|Plant peroxidase
AT3G53280	2.2002	1.5139e-05	0.0035274	CYP71B5	Cytochrome P450, conserved site|Cytochrome P450, E-class, group I|Cytochrome P450|Cytochrome P450|Cytochrome P450|Cytochrome P450
AT5G65500	2.1919	8.2379e-07	0.00028134	-	Protein kinase-like domain|U box domain|U box domain|Serine-threonine/tyrosine-protein kinase catalytic domain|Protein kinase, catalytic domain|Zinc finger, RING/FYVE/PHD-type
AT1G19960	2.1875	2.9771e-05	0.00629	-	-
AT3G47050	2.1858	1.0577e-11	1.5511e-08	-	Glycoside hydrolase, superfamily|Glycoside hydrolase family 3 C-terminal domain|Glycoside hydrolase family 3 C-terminal domain|Glycoside hydrolase family 3 C-terminal domain|Glycoside hydrolase, family 3, N-terminal|Glycoside hydrolase, family 3, N-terminal|Glycoside hydrolase, family 3, N-terminal|Glycoside hydrolase family 3|Glycoside hydrolase, superfamily|Glycoside hydrolase family 3 C-termin…
AT1G10340	2.182	1.0742e-08	7.2538e-06	-	PGG domain|Ankyrin repeat-containing domain|Ankyrin repeat-containing domain|Ankyrin repeat-containing domain|Ankyrin repeat-containing domain|Ankyrin repeat|Ankyrin repeat|Ankyrin repeat|Ankyrin repeat|Caskin/Ankyrin repeat-containing protein|PGG domain|Ankyrin repeat-containing domain|Ankyrin repeat-containing domain|Ankyrin repeat-containing domain|Ankyrin repeat-containing domain|Ankyrin repe…
AT1G33880	2.1778	0.00040276	0.048982	-	AIG1|P-loop containing nucleoside triphosphate hydrolase|P-loop containing nucleoside triphosphate hydrolase
AT4G04710	2.1751	1.2209e-08	7.8047e-06	CPK22	EF-Hand 1, calcium-binding site|EF-hand-like domain|EF-hand-like domain|Protein kinase-like domain|Serine/threonine-protein kinase, active site|Serine/threonine- / dual specificity protein kinase, catalytic domain|Calcium-binding EF-hand|Calcium-binding EF-hand|Calcium-binding EF-hand|Protein kinase, catalytic domain|Protein kinase, catalytic domain
AT3G20360	2.1495	1.9028e-09	1.8975e-06	-	TRAF-like|MATH|MATH|MATH
AT1G26250	2.149	1.514e-23	1.2582e-19	-	Extensin repeat
AT4G26560	2.0924	5.8724e-06	0.0015914	CBL7	EF-Hand 1, calcium-binding site|EF-hand-like domain|Calcium-binding EF-hand|Calcium-binding EF-hand
AT5G04730	2.0778	2.0703e-05	0.0046501	-	PGG domain|Caskin/Ankyrin repeat-containing protein
AT1G21210	2.0712	1.9534e-08	1.1595e-05	WAK4	Wall-associated receptor kinase galacturonan-binding domain|EGF-like calcium-binding, conserved site|Protein kinase-like domain|Serine/threonine-protein kinase, active site|EGF-like calcium-binding|EGF-like calcium-binding|Serine-threonine/tyrosine-protein kinase catalytic domain|Epidermal growth factor-like domain|Epidermal growth factor-like domain|Protein kinase, catalytic domain|EGF-type aspa…
AT5G52710	2.0607	0.00017764	0.026596	-	-
AT1G63590	2.0544	0.0003465	0.043629	CRRSP5	Gnk2-homologous domain|Gnk2-homologous domain
AT5G09720	2.0542	3.4422e-12	5.3636e-09	MRS2-8	Magnesium transporter MRS2/LPE10
AT4G10500	2.0508	2.1872e-09	2.0972e-06	-	Non-haem dioxygenase N-terminal domain|Oxoglutarate/iron-dependent dioxygenase|Oxoglutarate/iron-dependent dioxygenase|Isopenicillin N synthase-like
AT1G60110	2.0422	4.3804e-08	2.1841e-05	-	Mannose-binding lectin|Mannose-binding lectin|Mannose-binding lectin|Mannose-binding lectin
AT3G50460	2.0356	4.5771e-06	0.001254	HR2	Powdery mildew resistance protein, RPW8 domain|Powdery mildew resistance protein, RPW8 domain
AT4G07820	2.0177	2.2628e-10	2.5642e-07	-	CAP domain|CAP domain|CAP domain|CAP domain|Allergen V5/Tpx-1-related|Allergen V5/Tpx-1-related
AT3G07380	1.9858	3.4358e-08	1.7845e-05	-	Domain of unknown function DUF23
AT5G22555	1.9839	1.5781e-05	0.003643	-	-
AT5G64810	1.9807	2.2513e-15	5.1024e-12	WRKY51	DNA-binding WRKY|DNA-binding WRKY|DNA-binding WRKY|DNA-binding WRKY|DNA-binding WRKY
AT5G37450	1.9507	3.0422e-06	0.00087178	-	Protein kinase, ATP binding site|Leucine-rich repeat-containing N-terminal, type 2|Protein kinase-like domain|Serine/threonine-protein kinase, active site|Leucine-rich repeat|Protein kinase, catalytic domain|Protein kinase, catalytic domain|Concanavalin A-like lectin/glucanase, subgroup
AT1G72930	1.9298	1.4829e-05	0.0034876	TIR	Toll/interleukin-1 receptor homology (TIR) domain|Toll/interleukin-1 receptor homology (TIR) domain|Toll/interleukin-1 receptor homology (TIR) domain|Toll/interleukin-1 receptor homology (TIR) domain|Toll/interleukin-1 receptor homology (TIR) domain|Toll/interleukin-1 receptor homology (TIR) domain|Toll/interleukin-1 receptor homology (TIR) domain|Toll/interleukin-1 receptor homology (TIR) domain…
AT1G02440	1.9252	1.1942e-07	4.8808e-05	ATARFD1A	Small GTPase superfamily, ARF type|Small GTPase superfamily, ARF type|Small GTPase superfamily, ARF/SAR type|Small GTPase superfamily|P-loop containing nucleoside triphosphate hydrolase|P-loop containing nucleoside triphosphate hydrolase
AT5G38940	1.8858	1.9446e-16	4.8481e-13	-	Germin, manganese binding site|RmlC-like cupin domain|Cupin 1|Cupin 1|Germin|RmlC-like jelly roll fold
AT5G24220	1.8434	8.5766e-06	0.0021819	-	Lipase, class 3|Alpha/Beta hydrolase fold|Alpha/Beta hydrolase fold
AT1G49100	1.814	2.5599e-05	0.0055497	-	Malectin-like carbohydrate-binding domain|Protein kinase, ATP binding site|Protein kinase-like domain|Serine/threonine-protein kinase, active site|Leucine-rich repeat|Serine-threonine/tyrosine-protein kinase catalytic domain|Protein kinase, catalytic domain|Concanavalin A-like lectin/glucanase, subgroup
AT4G01970	1.7985	6.3856e-08	2.9226e-05	AtSTS	Glycoside hydrolase, superfamily|Raffinose synthase|Aldolase-type TIM barrel
AT5G57510	1.7894	0.00027825	0.036899	-	Protein of unknown function DUF761, plant
AT4G03470	1.789	9.9721e-05	0.016674	-	PGG domain|Ankyrin repeat-containing domain|Ankyrin repeat-containing domain|Ankyrin repeat-containing domain|Ankyrin repeat-containing domain|Ankyrin repeat|Caskin/Ankyrin repeat-containing protein
AT4G26380	1.7886	5.9673e-05	0.010859	-	C1-like|DC1|Protein kinase C-like, phorbol ester/diacylglycerol binding|Zinc finger, PHD-type|Zinc finger, RING-type|Zinc finger, RING/FYVE/PHD-type
AT4G29450	1.7743	8.086e-06	0.0020783	-	Leucine rich repeat 4|Malectin-like carbohydrate-binding domain|Protein kinase, ATP binding site|Protein kinase-like domain|Serine/threonine-protein kinase, active site|Serine-threonine/tyrosine-protein kinase catalytic domain|Protein kinase, catalytic domain
AT1G16260	1.7431	6.8521e-08	2.997e-05	WAKL8	Wall-associated receptor kinase galacturonan-binding domain|EGF-like calcium-binding, conserved site|Wall-associated kinase|Protein kinase-like domain|Serine/threonine-protein kinase, active site|EGF-like calcium-binding|Serine-threonine/tyrosine-protein kinase catalytic domain|Protein kinase, catalytic domain|Concanavalin A-like lectin/glucanase, subgroup|Wall-associated receptor kinase galactur…
AT5G59260	1.7364	2.1342e-05	0.0046673	LECRK21	Protein kinase, ATP binding site|Protein kinase-like domain|Concanavalin A-like lectin/glucanases superfamily|Serine/threonine-protein kinase, active site|Legume lectin domain|Protein kinase, catalytic domain|Protein kinase, catalytic domain|Concanavalin A-like lectin/glucanase, subgroup
AT2G39530	1.7324	4.8131e-14	9.9997e-11	-	Uncharacterised protein family UPF0497, trans-membrane plant
AT2G40750	1.7313	5.4632e-09	4.3203e-06	WRKY54	DNA-binding WRKY|DNA-binding WRKY|DNA-binding WRKY|DNA-binding WRKY|DNA-binding WRKY
AT5G59270	1.7196	0.00017815	0.026596	-	Legume lectin, beta chain, Mn/Ca-binding site|Protein kinase, ATP binding site|Protein kinase-like domain|Concanavalin A-like lectin/glucanases superfamily|Serine/threonine-protein kinase, active site|Legume lectin domain|Protein kinase, catalytic domain|Protein kinase, catalytic domain|Concanavalin A-like lectin/glucanase, subgroup
AT1G29020	1.7162	1.5358e-06	0.0004909	-	EF-Hand 1, calcium-binding site|EF-hand-like domain|EF-hand-like domain|Calcium-binding EF-hand|Calcium-binding EF-hand
AT1G49860	1.7145	4.4864e-08	2.1931e-05	ATGSTF14	Thioredoxin-like fold|Thioredoxin-like fold|Glutathione S-transferase, C-terminal-like|Glutathione S-transferase, C-terminal-like|Glutathione S-transferase, C-terminal-like|Glutathione S-transferase, C-terminal|Glutathione S-transferase, N-terminal|Glutathione S-transferase, N-terminal
AT3G56400	1.7066	2.5815e-12	4.2906e-09	WRKY70	DNA-binding WRKY|DNA-binding WRKY|DNA-binding WRKY|DNA-binding WRKY|DNA-binding WRKY
AT1G13480	1.6994	5.9188e-07	0.0002231	-	Protein of unknown function DUF1262
AT2G40180	1.6876	0.00035713	0.044742	ATHPP2C5	Protein phosphatase 2C (PP2C)-like|Protein phosphatase 2C (PP2C)-like|Protein phosphatase 2C (PP2C)-like|Protein phosphatase 2C (PP2C)-like|Protein phosphatase 2C (PP2C)-like|Protein phosphatase 2C, manganese/magnesium aspartate binding site|Protein phosphatase 2C
AT3G27950	1.6623	7.9302e-11	9.8854e-08	-	Lipase, GDSL|SGNH hydrolase-type esterase domain
AT5G45090	1.6528	2.92e-06	0.00085646	AtPP2-A7	Phloem protein 2-like|Toll/interleukin-1 receptor homology (TIR) domain|Toll/interleukin-1 receptor homology (TIR) domain
AT5G40590	1.6462	9.7879e-06	0.0024402	-	C1-like|DC1
AT5G44568	1.6329	0.00025017	0.034082	-	-
AT5G22560	1.6245	2.1101e-05	0.0046555	-	Protein of unknown function DUF247, plant
AT5G41300	1.621	5.5452e-09	4.3203e-06	CRRSP59	Gnk2-homologous domain|Gnk2-homologous domain
AT2G44370	1.5946	1.4686e-12	2.6153e-09	-	C1-like|DC1
AT4G09770	1.5882	2.5815e-09	2.2985e-06	-	TRAF-like|MATH|MATH|MATH|TRAF-like|MATH|MATH|MATH
AT5G48175	1.5879	1.0265e-08	7.2538e-06	-	-
AT5G43520	1.5694	6.4822e-05	0.011626	-	DC1
AT5G39580	1.5643	7.7935e-05	0.013587	PER62	Haem peroxidase|Haem peroxidase, plant/fungal/bacterial|Haem peroxidase, plant/fungal/bacterial|Haem peroxidase, plant/fungal/bacterial|Plant peroxidase|Haem peroxidase|Haem peroxidase, plant/fungal/bacterial|Haem peroxidase, plant/fungal/bacterial|Haem peroxidase, plant/fungal/bacterial|Plant peroxidase
AT2G44390	1.5626	0.00011679	0.018785	-	C1-like|DC1
AT4G23810	1.536	0.00036036	0.044921	WRKY53	DNA-binding WRKY|DNA-binding WRKY|DNA-binding WRKY|DNA-binding WRKY|DNA-binding WRKY
AT5G52750	1.5299	4.2191e-05	0.0079687	-	Heavy metal-associated domain, HMA
AT2G32690	1.5285	0.00013329	0.0209	ATGRP23	-|-|-|-
AT2G13810	1.5241	4.9187e-05	0.0092201	ALD1	Diaminopimelate aminotransferase, DapL, plant/Chlamydia-type|Diaminopimelate aminotransferase, DapL, plant/Chlamydia-type|Pyridoxal phosphate-dependent transferase|Aminotransferase, class I/classII|Pyridoxal phosphate-dependent transferase, major region, subdomain 1|Pyridoxal phosphate-dependent transferase, major region, subdomain 2
AT4G04700	1.522	1.8551e-06	0.00057783	CPK27	EF-Hand 1, calcium-binding site|Protein kinase, ATP binding site|EF-hand-like domain|EF-hand-like domain|Protein kinase-like domain|Serine/threonine-protein kinase, active site|Serine/threonine- / dual specificity protein kinase, catalytic domain|Calcium-binding EF-hand|Calcium-binding EF-hand|Protein kinase, catalytic domain|Protein kinase, catalytic domain
AT3G50470	1.5071	1.8774e-06	0.00057783	HR3	Powdery mildew resistance protein, RPW8 domain|Powdery mildew resistance protein, RPW8 domain
AT5G11920	1.5021	1.0895e-10	1.2934e-07	AtcwINV6	Glycosyl hydrolase, five-bladed beta-propellor domain|Glycosyl hydrolase, five-bladed beta-propellor domain|Glycoside hydrolase, family 32, active site|Glycosyl hydrolase family 32, C-terminal|Glycosyl hydrolase family 32, N-terminal|Glycoside hydrolase, family 32|Glycosyl hydrolase, five-bladed beta-propellor domain|Glycosyl hydrolase, five-bladed beta-propellor domain|Glycoside hydrolase, famil…
AT1G53950	1.4872	6.1794e-07	0.00022656	-	Ubiquitin subgroup|Ubiquitin|Ubiquitin|Ubiquitin|Ubiquitin-related domain
AT3G12220	1.4837	2.4247e-09	2.2389e-06	scpl16	Peptidase S10, serine carboxypeptidase|Peptidase S10, serine carboxypeptidase|Peptidase S10, serine carboxypeptidase|Alpha/Beta hydrolase fold|Alpha/Beta hydrolase fold
AT1G15630	1.4798	9.4085e-05	0.015957	-	-
AT2G24720	1.4798	1.2027e-08	7.8047e-06	ATGLR2.2	Ionotropic glutamate receptor, plant|Extracellular ligand-binding receptor|Extracellular solute-binding protein, family 3|Ionotropic glutamate receptor|Ionotropic glutamate receptor|Periplasmic binding protein-like I
AT1G13540	1.4695	3.0382e-06	0.00087178	-	Protein of unknown function DUF1262
AT1G53640	1.461	0.00032407	0.041255	-	-
AT4G11655	1.4473	5.9479e-05	0.010859	-	Uncharacterised protein family UPF0497, trans-membrane plant
AT3G18450	1.446	4.3135e-09	3.5846e-06	PCR5	Uncharacterised protein family Cys-rich|Uncharacterised protein family Cys-rich
AT1G74440	1.4381	6.8338e-06	0.0018125	-	Protein of unknown function DUF962
AT4G14390	1.4181	2.8691e-08	1.5219e-05	-	PGG domain|Ankyrin repeat-containing domain|Ankyrin repeat-containing domain|Ankyrin repeat-containing domain|Ankyrin repeat-containing domain|Ankyrin repeat|Ankyrin repeat|Caskin/Ankyrin repeat-containing protein
AT4G29050	1.4176	3.8727e-05	0.0076626	LECRK59	Legume lectin, beta chain, Mn/Ca-binding site|Protein kinase, ATP binding site|Protein kinase-like domain|Concanavalin A-like lectin/glucanases superfamily|Serine/threonine-protein kinase, active site|Legume lectin domain|Protein kinase, catalytic domain|Protein kinase, catalytic domain|Concanavalin A-like lectin/glucanase, subgroup
AT1G76430	1.4136	0.00011915	0.018921	PHT1;9	Major facilitator superfamily domain|Major facilitator superfamily domain, general substrate transporter|Sugar transporter, conserved site|General substrate transporter
AT2G43590	1.411	6.588e-11	8.6445e-08	-	Lysozyme-like domain|Chitin-binding, type 1, conserved site|Glycoside hydrolase, family 19|Chitin-binding, type 1|Chitin-binding, type 1|Chitin-binding, type 1|Chitin-binding, type 1|Chitin-binding, type 1|Chitin-binding, type 1|Glycoside hydrolase, family 19, catalytic|Glycoside hydrolase, family 19, catalytic|Glycoside hydrolase, family 19, catalytic
AT3G50480	1.3963	9.6218e-07	0.00032416	HR4	Powdery mildew resistance protein, RPW8 domain|Powdery mildew resistance protein, RPW8 domain
AT2G47550	1.3879	0.00018367	0.027257	PME20	Pectinesterase, active site|Pectin lyase fold/virulence factor|Pectinesterase inhibitor|Pectinesterase inhibitor|Pectinesterase inhibitor|Pectinesterase inhibitor|Pectinesterase, catalytic|Pectin lyase fold
AT1G51620	1.3788	0.00029525	0.038687	-	Protein kinase-like domain|Serine-threonine/tyrosine-protein kinase catalytic domain|Protein kinase, catalytic domain|Protein kinase-like domain|Serine-threonine/tyrosine-protein kinase catalytic domain|Protein kinase, catalytic domain
AT3G51340	1.3785	9.549e-06	0.0024047	-	Aspartic peptidase|Aspartic peptidase|Peptidase aspartic, active site|Peptidase A1|Peptidase A1
AT5G64110	1.3782	2.0984e-05	0.0046555	PER70	Peroxidase, active site|Peroxidases heam-ligand binding site|Haem peroxidase|Haem peroxidase, plant/fungal/bacterial|Haem peroxidase, plant/fungal/bacterial|Haem peroxidase, plant/fungal/bacterial|Plant peroxidase
AT1G59620	1.3745	9.408e-05	0.015957	CW9	NB-ARC|P-loop containing nucleoside triphosphate hydrolase|P-loop containing nucleoside triphosphate hydrolase
AT1G03400	1.3716	2.8366e-05	0.0060611	-	Non-haem dioxygenase N-terminal domain|Oxoglutarate/iron-dependent dioxygenase|Oxoglutarate/iron-dependent dioxygenase|Isopenicillin N synthase-like
AT5G25440	1.3584	1.3451e-08	8.3837e-06	-	Protein kinase-like domain|Serine-threonine/tyrosine-protein kinase catalytic domain|Protein kinase, catalytic domain
AT3G11402	1.3579	0.00019418	0.028068	PRA1A3	C1-like|Prenylated rab acceptor PRA1|DC1|C1-like|DC1
AT3G25882	1.3574	0.00011371	0.018431	NIMIN-2	-
AT4G30120	1.3475	0.0001613	0.02467	HMA3	Cation-transporting P-type ATPase, subfamily IB|P-type ATPase, cytoplasmic domain N|P-type ATPase, cytoplasmic domain N|HAD-like domain|HAD-like domain|P-type ATPase, phosphorylation site|P-type ATPase, A domain|P-type ATPase, A domain|Heavy metal-associated domain, HMA|Heavy metal-associated domain, HMA|Cation-transporting P-type ATPase|Cation-transporting P-type ATPase|Divalent cation-transport…
AT3G47040	1.3472	6.5647e-08	2.9226e-05	-	Glycoside hydrolase, family 3, active site|Glycoside hydrolase, superfamily|Glycoside hydrolase family 3 C-terminal domain|Glycoside hydrolase family 3 C-terminal domain|Glycoside hydrolase family 3 C-terminal domain|Glycoside hydrolase, family 3, N-terminal|Glycoside hydrolase, family 3, N-terminal|Glycoside hydrolase, family 3, N-terminal|Glycoside hydrolase family 3|Glycoside hydrolase, family…
AT1G65500	1.3447	0.0003019	0.039201	-	-
AT3G27480	1.334	0.00023431	0.032096	-	C1-like|DC1|Protein kinase C-like, phorbol ester/diacylglycerol binding|Protein kinase C-like, phorbol ester/diacylglycerol binding|C1-like|Protein kinase C-like, phorbol ester/diacylglycerol binding|Protein kinase C-like, phorbol ester/diacylglycerol binding
AT2G37820	1.3275	0.00028721	0.037886	-	C1-like|DC1|Zinc finger, RING-type
AT3G10720	1.3142	3.9234e-05	0.0076642	PME25	Pectinesterase, active site|Pectin lyase fold/virulence factor|Pectinesterase, catalytic|Pectin lyase fold|Pectinesterase, active site|Pectin lyase fold/virulence factor|Pectinesterase inhibitor|Pectinesterase inhibitor|Pectinesterase inhibitor|Pectinesterase inhibitor|Pectinesterase, catalytic|Pectin lyase fold
AT2G02930	1.301	2.3363e-06	0.00071032	ATGSTF3	Thioredoxin-like fold|Thioredoxin-like fold|Glutathione S-transferase, C-terminal-like|Glutathione S-transferase, C-terminal-like|Glutathione S-transferase, C-terminal-like|Glutathione S-transferase, C-terminal|Glutathione S-transferase, N-terminal|Glutathione S-transferase, N-terminal
AT4G39830	1.2985	1.4115e-07	5.6759e-05	-	L-ascorbate oxidase, plants|Multicopper oxidase, type 3|Multicopper oxidase, type 2|Cupredoxin|Cupredoxin|Multicopper oxidase, copper-binding site|Multicopper oxidase, copper-binding site|Multicopper oxidase, type 1
AT2G03260	1.2856	0.00019289	0.028068	PHO1-H2	EXS, C-terminal|EXS, C-terminal|SPX, N-terminal|SPX, N-terminal
AT5G49770	1.2812	1.4385e-08	8.7469e-06	-	Leucine rich repeat 4|Protein kinase, ATP binding site|Leucine-rich repeat-containing N-terminal, type 2|Protein kinase-like domain|Serine/threonine-protein kinase, active site|Leucine-rich repeat|Leucine-rich repeat|Serine-threonine/tyrosine-protein kinase catalytic domain|Protein kinase, catalytic domain|Concanavalin A-like lectin/glucanase, subgroup
AT3G48080	1.2801	2.174e-07	8.4687e-05	-	Lipase, class 3|Alpha/Beta hydrolase fold|Alpha/Beta hydrolase fold
AT1G15640	1.2689	3.9759e-05	0.0076642	-	-
AT2G34000	1.2656	9.9964e-05	0.016674	-	Zinc finger, RING-type|Zinc finger, RING-type|Zinc finger, RING-type|Zinc finger, RING/FYVE/PHD-type
AT4G25110	1.2591	9.5665e-08	3.975e-05	AtMC2	Peptidase C14, caspase catalytic|Zinc finger, LSD1-type|Zinc finger, LSD1-type|Caspase-like domain|Peptidase C14, caspase catalytic|Zinc finger, LSD1-type|Zinc finger, LSD1-type|Caspase-like domain
AT3G56710	1.2561	7.5518e-05	0.013259	SIB1	VQ
AT5G59680	1.2555	8.4155e-09	6.1708e-06	-	Malectin-like carbohydrate-binding domain|Protein kinase, ATP binding site|Protein kinase-like domain|Serine/threonine-protein kinase, active site|Leucine-rich repeat|Protein kinase, catalytic domain|Protein kinase, catalytic domain|Concanavalin A-like lectin/glucanase, subgroup
AT3G14200	-1.3799	7.5892e-07	0.018653	-	DnaJ domain|DnaJ domain|DnaJ domain|DnaJ domain|DnaJ domain|DnaJ domain
AT1G64900	-1.4162	1.9968e-05	0.0045256	CYP89A2	Cytochrome P450, conserved site|Cytochrome P450, E-class, group I|Cytochrome P450|Cytochrome P450|Cytochrome P450|Cytochrome P450
AT5G20790	-1.4953	0.00039469	0.048236	-	-|-
AT4G31330	-1.629	6.7005e-05	0.011932	-	Protein of unknown function DUF599
AT2G29350	-1.9384	3.2329e-05	0.0067165	SAG13	Short-chain dehydrogenase/reductase, conserved site|Glucose/ribitol dehydrogenase|Short-chain dehydrogenase/reductase SDR|Short-chain dehydrogenase/reductase SDR|NAD(P)-binding domain|Short-chain dehydrogenase/reductase, conserved site|Glucose/ribitol dehydrogenase|Short-chain dehydrogenase/reductase SDR|Short-chain dehydrogenase/reductase SDR|NAD(P)-binding domain|Short-chain dehydrogenase/reduc…
AT2G37770	-2.0206	0.00021014	0.029598	AKR4C9	NADP-dependent oxidoreductase domain|NADP-dependent oxidoreductase domain|NADP-dependent oxidoreductase domain|Aldo/keto reductase subgroup|Aldo/keto reductase subgroup|Aldo/keto reductase, conserved site|Aldo/keto reductase, conserved site|Aldo/keto reductase, conserved site|Aldo/keto reductase|NADP-dependent oxidoreductase domain|NADP-dependent oxidoreductase domain|NADP-dependent oxidoreductas…
AT2G33790	-2.2663	7.0895e-09	5.356e-06	ATAGP30	Pollen Ole e 1 allergen/extensin
AT4G15490	-3.3135	1.0765e-08	7.2538e-06	UGT84A3	UDP-glucuronosyl/UDP-glucosyltransferase|UDP-glucuronosyl/UDP-glucosyltransferase|UDP-glucuronosyl/UDP-glucosyltransferase
AT4G12470	-4.1893	8.3489e-08	3.5887e-05	AZI1	Bifunctional inhibitor/plant lipid transfer protein/seed storage helical domain|Bifunctional inhibitor/plant lipid transfer protein/seed storage helical domain|Hydrophobic seed protein
AT5G16980	-4.4495	0.00027402	0.036532	-	Alcohol dehydrogenase, C-terminal|GroES-like|NAD(P)-binding domain|Alcohol dehydrogenase superfamily, zinc-type|Alcohol dehydrogenase, C-terminal|GroES-like|NAD(P)-binding domain|Alcohol dehydrogenase superfamily, zinc-type

## Sheet: S. indica vs mock 10 dpi
#-------------------------------------------------------------------------------
#Differentielly expressed genes from RNAseq
#p values adjustment: fdr
#FDR filtered (>0.05)
#Expression threshold (log2FC > 1.25)
#-------------------------------------------------------------------------------
Gene_id	log2FC ratio	pval	padj	Gene name	Description
AT2G23270	7.01962	4.23566e-26	1.78018e-23	AT2G23270	At2g23270 [Source:UniProtKB/TrEMBL;Acc:O22181]
AT2G30750	6.88609	1.45262e-51	2.31123e-48	CYP71A12	Cytochrome P450 71A12 [Source:UniProtKB/Swiss-Prot;Acc:O49340]
AT2G40740	6.7758	4.19497e-24	1.39467e-21	WRKY55	WRKY DNA-binding protein 55 [Source:TAIR;Acc:AT2G40740]
AT1G26240	6.56675	4.47579e-35	3.32327e-32	AT1G26240	Proline-rich extensin-like family protein [Source:UniProtKB/TrEMBL;Acc:Q9C668]
AT4G22030	6.51945	2.26781e-16	4.55094e-14	AT4G22030	F-box family protein with a domain of unknown function (DUF295) [Source:TAIR;Acc:AT4G22030]
AT5G55150	6.49642	2.48634e-13	3.46146e-11	AT5G55150	Putative F-box protein At5g55150 [Source:UniProtKB/Swiss-Prot;Acc:Q9FLP7]
AT1G05880	6.45569	3.66814e-39	3.02622e-36	ARI12	Probable E3 ubiquitin-protein ligase ARI12 [Source:UniProtKB/Swiss-Prot;Acc:Q84RQ9]
AT4G31970	6.28402	4.51645e-26	1.86304e-23	CYP82C2	Cytochrome P450 82C2 [Source:UniProtKB/Swiss-Prot;Acc:O49394]
AT1G26380	6.16801	4.3224e-43	4.01172e-40	FOX1	Berberine bridge enzyme-like 3 [Source:UniProtKB/Swiss-Prot;Acc:Q9FZC4]
AT5G52350	6.09008	2.6188e-10	2.39073e-08	ATEXO70A3	Exocyst subunit exo70 family protein A3 [Source:UniProtKB/TrEMBL;Acc:F4KG58]
AT2G29220	6.02773	4.39181e-27	1.95655e-24	LECRK31	Probable inactive L-type lectin-domain containing receptor kinase III.1 [Source:UniProtKB/Swiss-Prot;Acc:Q9ZW09]
AT1G21850	5.84692	1.39052e-11	1.51091e-09	sks8	Sks8 [Source:UniProtKB/TrEMBL;Acc:A0A178W9U5]
AT1G26410	5.68707	5.34326e-123	3.96737e-119	FOX4	Berberine bridge enzyme-like 6 [Source:UniProtKB/Swiss-Prot;Acc:Q9FZC7]
AT4G11340	5.64072	1.28431e-14	2.18113e-12	AT4G11340	Disease resistance protein (TIR-NBS-LRR class) family [Source:UniProtKB/TrEMBL;Acc:Q9SUS7]
AT3G55790	5.60619	1.61435e-21	4.61021e-19	AT3G55790	Transmembrane protein [Source:UniProtKB/TrEMBL;Acc:Q9M045]
AT3G13433	5.52188	1.4424e-19	3.69304e-17	AT3G13433	Transmembrane protein [Source:UniProtKB/TrEMBL;Acc:F4JDB5]
AT4G19970	5.36096	1.2475e-23	3.85945e-21	AT4G19970	CONTAINS InterPro DOMAIN/s: Nucleotide-diphospho-sugar transferase, predicted (InterPro:IPR005069); BEST Arabidopsis thaliana protein match is: Nucleotide-diphospho-sugar transferase family protein (TAIR:AT5G44820.1); Has 801 Blast hits to 466 prote /.../ 35 species: Archae - 0; Bacteria - 0; Metazoa - 2; Fungi - 0; Plants - 750; Viruses - 0; Other Eukaryotes - 49 (source: NCBI BLink). [Source:TA…
AT3G12910	5.36048	5.64547e-38	4.49118e-35	AT3G12910	NAC (No Apical Meristem) domain transcriptional regulator superfamily protein [Source:UniProtKB/TrEMBL;Acc:Q9LSI4]
AT1G06137	5.3479	1.39173e-07	7.71164e-06	AT1G06137	unknown protein; FUNCTIONS IN: molecular_function unknown; INVOLVED IN: biological_process unknown; LOCATED IN: endomembrane system; BEST Arabidopsis thaliana protein match is: unknown protein (TAIR:AT1G06135.1); Has 30201 Blast hits to 17322 protei /.../780 species: Archae - 12; Bacteria - 1396; Metazoa - 17338; Fungi - 3422; Plants - 5037; Viruses - 0; Other Eukaryotes - 2996 (source: NCBI BLin…
AT5G54720	5.29806	1.32955e-09	1.0615e-07	AT5G54720	Ankyrin repeat family protein [Source:UniProtKB/TrEMBL;Acc:Q9FH33]
AT4G18540	5.28484	1.11092e-06	5.03985e-05	AT4G18540	Transmembrane protein [Source:UniProtKB/TrEMBL;Acc:O49522]
AT2G14440	5.26879	1.17002e-07	6.56476e-06	AT2G14440	Leucine-rich repeat protein kinase family protein [Source:TAIR;Acc:AT2G14440]
AT5G25260	5.245	4.59363e-44	4.65105e-41	FLOT2	Flotillin-like protein 2 [Source:UniProtKB/Swiss-Prot;Acc:Q4V3D6]
AT5G27765	5.19885	8.1589e-09	5.7592e-07	AT5G27765	Transmembrane protein [Source:UniProtKB/TrEMBL;Acc:A0A1P8BD36]
AT1G08763	5.18437	4.11544e-43	3.98571e-40	AT1G08763	-
AT1G26390	5.16104	4.20923e-161	9.37605e-157	FOX2	Berberine bridge enzyme-like 4 [Source:UniProtKB/Swiss-Prot;Acc:Q9FZC5]
AT5G57220	5.09088	7.18907e-33	4.44824e-30	CYP81F2	Cytochrome P450 81F2 [Source:UniProtKB/Swiss-Prot;Acc:Q9LVD6]
AT4G11070	5.04902	7.05705e-08	4.18074e-06	WRKY41	Probable WRKY transcription factor 41 [Source:UniProtKB/Swiss-Prot;Acc:Q8H0Y8]
AT2G37810	5.00339	8.54225e-10	7.07356e-08	AT2G37810	Cysteine/Histidine-rich C1 domain family protein [Source:UniProtKB/TrEMBL;Acc:Q4PSR5]
AT5G44990	4.9113	2.5976e-26	1.11272e-23	AT5G44990	Glutathione S-transferase family protein [Source:UniProtKB/TrEMBL;Acc:Q9FL98]
AT2G29100	4.86242	8.14841e-23	2.42008e-20	ATGLR2.9	Glutamate receptor [Source:UniProtKB/TrEMBL;Acc:A0A178VR79]
AT5G11140	4.81323	1.37424e-34	9.56599e-32	AT5G11140	Phospholipase-like protein (PEARLI 4) family protein [Source:UniProtKB/TrEMBL;Acc:Q9LFP2]
AT4G21380	4.79651	3.32163e-27	1.54145e-24	SD18	Receptor-like serine/threonine-protein kinase SD1-8 [Source:UniProtKB/Swiss-Prot;Acc:O81905]
AT1G51915	4.77351	7.31134e-06	0.000246572	AT1G51915	Cryptdin protein-like protein [Source:UniProtKB/TrEMBL;Acc:Q8L9S8]
AT2G29250	4.74229	1.05656e-25	4.27906e-23	LECRK32	Putative inactive L-type lectin-domain containing receptor kinase III.2 [Source:UniProtKB/Swiss-Prot;Acc:Q9ZW11]
AT5G05300	4.73591	7.22629e-06	0.000245374	AT5G05300	Gb [Source:UniProtKB/TrEMBL;Acc:Q9FLC4]
AT1G79680	4.72275	1.99814e-10	1.85453e-08	WAKL10	Wall-associated receptor kinase-like 10 [Source:UniProtKB/Swiss-Prot;Acc:Q8VYA3]
AT5G26920	4.72141	2.2708e-94	1.01164e-90	CBP60G	Calmodulin-binding protein 60 G [Source:UniProtKB/Swiss-Prot;Acc:F4K2R6]
AT2G25297	4.70263	5.09721e-32	2.9879e-29	AT2G25297	Transmembrane protein [Source:UniProtKB/TrEMBL;Acc:A0A1P8AXP8]
AT1G02920	4.58072	7.10546e-133	7.9137e-129	GSTF7	Glutathione S-transferase F7 [Source:UniProtKB/Swiss-Prot;Acc:Q9SRY5]
AT4G38560	4.55647	0.000145759	0.00238034	AT4G38560	Phospholipase like protein [Source:UniProtKB/TrEMBL;Acc:Q0WV01]
AT5G22910	4.55594	4.52887e-05	0.0010078	CHX9	Cation/H(+) antiporter 9 [Source:UniProtKB/Swiss-Prot;Acc:Q9FFB7]
AT1G17990	4.51683	0.00119764	0.011452	AT1G17990	Putative 12-oxophytodienoate reductase-like protein 2B [Source:UniProtKB/Swiss-Prot;Acc:P0DI09]
AT2G29150	4.50949	3.23913e-05	0.000800161	AT2G29150	Tropinone reductase homolog At2g29150 [Source:UniProtKB/Swiss-Prot;Acc:Q9ZW03]
AT5G44567	4.48779	2.25228e-11	2.35538e-09	AT5G44567	-
AT4G10540	4.46098	1.98553e-05	0.000550096	SBT3.8	Subtilisin-like protease SBT3.8 [Source:UniProtKB/Swiss-Prot;Acc:Q9SZY3]
AT2G30770	4.42114	1.92651e-11	2.06312e-09	CYP71A13	Indoleacetaldoxime dehydratase [Source:UniProtKB/Swiss-Prot;Acc:O49342]
AT4G31950	4.41408	2.38464e-09	1.83165e-07	CYP82C3	CYP82C3 [Source:UniProtKB/TrEMBL;Acc:A0A178UT04]
AT2G43000	4.41196	4.18292e-58	7.16727e-55	JUB1	Transcription factor JUNGBRUNNEN 1 [Source:UniProtKB/Swiss-Prot;Acc:Q9SK55]
AT3G50160	4.41087	1.3635e-14	2.28361e-12	AT3G50160	Transmembrane protein, putative (DUF247) [Source:UniProtKB/TrEMBL;Acc:Q45GK4]
AT2G42480	4.3965	8.32683e-05	0.00157721	AT2G42480	MATH domain and coiled-coil domain-containing protein At2g42480 [Source:UniProtKB/Swiss-Prot;Acc:P0DKG7]
AT5G47850	4.36589	4.14529e-16	8.17135e-14	CCR4	Serine/threonine-protein kinase-like protein CCR4 [Source:UniProtKB/Swiss-Prot;Acc:Q9FIJ6]
AT2G29110	4.27834	7.13802e-14	1.06711e-11	ATGLR2.8	Glutamate receptor [Source:UniProtKB/TrEMBL;Acc:A0A1P8B074]
AT3G04100	4.24425	0.00058076	0.00672168	AGL57	AGAMOUS-like 57 [Source:UniProtKB/TrEMBL;Acc:Q9M8W6]
AT2G28270	4.20925	3.79452e-11	3.85949e-09	AT2G28270	Cysteine/Histidine-rich C1 domain family protein [Source:UniProtKB/TrEMBL;Acc:Q9SL28]
AT1G06135	4.19084	0.000306766	0.00421543	AT1G06135	Transmembrane protein [Source:UniProtKB/TrEMBL;Acc:Q8LCX3]
AT4G23320	4.18931	0.000276343	0.00390333	CRK24	cysteine-rich RLK (RECEPTOR-like protein kinase) 24 [Source:TAIR;Acc:AT4G23320]
AT4G23220	4.15704	5.33264e-08	3.24548e-06	CRK14	Cysteine-rich receptor-like protein kinase 14 [Source:UniProtKB/Swiss-Prot;Acc:Q8H199]
AT3G48640	4.15532	2.22184e-05	0.000604291	AT3G48640	Transmembrane protein [Source:UniProtKB/TrEMBL;Acc:Q9SMN5]
AT2G21900	4.14106	9.0101e-06	0.000293421	WRKY59	At2g21900 [Source:UniProtKB/TrEMBL;Acc:Q1LYW5]
AT5G54710	4.13612	1.04197e-23	3.31571e-21	AT5G54710	Ankyrin repeat family protein [Source:TAIR;Acc:AT5G54710]
AT4G09120	4.0761	3.75455e-05	0.000881272	ATL36	Putative RING-H2 finger protein ATL36 [Source:UniProtKB/Swiss-Prot;Acc:Q9M0R5]
AT4G04480	4.07492	0.000492794	0.00597875	AT4G04480	F-box protein with a domain protein [Source:UniProtKB/TrEMBL;Acc:Q9XEC5]
AT1G21120	4.05285	1.78874e-108	9.96104e-105	AT1G21120	O-methyltransferase family protein [Source:TAIR;Acc:AT1G21120]
AT5G56960	4.04662	1.02424e-15	1.91722e-13	AT5G56960	basic helix-loop-helix (bHLH) DNA-binding family protein [Source:TAIR;Acc:AT5G56960]
AT1G51920	3.98644	2.23686e-12	2.76812e-10	AT1G51920	unknown protein; FUNCTIONS IN: molecular_function unknown; INVOLVED IN: biological_process unknown; LOCATED IN: endomembrane system; EXPRESSED IN: stem, stamen; EXPRESSED DURING: 4 anthesis; Has 22 Blast hits to 22 proteins in 5 species: Archae - 0; /.../ria - 0; Metazoa - 0; Fungi - 0; Plants - 22; Viruses - 0; Other Eukaryotes - 0 (source: NCBI BLink). [Source:TAIR;Acc:AT1G51920]
AT1G51913	3.95183	8.18506e-16	1.58541e-13	AT1G51913	Putative uncharacterized protein [Source:UniProtKB/TrEMBL;Acc:Q1G3Z2]
AT5G13320	3.9359	2.74904e-19	6.88033e-17	PBS3	Auxin-responsive GH3 family protein [Source:TAIR;Acc:AT5G13320]
AT1G13490	3.86849	0.000410724	0.00521898	AT1G13490	F13B4.1 protein [Source:UniProtKB/TrEMBL;Acc:Q9FZ74]
AT4G37290	3.85492	1.88042e-13	2.70234e-11	PIP2	unknown protein; FUNCTIONS IN: molecular_function unknown; INVOLVED IN: response to karrikin; LOCATED IN: endomembrane system; EXPRESSED IN: cotyledon, hypocotyl, leaf; EXPRESSED DURING: LP.04 four leaves visible; BEST Arabidopsis thaliana protein m /.../s: unknown protein (TAIR:AT2G23270.1); Has 30201 Blast hits to 17322 proteins in 780 species: Archae - 12; Bacteria - 1396; Metazoa - 17338; Fun…
AT2G31690	3.84446	0.00163563	0.0142319	AT2G31690	Phospholipase A1-Ialpha2, chloroplastic [Source:UniProtKB/Swiss-Prot;Acc:Q9SIN9]
AT4G11170	3.83017	1.49465e-50	2.08083e-47	AT4G11170	Putative disease resistance protein At4g11170 [Source:UniProtKB/Swiss-Prot;Acc:O82500]
AT1G57650	3.73638	0.00195548	0.0161447	AT1G57650	ATP binding protein [Source:UniProtKB/TrEMBL;Acc:F4I847]
AT2G40180	3.71101	7.26281e-25	2.74202e-22	PP2C5	PP2C-type phosphatase AP2C3 [Source:UniProtKB/TrEMBL;Acc:F6LPR7]
AT5G22670	3.66245	0.00727528	0.0412515	AT5G22670	Putative F-box/FBD/LRR-repeat protein At5g22670 [Source:UniProtKB/Swiss-Prot;Acc:Q9FNJ4]
AT3G23123	3.66039	0.00411649	0.0274207	AT3G23123	Transmembrane protein [Source:UniProtKB/TrEMBL;Acc:A0A1I9LM80]
AT3G46260	3.63924	0.000701461	0.00775437	AT3G46260	Kinase-like protein [Source:UniProtKB/TrEMBL;Acc:F4J801]
AT1G03670	3.57773	0.00486369	0.0308043	AT1G03670	Ankyrin repeat family protein [Source:UniProtKB/TrEMBL;Acc:F4I2G1]
AT1G01680	3.55567	4.30108e-11	4.35484e-09	PUB54	U-box domain-containing protein 54 [Source:UniProtKB/Swiss-Prot;Acc:Q9LQ92]
AT1G66700	3.55435	4.83759e-62	1.1973e-58	PXMT1	Paraxanthine methyltransferase 1 [Source:UniProtKB/Swiss-Prot;Acc:Q9C9M3]
AT4G23170	3.53541	6.04185e-11	6.00813e-09	CRK9	Putative cysteine-rich receptor-like protein kinase 9 [Source:UniProtKB/Swiss-Prot;Acc:O65469]
AT4G23300	3.49315	3.36059e-10	3.00631e-08	CRK22	Cysteine-rich receptor-like protein kinase 22 [Source:UniProtKB/Swiss-Prot;Acc:Q6NQ87]
AT1G26420	3.48629	4.7372e-60	9.59283e-57	FOX5	Berberine bridge enzyme-like 7 [Source:UniProtKB/Swiss-Prot;Acc:Q9FZC8]
AT1G21130	3.4652	4.4127e-69	1.22866e-65	IGMT4	Indole glucosinolate O-methyltransferase 4 [Source:UniProtKB/Swiss-Prot;Acc:Q9LPU8]
AT5G22680	3.44263	0.0075795	0.0424271	AT5G22680	F-box protein [Source:UniProtKB/TrEMBL;Acc:Q9FNJ3]
AT5G09730	3.437	6.00073e-12	6.96178e-10	BXL3	Beta-D-xylosidase 3 [Source:UniProtKB/Swiss-Prot;Acc:Q9LXD6]
AT5G19880	3.42224	0.000235921	0.00347563	PER58	Peroxidase 58 [Source:UniProtKB/Swiss-Prot;Acc:P59120]
AT2G18180	3.4059	0.0020957	0.0168831	SFH10	Phosphatidylinositol/phosphatidylcholine transfer protein SFH10 [Source:UniProtKB/Swiss-Prot;Acc:Q9SI13]
AT4G10530	3.39918	4.02071e-12	4.81859e-10	AT4G10530	Subtilase family protein [Source:TAIR;Acc:AT4G10530]
AT1G21240	3.37711	2.70787e-05	0.000693668	WAK3	Wall-associated receptor kinase 3 [Source:UniProtKB/Swiss-Prot;Acc:Q9LMN8]
AT1G67980	3.36379	2.40758e-60	5.36288e-57	CCOAMT	Putative caffeoyl-CoA O-methyltransferase At1g67980 [Source:UniProtKB/Swiss-Prot;Acc:Q9C9W3]
AT2G02930	3.35027	2.88301e-34	1.94603e-31	GSTF3	Glutathione S-transferase F3 [Source:UniProtKB/Swiss-Prot;Acc:Q9SLM6]
AT5G54630	3.3466	0.00908755	0.0480363	AT5G54630	AT5g54630/MRB17_13 [Source:UniProtKB/TrEMBL;Acc:Q9FIU1]
AT2G14560	3.3456	0.00861966	0.0463359	LURP1	Protein of unknown function (DUF567) [Source:TAIR;Acc:AT2G14560]
AT3G02840	3.32681	6.26861e-05	0.00127987	AT3G02840	ARM repeat superfamily protein [Source:UniProtKB/TrEMBL;Acc:Q9M8S5]
AT5G39110	3.31345	1.57096e-71	4.99901e-68	AT5G39110	Germin-like protein subfamily 1 member 14 [Source:UniProtKB/Swiss-Prot;Acc:Q9FID0]
AT1G48980	3.30847	1.36843e-10	1.30264e-08	AT1G48980	2-oxoglutarate (2OG) and Fe(II)-dependent oxygenase superfamily protein [Source:UniProtKB/TrEMBL;Acc:Q5XVJ1]
AT5G17970	3.30791	3.42188e-05	0.000830309	AT5G17970	Disease resistance protein [Source:UniProtKB/TrEMBL;Acc:Q9FJG4]
AT3G03670	3.3058	3.86991e-35	2.97249e-32	PER28	Peroxidase 28 [Source:UniProtKB/Swiss-Prot;Acc:Q9SS67]
AT4G11393	3.30303	0.0072232	0.0410189	AT4G11393	Putative defensin-like protein 202 [Source:UniProtKB/Swiss-Prot;Acc:Q2V3J6]
AT5G38910	3.29293	4.03456e-50	5.28646e-47	AT5G38910	Putative germin-like protein subfamily 1 member 9 [Source:UniProtKB/Swiss-Prot;Acc:Q9FMB0]
AT5G24110	3.27916	7.83626e-19	1.87691e-16	WRKY30	Probable WRKY transcription factor 30 [Source:UniProtKB/Swiss-Prot;Acc:Q9FL62]
AT5G26000	3.27658	0.00391966	0.0264737	TGG1	TGG1 [Source:UniProtKB/TrEMBL;Acc:A0A178U7L7]
AT2G29350	3.27163	1.16687e-23	3.66084e-21	SAG13	SAG13 [Source:UniProtKB/TrEMBL;Acc:A0A178VTS8]
AT1G65800	3.25096	4.71181e-05	0.00103453	SD16	Receptor-like serine/threonine-protein kinase SD1-6 [Source:UniProtKB/Swiss-Prot;Acc:Q9S972]
AT2G28850	3.23906	0.000281765	0.00395982	CYP710A3	Cytochrome P450 710A3 [Source:UniProtKB/Swiss-Prot;Acc:Q9ZV29]
AT5G39120	3.2276	2.16497e-15	3.85798e-13	AT5G39120	Germin-like protein subfamily 1 member 15 [Source:UniProtKB/Swiss-Prot;Acc:Q9FIC9]
AT3G24510	3.22676	0.000418112	0.00529474	AT3G24510	Defensin-like protein 259 [Source:UniProtKB/Swiss-Prot;Acc:Q9LV55]
AT1G32350	3.22256	5.94758e-21	1.61564e-18	AOX3	Ubiquinol oxidase 3, mitochondrial [Source:UniProtKB/Swiss-Prot;Acc:Q8LEE7]
AT4G00970	3.18295	5.78619e-05	0.00120681	CRK41	Cysteine-rich receptor-like protein kinase 41 [Source:UniProtKB/Swiss-Prot;Acc:O23081]
AT2G26560	3.16208	1.48269e-81	5.50448e-78	PLP2	Patatin-like protein 2 [Source:UniProtKB/Swiss-Prot;Acc:O48723]
AT2G04495	3.15373	0.00641665	0.0376729	AT2G04495	At2g04495 [Source:UniProtKB/TrEMBL;Acc:Q6NLT2]
AT1G02930	3.13747	5.71397e-18	1.28564e-15	GSTF6	Glutathione S-transferase F6 [Source:UniProtKB/Swiss-Prot;Acc:P42760]
AT1G57630	3.13585	5.70474e-12	6.65304e-10	AT1G57630	Disease resistance protein RPP1-WsB, putative [Source:UniProtKB/TrEMBL;Acc:Q9FVT9]
AT2G17740	3.11545	2.37917e-05	0.000630965	AT2G17740	At2g17740 [Source:UniProtKB/TrEMBL;Acc:Q6NQN8]
AT4G13095	3.09286	0.000915608	0.00946412	LCR37	LCR37 [Source:UniProtKB/TrEMBL;Acc:A0A178V2U3]
AT4G11000	3.0734	0.000146597	0.00239052	AT4G11000	Ankyrin repeat family protein [Source:TAIR;Acc:AT4G11000]
AT1G68320	3.06417	0.0085131	0.0459262	MYB62	Transcription factor MYB62 [Source:UniProtKB/Swiss-Prot;Acc:Q9C9G7]
AT1G26250	3.04843	4.55584e-17	9.66489e-15	AT1G26250	Proline-rich extensin-like family protein [Source:UniProtKB/TrEMBL;Acc:Q9C669]
AT4G26120	3.03749	1.15283e-29	5.97193e-27	AT4G26120	Ankyrin repeat family protein / BTB/POZ domain-containing protein [Source:TAIR;Acc:AT4G26120]
AT3G26230	3.03332	4.52895e-12	5.33769e-10	CYP71B24	Cytochrome P450 71B24 [Source:UniProtKB/Swiss-Prot;Acc:Q9LTL8]
AT1G01560	2.98717	8.54644e-16	1.63981e-13	MPK11	Mitogen-activated protein kinase 11 [Source:UniProtKB/Swiss-Prot;Acc:Q9LMM5]
AT1G72520	2.98272	1.50687e-14	2.48634e-12	LOX4	Lipoxygenase 4, chloroplastic [Source:UniProtKB/Swiss-Prot;Acc:Q9FNX8]
AT5G65600	2.96949	3.44956e-27	1.56814e-24	LECRK92	L-type lectin-domain containing receptor kinase IX.2 [Source:UniProtKB/Swiss-Prot;Acc:Q9LSL5]
AT4G28460	2.96836	3.95335e-30	2.14782e-27	PIP1	PAMP-induced secreted peptide 1 [Source:UniProtKB/Swiss-Prot;Acc:Q1PE40]
AT5G25250	2.95331	4.43229e-45	4.93646e-42	FLOT1	Flotillin-like protein 1 [Source:UniProtKB/Swiss-Prot;Acc:Q501E6]
AT3G01500	2.94636	0.00841201	0.0455136	BCA1	Beta carbonic anhydrase 1, chloroplastic [Source:UniProtKB/Swiss-Prot;Acc:P27140]
AT1G66090	2.94114	1.29633e-19	3.35765e-17	AT1G66090	Disease resistance protein (TIR-NBS class) [Source:UniProtKB/TrEMBL;Acc:Q9C515]
AT1G56060	2.91477	0.000106006	0.00189054	AT1G56060	unknown protein; BEST Arabidopsis thaliana protein match is: unknown protein (TAIR:AT2G32210.1); Has 180 Blast hits to 180 proteins in 22 species: Archae - 0; Bacteria - 0; Metazoa - 0; Fungi - 10; Plants - 170; Viruses - 0; Other Eukaryotes - 0 (so /.../NCBI BLink). [Source:TAIR;Acc:AT1G56060]
AT5G22555	2.9114	2.92102e-06	0.000114754	AT5G22555	unknown protein; Has 30201 Blast hits to 17322 proteins in 780 species: Archae - 12; Bacteria - 1396; Metazoa - 17338; Fungi - 3422; Plants - 5037; Viruses - 0; Other Eukaryotes - 2996 (source: NCBI BLink). [Source:TAIR;Acc:AT5G22555]
AT3G46090	2.90876	8.38242e-05	0.00158102	ZAT7	ZAT7 [Source:UniProtKB/TrEMBL;Acc:A0A178VI57]
AT5G41750	2.90773	3.38912e-45	3.9733e-42	AT5G41750	Disease resistance protein (TIR-NBS-LRR class) family [Source:UniProtKB/TrEMBL;Acc:Q9LSX5]
AT4G18195	2.90551	4.7722e-07	2.37809e-05	PUP8	Probable purine permease 8 [Source:UniProtKB/Swiss-Prot;Acc:Q0WRB9]
AT5G39150	2.9052	9.25605e-34	6.06407e-31	AT5G39150	Germin-like protein subfamily 1 member 17 [Source:UniProtKB/Swiss-Prot;Acc:Q9FIC6]
AT1G19250	2.88091	1.53065e-28	7.74891e-26	FMO1	Probable flavin-containing monooxygenase 1 [Source:UniProtKB/Swiss-Prot;Acc:Q9LMA1]
AT5G63250	2.85914	0.00362672	0.0250535	AT5G63250	At5g63250 [Source:UniProtKB/TrEMBL;Acc:Q9FMJ8]
AT4G16820	2.85099	6.43206e-05	0.00130487	PLA-I{beta]2	Phospholipase A1-Ibeta2, chloroplastic [Source:UniProtKB/Swiss-Prot;Acc:O23522]
AT4G14365	2.8289	1.03072e-34	7.40624e-32	XBAT34	Putative E3 ubiquitin-protein ligase XBAT34 [Source:UniProtKB/Swiss-Prot;Acc:Q9FPH0]
AT1G11300	2.81208	2.75722e-51	4.09447e-48	AT1G11300	G-type lectin S-receptor-like serine/threonine-protein kinase At1g11300 [Source:UniProtKB/Swiss-Prot;Acc:Q9SXB4]
AT1G07160	2.80754	3.05764e-20	8.1082e-18	AT1G07160	PP2C-type phosphatase AP2C2 [Source:UniProtKB/TrEMBL;Acc:F6LPR6]
AT4G23030	2.79574	2.55849e-05	0.000668117	DTX49	Protein DETOXIFICATION 49 [Source:UniProtKB/Swiss-Prot;Acc:O82752]
AT3G60470	2.78696	0.00604949	0.0361751	AT3G60470	Transmembrane protein, putative (DUF247) [Source:UniProtKB/TrEMBL;Acc:Q9M212]
AT4G11470	2.78555	1.06068e-21	3.0684e-19	CRK31	cysteine-rich RLK (RECEPTOR-like protein kinase) 31 [Source:TAIR;Acc:AT4G11470]
AT1G62360	2.77001	0.00911294	0.0481477	STM	Homeobox protein SHOOT MERISTEMLESS [Source:UniProtKB/Swiss-Prot;Acc:Q38874]
AT5G33355	2.75253	4.01086e-05	0.000925823	AT5G33355	Defensin-like protein 207 [Source:UniProtKB/Swiss-Prot;Acc:Q3E8R5]
AT5G43360	2.7479	2.97174e-06	0.000116288	PHT1-3	Probable inorganic phosphate transporter 1-3 [Source:UniProtKB/Swiss-Prot;Acc:O48639]
AT4G11521	2.7413	0.000397633	0.00508746	CRK34	Putative cysteine-rich receptor-like protein kinase 34 [Source:UniProtKB/Swiss-Prot;Acc:Q8LPI0]
AT2G18680	2.72904	2.17475e-12	2.70629e-10	AT2G18680	unknown protein; FUNCTIONS IN: molecular_function unknown; INVOLVED IN: biological_process unknown; LOCATED IN: endomembrane system; EXPRESSED IN: male gametophyte, pollen tube; EXPRESSED DURING: L mature pollen stage, M germinated pollen stage; BES /.../idopsis thaliana protein match is: unknown protein (TAIR:AT2G18690.1); Has 30201 Blast hits to 17322 proteins in 780 species: Archae - 12; Bacte…
AT1G53620	2.69216	1.79931e-17	3.8538e-15	AT1G53620	Transmembrane protein [Source:UniProtKB/TrEMBL;Acc:Q9C8L8]
AT5G39180	2.68552	1.99919e-24	6.95811e-22	AT5G39180	Germin-like protein subfamily 1 member 19 [Source:UniProtKB/Swiss-Prot;Acc:Q9FL89]
AT5G37490	2.67636	9.16166e-08	5.31448e-06	PUB21	U-box domain-containing protein 21 [Source:UniProtKB/Swiss-Prot;Acc:Q5PNY6]
AT4G29050	2.66815	2.5297e-18	5.93148e-16	AT4G29050	Concanavalin A-like lectin protein kinase family protein [Source:TAIR;Acc:AT4G29050]
AT1G13480	2.66356	2.3378e-33	1.48784e-30	AT1G13480	At1g13480 [Source:UniProtKB/TrEMBL;Acc:Q56Y29]
AT1G78410	2.65621	2.45331e-11	2.54174e-09	VQ10	VQ motif-containing protein 10 [Source:UniProtKB/Swiss-Prot;Acc:Q8VYI5]
AT1G63590	2.65436	2.97745e-10	2.69551e-08	CRRSP5	Putative cysteine-rich repeat secretory protein 5 [Source:UniProtKB/Swiss-Prot;Acc:Q9SH43]
AT5G17720	2.61783	1.14632e-05	0.000354641	BDG5	Probable lysophospholipase BODYGUARD 5 [Source:UniProtKB/Swiss-Prot;Acc:Q9FN79]
AT4G14450	2.60623	6.12241e-09	4.38511e-07	AT4G14450	Uncharacterized protein At4g14450, chloroplastic [Source:UniProtKB/Swiss-Prot;Acc:Q6NN02]
AT5G50570	2.60382	0.00113715	0.0110322	SPL13A	Squamosa promoter-binding-like protein 13B [Source:UniProtKB/Swiss-Prot;Acc:P0DI11]
AT3G48740	2.6007	1.98499e-30	1.10539e-27	SWEET11	Bidirectional sugar transporter SWEET11 [Source:UniProtKB/Swiss-Prot;Acc:Q9SMM5]
AT1G36622	2.58423	1.85492e-25	7.37829e-23	AT1G36622	Transmembrane protein [Source:UniProtKB/TrEMBL;Acc:Q1G3E7]
AT1G21100	2.57938	1.53115e-58	2.8422e-55	IGMT1	Indole glucosinolate O-methyltransferase 1 [Source:UniProtKB/Swiss-Prot;Acc:Q9LPU5]
AT2G17040	2.57678	1.21732e-09	9.86029e-08	anac036	NAC domain containing protein 36 [Source:UniProtKB/TrEMBL;Acc:F4IME8]
AT2G28860	2.56413	1.53258e-08	1.02826e-06	CYP710A4	Cytochrome P450 710A4 [Source:UniProtKB/Swiss-Prot;Acc:Q9ZV28]
AT5G40990	2.56298	5.87777e-45	6.23464e-42	GLIP1	GDSL esterase/lipase 1 [Source:UniProtKB/Swiss-Prot;Acc:Q9FLN0]
AT5G39130	2.56293	1.95137e-28	9.6593e-26	AT5G39130	Germin-like protein subfamily 1 member 16 [Source:UniProtKB/Swiss-Prot;Acc:Q9FIC8]
AT4G28420	2.55661	8.94563e-05	0.00165915	AT4G28420	Probable aminotransferase TAT1 [Source:UniProtKB/Swiss-Prot;Acc:Q67Y55]
AT3G53770	2.55499	0.00288539	0.0213174	LEA37	Late embryogenesis abundant protein 37 [Source:UniProtKB/Swiss-Prot;Acc:Q9M349]
AT1G58320	2.51999	5.00346e-25	1.92159e-22	PCR9	Protein PLANT CADMIUM RESISTANCE 9 [Source:UniProtKB/Swiss-Prot;Acc:P0CW98]
AT3G53590	2.50611	4.59602e-05	0.00102011	AT3G53590	Leucine-rich repeat protein kinase family protein [Source:TAIR;Acc:AT3G53590]
AT1G24140	2.50173	1.78922e-13	2.58798e-11	3MMP	Metalloendoproteinase 3-MMP [Source:UniProtKB/Swiss-Prot;Acc:Q5XF51]
AT3G60415	2.49236	1.76528e-11	1.8996e-09	AT3G60415	At3g60420 [Source:UniProtKB/TrEMBL;Acc:Q9M217]
AT1G67270	2.46748	8.61315e-16	1.63981e-13	AT1G67270	Zinc-finger domain of monoamine-oxidase A repressor R1 protein [Source:TAIR;Acc:AT1G67270]
AT1G67000	2.44723	4.25199e-21	1.1693e-18	LRK10L-2.8	LEAF RUST 10 DISEASE-RESISTANCE LOCUS RECEPTOR-LIKE PROTEIN KINASE-like 2.8 [Source:UniProtKB/Swiss-Prot;Acc:Q3ECH2]
AT5G39670	2.43716	1.59832e-19	4.04574e-17	CML46	Probable calcium-binding protein CML46 [Source:UniProtKB/Swiss-Prot;Acc:Q93Z27]
AT4G31960	2.43326	0.00025946	0.00373418	AT4G31960	Putative uncharacterized protein [Source:UniProtKB/TrEMBL;Acc:Q5Q0B2]
AT1G53970	2.42103	0.000547531	0.00644963	AT1G53970	F15I1.5 [Source:UniProtKB/TrEMBL;Acc:Q9SYF3]
AT5G37840	2.40262	3.62626e-05	0.000862059	AT5G37840	At5g37840 [Source:UniProtKB/TrEMBL;Acc:Q6NL13]
AT5G39160	2.39946	1.11515e-17	2.45941e-15	GLP2A	Germin-like protein subfamily 1 member 18 [Source:UniProtKB/Swiss-Prot;Acc:P92999]
AT5G43175	2.39418	0.00463846	0.0298617	BHLH139	Transcription factor bHLH139 [Source:UniProtKB/Swiss-Prot;Acc:Q3E7L7]
AT1G69920	2.3851	6.81779e-11	6.71975e-09	GSTU12	Glutathione S-transferase U12 [Source:UniProtKB/Swiss-Prot;Acc:Q6NMS0]
AT2G19500	2.37788	1.29216e-05	0.000392137	CKX2	Cytokinin dehydrogenase 2 [Source:UniProtKB/Swiss-Prot;Acc:Q9FUJ3]
AT1G22900	2.37341	3.34881e-07	1.72274e-05	DIR11	Dirigent protein 11 [Source:UniProtKB/Swiss-Prot;Acc:Q67YM6]
AT1G36640	2.3664	6.16069e-15	1.0721e-12	AT1G36640	Transmembrane protein [Source:UniProtKB/TrEMBL;Acc:Q9C8F3]
AT4G22640	2.35989	9.54656e-06	0.000307742	AT4G22640	Bifunctional inhibitor/lipid-transfer protein/seed storage 2S albumin superfamily protein [Source:UniProtKB/TrEMBL;Acc:O49645]
AT1G09930	2.35398	0.000255186	0.00369829	OPT2	Oligopeptide transporter 2 [Source:UniProtKB/Swiss-Prot;Acc:O04514]
AT5G39100	2.34472	1.96907e-11	2.09861e-09	GLP6	germin-like protein 6 [Source:TAIR;Acc:AT5G39100]
AT1G14550	2.33634	2.56779e-05	0.000668976	PER5	Peroxidase 5 [Source:UniProtKB/Swiss-Prot;Acc:Q9M9Q9]
AT2G36255	2.32801	0.00607844	0.0362995	AT2G36255	Putative defensin-like protein 203 [Source:UniProtKB/Swiss-Prot;Acc:Q2V424]
AT2G18690	2.31554	1.05941e-30	6.05084e-28	AT2G18690	Expressed protein [Source:UniProtKB/TrEMBL;Acc:Q9ZV49]
AT5G39190	2.30003	1.96596e-42	1.75167e-39	GLP5A	Germin-like protein subfamily 1 member 20 [Source:UniProtKB/Swiss-Prot;Acc:P92996]
AT2G02010	2.29516	1.65868e-20	4.45147e-18	GAD4	glutamate decarboxylase 4 [Source:TAIR;Acc:AT2G02010]
AT2G15220	2.29471	2.2894e-41	1.9614e-38	AT2G15220	At2g15220/F15A23.4 [Source:UniProtKB/TrEMBL;Acc:Q9SKL6]
AT1G06983	2.26901	4.89119e-06	0.000174597	AT1G06983	-
AT2G36440	2.26894	0.000289499	0.00403542	AT2G36440	Uncharacterized protein At2g36440 [Source:UniProtKB/TrEMBL;Acc:Q9SJR1]
AT2G23830	2.26226	2.00766e-10	1.85563e-08	PVA31	Vesicle-associated protein 3-1 [Source:UniProtKB/Swiss-Prot;Acc:O82213]
AT5G42380	2.25774	6.5316e-19	1.58143e-16	CML37	Calcium-binding protein CML37 [Source:UniProtKB/Swiss-Prot;Acc:Q9FIH9]
AT4G22710	2.24404	1.12761e-05	0.000349827	CYP706A2	Cytochrome P450 - like protein [Source:UniProtKB/TrEMBL;Acc:O49652]
AT5G22520	2.22866	0.00918713	0.0484248	AT5G22520	At5g22520 [Source:UniProtKB/TrEMBL;Acc:Q9FK87]
AT1G53625	2.22524	1.19472e-26	5.2181e-24	AT1G53625	At1g53625 [Source:UniProtKB/TrEMBL;Acc:Q9LPH9]
AT1G65481	2.21981	2.40607e-13	3.3921e-11	AT1G65481	unknown protein; FUNCTIONS IN: molecular_function unknown; INVOLVED IN: biological_process unknown; LOCATED IN: endomembrane system. [Source:TAIR;Acc:AT1G65481]
AT1G05675	2.21647	0.00031558	0.00430732	UGT74E1	Glycosyltransferase (Fragment) [Source:UniProtKB/TrEMBL;Acc:A0A1W6AJW6]
AT4G23250	2.21271	6.8885e-15	1.18947e-12	EMB1290	kinases;protein kinases [Source:TAIR;Acc:AT4G23250]
AT4G28850	2.20881	4.49533e-05	0.00100133	XTH26	Probable xyloglucan endotransglucosylase/hydrolase protein 26 [Source:UniProtKB/Swiss-Prot;Acc:Q9SVV2]
AT1G47890	2.2055	4.61517e-10	4.01574e-08	AtRLP7	-
AT2G17055	2.19609	6.04332e-05	0.00124298	AT2G17055	Toll-Interleukin-Resistance (TIR) domain family protein [Source:UniProtKB/TrEMBL;Acc:Q3EBZ1]
AT1G29100	2.18113	4.12745e-06	0.000151215	AT1G29100	Heavy metal transport/detoxification superfamily protein [Source:TAIR;Acc:AT1G29100]
AT5G45240	2.17413	1.52921e-10	1.44335e-08	AT5G45240	Disease resistance protein (TIR-NBS-LRR class) [Source:UniProtKB/TrEMBL;Acc:F4KD49]
AT5G26690	2.17085	0.000112064	0.00197018	HIPP02	Heavy metal-associated isoprenylated plant protein 2 [Source:UniProtKB/Swiss-Prot;Acc:Q8GWS3]
AT1G19390	2.16281	0.000273685	0.00387134	WAKL11	Putative wall-associated receptor kinase-like 11 [Source:UniProtKB/Swiss-Prot;Acc:Q9LN59]
AT3G47480	2.15651	1.3489e-07	7.51169e-06	CML47	Probable calcium-binding protein CML47 [Source:UniProtKB/Swiss-Prot;Acc:Q9SN89]
AT1G13310	2.14484	4.09931e-10	3.6235e-08	AT1G13310	Endosomal targeting BRO1-like domain-containing protein [Source:UniProtKB/TrEMBL;Acc:Q9FX66]
AT5G36140	2.13552	4.59326e-25	1.795e-22	CYP716A2	-
AT1G65484	2.13502	7.76902e-12	8.82933e-10	AT1G65484	unknown protein; FUNCTIONS IN: molecular_function unknown; INVOLVED IN: biological_process unknown; LOCATED IN: endomembrane system; Has 30201 Blast hits to 17322 proteins in 780 species: Archae - 12; Bacteria - 1396; Metazoa - 17338; Fungi - 3422; /.../ - 5037; Viruses - 0; Other Eukaryotes - 2996 (source: NCBI BLink). [Source:TAIR;Acc:AT1G65484]
AT3G60270	2.12668	1.4714e-24	5.28635e-22	AT3G60270	Cupredoxin superfamily protein [Source:UniProtKB/TrEMBL;Acc:Q9LY37]
AT1G21230	2.12208	1.0359e-05	0.000326837	WAK5	Wall-associated receptor kinase 5 [Source:UniProtKB/Swiss-Prot;Acc:Q9LMN7]
AT2G25150	2.12103	5.12783e-14	7.82345e-12	SCT	Spermidine coumaroyl-CoA acyltransferase [Source:UniProtKB/Swiss-Prot;Acc:Q8GYW8]
AT1G22890	2.11891	1.14508e-12	1.50927e-10	AT1G22890	AT1G22890 protein [Source:UniProtKB/TrEMBL;Acc:A0JQ18]
AT4G11890	2.10883	0.0051562	0.0321991	AT4G11890	Protein kinase superfamily protein [Source:UniProtKB/TrEMBL;Acc:F4JPT7]
AT1G33890	2.10245	0.000442342	0.00553237	IAN3	Immune-associated nucleotide-binding protein 3 [Source:UniProtKB/Swiss-Prot;Acc:Q9C8U6]
AT4G13390	2.09963	1.56206e-06	6.74321e-05	AT4G13390	Extensin-like protein [Source:UniProtKB/TrEMBL;Acc:Q9T0L0]
AT1G35210	2.08826	1.25389e-06	5.63111e-05	AT1G35210	Uncharacterized protein T32G9.25 [Source:UniProtKB/TrEMBL;Acc:Q9C6F2]
AT3G09775	2.06019	0.00550788	0.0338297	AT3G09775	-
AT1G44130	2.05798	4.94902e-08	3.04529e-06	AT1G44130	Eukaryotic aspartyl protease family protein [Source:UniProtKB/TrEMBL;Acc:Q9C6Y5]
AT5G46295	2.0509	0.00077816	0.00832142	AT5G46295	Transmembrane protein [Source:UniProtKB/TrEMBL;Acc:Q3E8F8]
AT5G42600	2.04335	1.85266e-21	5.22379e-19	MRN1	Marneral synthase [Source:UniProtKB/Swiss-Prot;Acc:Q9FJV8]
AT1G63550	2.04241	1.80975e-06	7.60609e-05	CRRSP9	Cysteine-rich repeat secretory protein 9 [Source:UniProtKB/Swiss-Prot;Acc:Q5Q0E2]
AT4G37390	2.04163	1.14262e-24	4.17245e-22	YDK1	Auxin-responsive GH3 family protein [Source:TAIR;Acc:AT4G37390]
AT3G49700	2.04054	0.00545633	0.0336489	ACS9	1-aminocyclopropane-1-carboxylate synthase 9 [Source:UniProtKB/Swiss-Prot;Acc:Q9M2Y8]
AT1G14540	2.03868	4.35694e-23	1.3115e-20	PER4	Peroxidase [Source:UniProtKB/TrEMBL;Acc:A0A178WND9]
AT5G52720	2.03764	0.00661923	0.0385171	AT5G52720	Copper transport protein family [Source:TAIR;Acc:AT5G52720]
AT5G58120	2.01958	6.89606e-07	3.27526e-05	AT5G58120	Disease resistance protein (TIR-NBS-LRR class) family [Source:UniProtKB/TrEMBL;Acc:Q9FGT2]
AT1G53990	2.01278	1.5305e-24	5.4114e-22	GLIP3	GDSL esterase/lipase 3 [Source:UniProtKB/Swiss-Prot;Acc:Q9SYF5]
AT3G14225	2.0041	5.75267e-19	1.40814e-16	GLIP4	GDSL esterase/lipase 4 [Source:UniProtKB/Swiss-Prot;Acc:Q9LJP1]
AT4G10500	1.99912	5.40835e-18	1.2293e-15	DLO1	Protein DMR6-LIKE OXYGENASE 1 [Source:UniProtKB/Swiss-Prot;Acc:Q9ZSA8]
AT1G42980	1.99066	0.000147085	0.00239147	FH12	Formin-like protein 12 [Source:UniProtKB/Swiss-Prot;Acc:Q9C7S1]
AT1G61560	1.98543	1.55739e-22	4.5646e-20	MLO6	MLO-like protein 6 [Source:UniProtKB/Swiss-Prot;Acc:Q94KB7]
AT3G21352	1.96638	1.05004e-11	1.16949e-09	AT3G21352	Putative uncharacterized protein [Source:UniProtKB/TrEMBL;Acc:Q1G3B1]
AT1G21110	1.96552	6.97821e-48	8.63553e-45	IGMT3	Indole glucosinolate O-methyltransferase 3 [Source:UniProtKB/Swiss-Prot;Acc:Q9LPU6]
AT4G10860	1.96115	9.66154e-05	0.00176547	AT4G10860	F8M12.2 protein [Source:UniProtKB/TrEMBL;Acc:O81627]
AT2G43590	1.96077	5.29466e-30	2.80806e-27	AT2G43590	Endochitinase At2g43590 [Source:UniProtKB/Swiss-Prot;Acc:O24658]
AT5G39030	1.96	6.11975e-12	7.06307e-10	AT5G39030	Probable receptor-like protein kinase At5g39030 [Source:UniProtKB/Swiss-Prot;Acc:Q9FID5]
AT1G51620	1.93602	2.75834e-11	2.84454e-09	AT1G51620	Protein kinase superfamily protein [Source:UniProtKB/TrEMBL;Acc:Q9C8H4]
AT5G36150	1.93039	2.02621e-07	1.08647e-05	PEN3	Tirucalladienol synthase [Source:UniProtKB/Swiss-Prot;Acc:Q9LVY2]
AT4G11655	1.90963	4.02601e-08	2.50501e-06	AT4G11655	CASP-like protein [Source:UniProtKB/TrEMBL;Acc:A0A178USV5]
AT1G14260	1.89778	1.54833e-14	2.53595e-12	AT1G14260	At1g14260 [Source:UniProtKB/TrEMBL;Acc:Q4PS45]
AT4G40020	1.89527	7.81898e-13	1.03671e-10	AT4G40020	Myosin heavy chain-related protein [Source:UniProtKB/TrEMBL;Acc:Q9SMQ3]
AT2G43570	1.88708	1.1568e-32	6.96428e-30	CHI	CHI [Source:UniProtKB/TrEMBL;Acc:A0A178W3M3]
AT3G48850	1.87082	1.97505e-15	3.57677e-13	MPT2	Mitochondrial phosphate carrier protein 2, mitochondrial [Source:UniProtKB/Swiss-Prot;Acc:Q9M2Z8]
AT4G12735	1.87024	0.000982475	0.00993852	AT4G12735	At4g12735 [Source:UniProtKB/TrEMBL;Acc:Q8LCC1]
AT4G33050	1.86304	4.96258e-24	1.62561e-21	EDA39	calmodulin-binding family protein [Source:TAIR;Acc:AT4G33050]
AT4G04990	1.8599	4.19546e-28	1.98838e-25	AT4G04990	AT4g04990 protein [Source:UniProtKB/TrEMBL;Acc:Q9S9T8]
AT5G22540	1.85379	0.00494193	0.0312023	AT5G22540	At5g22540 [Source:UniProtKB/TrEMBL;Acc:Q9FK85]
AT4G28350	1.8513	7.28889e-18	1.6236e-15	LECRK72	Probable L-type lectin-domain containing receptor kinase VII.2 [Source:UniProtKB/Swiss-Prot;Acc:O49445]
AT5G46960	1.84606	0.00186079	0.0156352	PMEI12	Pectinesterase inhibitor 12 [Source:UniProtKB/Swiss-Prot;Acc:Q9FJR5]
AT5G26080	1.8396	4.09452e-05	0.000939015	AT5G26080	Proline-rich family protein [Source:UniProtKB/TrEMBL;Acc:Q3E939]
AT5G57510	1.83891	1.74793e-09	1.36136e-07	AT5G57510	Cotton fiber protein [Source:UniProtKB/TrEMBL;Acc:Q9FKM0]
AT5G49770	1.83113	9.97761e-16	1.88349e-13	AT5G49770	Probable leucine-rich repeat receptor-like protein kinase At5g49770 [Source:UniProtKB/Swiss-Prot;Acc:Q9LT96]
AT1G54970	1.82566	2.68279e-05	0.000689264	PRP1	Proline-rich protein 1 [Source:UniProtKB/Swiss-Prot;Acc:Q9FZ35]
AT4G01830	1.8232	3.97767e-07	2.02289e-05	ABCB5	ABC transporter B family member 5 [Source:UniProtKB/Swiss-Prot;Acc:Q9SYI3]
AT4G28790	1.82217	0.000171588	0.00271651	BHLH23	Uncharacterized protein At4g28790 (Fragment) [Source:UniProtKB/TrEMBL;Acc:C0SVK2]
AT2G23180	1.82182	0.00617531	0.0367119	CYP96A1	Cytochrome P450, family 96, subfamily A, polypeptide 1 [Source:UniProtKB/TrEMBL;Acc:O22189]
AT3G61280	1.8119	0.0013684	0.0125884	AT3G61280	Glycosyltransferase [Source:UniProtKB/TrEMBL;Acc:Q5Q0C1]
AT1G18570	1.78957	1.81457e-18	4.29995e-16	MYB51	Transcription factor MYB51 [Source:UniProtKB/Swiss-Prot;Acc:O49782]
AT2G39400	1.78715	5.23737e-24	1.69076e-21	AT2G39400	Alpha/beta-Hydrolases superfamily protein [Source:UniProtKB/TrEMBL;Acc:O80627]
AT1G09080	1.7858	0.000528392	0.0063042	MED37B	Probable mediator of RNA polymerase II transcription subunit 37b [Source:UniProtKB/Swiss-Prot;Acc:Q8H1B3]
AT5G64905	1.78285	4.39414e-11	4.42893e-09	PEP3	Elicitor peptide 3 [Source:UniProtKB/Swiss-Prot;Acc:Q8LAX3]
AT5G64120	1.78012	6.28656e-17	1.30872e-14	PER71	Peroxidase [Source:UniProtKB/TrEMBL;Acc:A0A178UAR8]
AT2G33160	1.7613	0.003055	0.022209	AT2G33160	Glycoside hydrolase family 28 protein / polygalacturonase (Pectinase) family protein [Source:UniProtKB/TrEMBL;Acc:O49319]
AT2G38470	1.7588	3.78198e-28	1.83138e-25	WRKY33	WRKY33 [Source:UniProtKB/TrEMBL;Acc:A0A178VLS4]
AT1G34047	1.75807	0.00471686	0.0301917	AT1G34047	Defensin-like (DEFL) family protein [Source:UniProtKB/TrEMBL;Acc:F4HT37]
AT4G25220	1.74782	1.871e-08	1.2294e-06	RHS15	Putative glycerol-3-phosphate transporter 2 [Source:UniProtKB/Swiss-Prot;Acc:Q9SB41]
AT4G18197	1.74489	4.75024e-07	2.37246e-05	PUP7	Probable purine permease 7 [Source:UniProtKB/Swiss-Prot;Acc:Q2V3H2]
AT1G73805	1.74077	0.00021495	0.0032286	SARD1	Protein SAR DEFICIENT 1 [Source:UniProtKB/Swiss-Prot;Acc:Q9C9T2]
AT4G23810	1.7392	1.41976e-11	1.5352e-09	WRKY53	Probable WRKY transcription factor 53 [Source:UniProtKB/Swiss-Prot;Acc:Q9SUP6]
AT5G50565	1.73888	0.00700634	0.0401508	AT5G50565	unknown protein; BEST Arabidopsis thaliana protein match is: unknown protein (TAIR:AT5G50665.2); Has 6 Blast hits to 6 proteins in 1 species: Archae - 0; Bacteria - 0; Metazoa - 0; Fungi - 0; Plants - 6; Viruses - 0; Other Eukaryotes - 0 (source: NC /.../nk). [Source:TAIR;Acc:AT5G50565]
AT3G48344	1.73873	0.00163505	0.0142319	AT3G48344	unknown protein; Has 30201 Blast hits to 17322 proteins in 780 species: Archae - 12; Bacteria - 1396; Metazoa - 17338; Fungi - 3422; Plants - 5037; Viruses - 0; Other Eukaryotes - 2996 (source: NCBI BLink). [Source:TAIR;Acc:AT3G48344]
AT4G20000	1.72684	2.21057e-24	7.57547e-22	AT4G20000	At4g20000 [Source:UniProtKB/TrEMBL;Acc:O49427]
AT1G33840	1.72632	1.717e-07	9.32833e-06	AT1G33840	Protein of unknown function (DUF567) [Source:TAIR;Acc:AT1G33840]
AT2G41100	1.71242	3.22699e-15	5.70486e-13	CML12	Calmodulin-like protein 12 [Source:UniProtKB/Swiss-Prot;Acc:P25071]
AT3G18250	1.71207	2.88438e-21	8.03118e-19	AT3G18250	Putative membrane lipoprotein [Source:UniProtKB/TrEMBL;Acc:Q6E248]
AT4G18210	1.69213	0.000522642	0.0062557	PUP10	Probable purine permease 10 [Source:UniProtKB/Swiss-Prot;Acc:O49725]
AT1G66780	1.68851	0.00418367	0.0277584	DTX8	Protein DETOXIFICATION [Source:UniProtKB/TrEMBL;Acc:A0A178W985]
AT1G55450	1.6868	3.64493e-24	1.23016e-21	AT1G55450	S-adenosyl-L-methionine-dependent methyltransferases superfamily protein [Source:UniProtKB/TrEMBL;Acc:F4I0B5]
AT5G41740	1.68677	1.7747e-17	3.838e-15	AT5G41740	Disease resistance protein (TIR-NBS-LRR class) family [Source:UniProtKB/TrEMBL;Acc:F4JYI4]
AT4G23130	1.68638	6.4571e-08	3.84577e-06	CRK5	cysteine-rich RLK (RECEPTOR-like protein kinase) 5 [Source:TAIR;Acc:AT4G23130]
AT4G24170	1.67413	0.000299695	0.00414898	KIN7I	Kinesin-like protein KIN-7I [Source:UniProtKB/Swiss-Prot;Acc:F4JQ51]
AT4G04490	1.67278	1.52773e-05	0.00044567	CRK36	Cysteine-rich receptor-like protein kinase 36 [Source:UniProtKB/Swiss-Prot;Acc:Q9XEC6]
AT1G13520	1.67015	3.56911e-23	1.08907e-20	AT1G13520	At1g13520 [Source:UniProtKB/TrEMBL;Acc:Q6NNH1]
AT2G13810	1.66377	1.29252e-14	2.18113e-12	ALD1	EDTS5 [Source:UniProtKB/TrEMBL;Acc:A0A178VQ02]
AT5G18350	1.6514	2.48613e-07	1.3061e-05	AT5G18350	Disease resistance protein (TIR-NBS-LRR class) family [Source:UniProtKB/TrEMBL;Acc:F4JWL7]
AT4G04570	1.6461	1.74817e-08	1.15551e-06	CRK40	Cysteine-rich receptor-like protein kinase 40 [Source:UniProtKB/Swiss-Prot;Acc:Q9SYS3]
AT5G39580	1.63602	2.46006e-13	3.4464e-11	PER62	Peroxidase 62 [Source:UniProtKB/Swiss-Prot;Acc:Q9FKA4]
AT1G34510	1.62893	0.00362952	0.0250535	PER8	Peroxidase [Source:UniProtKB/TrEMBL;Acc:Q0WRX6]
AT4G24340	1.62413	1.63735e-14	2.62388e-12	AT4G24340	At4g24340 [Source:UniProtKB/TrEMBL;Acc:Q8GW53]
AT3G25830	1.6241	0.000847047	0.0089337	TPS27	1,8-cineole synthase 2, chloroplastic [Source:UniProtKB/Swiss-Prot;Acc:P0DI77]
AT5G50530	1.61576	0.0005799	0.00672077	CBSCBSPB4	CBS domain-containing protein CBSCBSPB5 [Source:UniProtKB/Swiss-Prot;Acc:P0DH79]
AT1G19610	1.61172	0.000283437	0.00397329	PDF1.4	Defensin-like protein 19 [Source:UniProtKB/Swiss-Prot;Acc:P82787]
AT1G55640	1.60358	0.000131636	0.002218	PRA1G1	PRA1 family protein G1 [Source:UniProtKB/Swiss-Prot;Acc:Q9ZWD1]
AT3G54150	1.59871	5.63542e-13	7.51671e-11	AT3G54150	Embryonic abundant protein-like [Source:UniProtKB/TrEMBL;Acc:Q9M389]
AT1G59850	1.58159	0.00276076	0.020639	TOR1L5	TORTIFOLIA1-like protein 5 [Source:UniProtKB/Swiss-Prot;Acc:Q9XIE4]
AT1G10340	1.58159	2.1199e-11	2.24861e-09	AT1G10340	Ankyrin repeat family protein [Source:UniProtKB/TrEMBL;Acc:Q9SY76]
AT3G59930	1.57883	2.24504e-05	0.000607634	AT3G59930	Defensin-like protein 206 [Source:UniProtKB/Swiss-Prot;Acc:Q94JR6]
AT5G38900	1.57829	2.07579e-14	3.27931e-12	AT5G38900	Thioredoxin superfamily protein [Source:TAIR;Acc:AT5G38900]
AT5G53190	1.57793	0.00212151	0.017054	SWEET3	Bidirectional sugar transporter SWEET [Source:UniProtKB/TrEMBL;Acc:A0A178U9N2]
AT1G16260	1.57675	1.6581e-07	9.03038e-06	WAKL8	Wall-associated receptor kinase-like 8 [Source:UniProtKB/Swiss-Prot;Acc:Q9SA25]
AT2G38860	1.57525	7.87941e-20	2.06487e-17	DJ1E	DJ-1 protein homolog E [Source:UniProtKB/Swiss-Prot;Acc:Q9ZV19]
AT3G52970	1.56892	0.00787151	0.0434568	CYP76G1	Cytochrome P450, family 76, subfamily G, polypeptide 1 [Source:UniProtKB/TrEMBL;Acc:F4J865]
AT2G19190	1.56165	1.94131e-12	2.44543e-10	SIRK	Senescence-induced receptor-like serine/threonine-protein kinase [Source:UniProtKB/Swiss-Prot;Acc:O64483]
AT2G20520	1.5602	0.00563752	0.034482	FLA6	Fasciclin-like arabinogalactan protein 6 [Source:UniProtKB/Swiss-Prot;Acc:Q9SIL7]
AT5G64110	1.55639	5.14763e-15	9.02861e-13	PER70	Peroxidase [Source:UniProtKB/TrEMBL;Acc:A0A178UNC2]
AT2G44390	1.55543	0.00273967	0.0205337	AT2G44390	Cysteine/Histidine-rich C1 domain family protein [Source:UniProtKB/TrEMBL;Acc:O64873]
AT1G05300	1.54799	5.01764e-19	1.24187e-16	ZIP5	Zinc transporter 5 [Source:UniProtKB/Swiss-Prot;Acc:O23039]
AT1G61080	1.54159	6.83765e-07	3.25446e-05	AT1G61080	Hydroxyproline-rich glycoprotein family protein [Source:TAIR;Acc:AT1G61080]
AT5G39020	1.53666	7.40548e-14	1.09971e-11	AT5G39020	Probable receptor-like protein kinase At5g39020 [Source:UniProtKB/Swiss-Prot;Acc:Q9FID6]
AT1G47130	1.53483	0.000193971	0.00295938	AT1G47130	-
AT2G37430	1.53319	1.55208e-09	1.21734e-07	ZAT11	ZAT11 [Source:UniProtKB/TrEMBL;Acc:A0A178VNJ8]
AT1G69150	1.53245	0.00227713	0.017936	AT1G69150	Cysteine/Histidine-rich C1 domain family protein [Source:UniProtKB/TrEMBL;Acc:F4I0J7]
AT1G08810	1.5275	0.00615463	0.0366367	MYB60	MYB60 [Source:UniProtKB/TrEMBL;Acc:A0A178WD25]
AT1G74590	1.52363	9.05244e-25	3.36072e-22	GSTU10	Glutathione S-transferase U10 [Source:UniProtKB/Swiss-Prot;Acc:Q9CA57]
AT1G25240	1.51377	0.00593511	0.0357213	AT1G25240	ENTH/VHS/GAT family protein [Source:TAIR;Acc:AT1G25240]
AT4G11480	1.50745	2.88011e-05	0.000727375	CRK32	Putative cysteine-rich receptor-like protein kinase 32 [Source:UniProtKB/Swiss-Prot;Acc:Q9LDS6]
AT3G56400	1.50172	3.48233e-12	4.26203e-10	WRKY70	Probable WRKY transcription factor 70 [Source:UniProtKB/Swiss-Prot;Acc:Q9LY00]
AT3G44840	1.5013	0.000129551	0.00218949	AT3G44840	Proteinkinase AtPP-like protein [Source:UniProtKB/TrEMBL;Acc:Q9FYC6]
AT5G49780	1.50094	1.60866e-14	2.61554e-12	AT5G49780	Leucine-rich repeat protein kinase family protein [Source:TAIR;Acc:AT5G49780]
AT4G22070	1.49942	3.51686e-14	5.44014e-12	WRKY31	Probable WRKY transcription factor 31 [Source:UniProtKB/Swiss-Prot;Acc:Q93WT0]
AT2G24980	1.49695	0.000789207	0.00842338	AT2G24980	Proline-rich extensin-like family protein [Source:TAIR;Acc:AT2G24980]
AT3G29000	1.48832	6.23019e-08	3.73058e-06	CML45	Probable calcium-binding protein CML45 [Source:UniProtKB/Swiss-Prot;Acc:Q9MBG5]
AT4G03480	1.47307	6.8859e-09	4.90043e-07	AT4G03480	Ankyrin repeat family protein [Source:UniProtKB/TrEMBL;Acc:F4JG86]
AT4G23280	1.46722	6.63837e-06	0.000227842	CRK20	Putative cysteine-rich receptor-like protein kinase 20 [Source:UniProtKB/Swiss-Prot;Acc:O65479]
AT5G43370	1.46649	1.5617e-10	1.4678e-08	PHT1-2	Probable inorganic phosphate transporter 1-2 [Source:UniProtKB/Swiss-Prot;Acc:Q96243]
AT1G13550	1.46095	0.000190102	0.00291233	AT1G13550	Putative uncharacterized protein [Source:UniProtKB/TrEMBL;Acc:Q3EDD3]
AT5G39000	1.45776	2.81805e-07	1.47007e-05	AT5G39000	Putative receptor-like protein kinase At5g39000 [Source:UniProtKB/Swiss-Prot;Acc:Q9FID8]
AT3G53600	1.45553	8.01151e-05	0.00153445	AT3G53600	At3g53600 [Source:UniProtKB/TrEMBL;Acc:Q9LFG0]
AT5G52750	1.45139	1.65829e-05	0.000471755	HIPP13	Heavy metal-associated isoprenylated plant protein 13 [Source:UniProtKB/Swiss-Prot;Acc:Q9LTE2]
AT4G18205	1.45082	9.11002e-11	8.82286e-09	PUP22	Probable purine permease 22 [Source:UniProtKB/Swiss-Prot;Acc:Q8RY74]
AT2G26530	1.44406	4.93106e-13	6.69752e-11	AR781	AR781 [Source:UniProtKB/TrEMBL;Acc:A0A178VPT1]
AT4G09130	1.44234	5.08118e-06	0.000179942	ATL37	Putative RING-H2 finger protein ATL37 [Source:UniProtKB/Swiss-Prot;Acc:Q9M0R4]
AT5G59260	1.43916	2.69428e-12	3.31575e-10	LECRK21	Probable L-type lectin-domain containing receptor kinase II.1 [Source:UniProtKB/Swiss-Prot;Acc:Q9FIF1]
AT1G74080	1.43822	1.04594e-07	5.95867e-06	MYB122	Transcription factor MYB122 [Source:UniProtKB/Swiss-Prot;Acc:Q9C9C8]
AT5G25910	1.43744	6.85033e-10	5.82409e-08	AtRLP52	Receptor-like protein 52 [Source:UniProtKB/Swiss-Prot;Acc:Q7FZR1]
AT1G55775	1.43694	2.38386e-05	0.000631396	AT1G55775	Heavy metal-associated domain protein [Source:UniProtKB/TrEMBL;Acc:A0A1P8AT75]
AT3G23250	1.43622	6.9167e-14	1.04101e-11	MYB15	Transcription factor MYB15 [Source:UniProtKB/Swiss-Prot;Acc:Q9LTC4]
AT3G63380	1.43608	3.67504e-13	5.02218e-11	ACA12	Calcium-transporting ATPase [Source:UniProtKB/TrEMBL;Acc:A0A178VEV7]
AT5G06640	1.434	0.000305487	0.00420823	AT5G06640	Proline-rich extensin-like family protein [Source:UniProtKB/TrEMBL;Acc:Q9FG06]
AT2G29120	1.43149	2.13163e-08	1.38432e-06	GLR2.7	Glutamate receptor 2.7 [Source:UniProtKB/Swiss-Prot;Acc:Q8LGN0]
AT1G07135	1.42676	5.51728e-07	2.69672e-05	AT1G07135	At1g07135 [Source:UniProtKB/TrEMBL;Acc:Q9LMK6]
AT5G60900	1.42666	0.00095061	0.00970877	RLK1	receptor-like protein kinase 1 [Source:TAIR;Acc:AT5G60900]
AT2G25410	1.4199	0.000239054	0.00351249	ATL22	RING-H2 finger protein ATL22 [Source:UniProtKB/Swiss-Prot;Acc:Q9SKK8]
AT5G36130	1.4059	1.54274e-09	1.2143e-07	AT5G36130	-
AT3G11080	1.40517	4.80391e-12	5.63195e-10	AtRLP35	Receptor-like protein 35 [Source:UniProtKB/Swiss-Prot;Acc:Q9SRL7]
AT2G35980	1.40348	2.5313e-16	5.03435e-14	NHL10	NDR1/HIN1-like protein 10 [Source:UniProtKB/Swiss-Prot;Acc:Q9SJ52]
AT5G42830	1.39917	1.31917e-17	2.88084e-15	AT5G42830	HXXXD-type acyl-transferase family protein [Source:UniProtKB/TrEMBL;Acc:Q9FMN6]
AT2G16380	1.39915	4.11106e-09	3.05247e-07	SFH7	Phosphatidylinositol/phosphatidylcholine transfer protein SFH7 [Source:UniProtKB/Swiss-Prot;Acc:Q9SIW3]
AT1G03445	1.39405	0.00136876	0.0125884	BSU1	Serine/threonine-protein phosphatase [Source:UniProtKB/TrEMBL;Acc:A0A178WIX8]
AT4G14370	1.39101	1.21359e-10	1.1602e-08	AT4G14370	Disease resistance protein (TIR-NBS-LRR class) family [Source:TAIR;Acc:AT4G14370]
AT4G23700	1.38967	6.79062e-12	7.79696e-10	CHX17	Cation/H(+) antiporter 17 [Source:UniProtKB/Swiss-Prot;Acc:Q9SUQ7]
AT1G59870	1.38164	5.47153e-17	1.1498e-14	ABCG36	ABC transporter G family member 36 [Source:UniProtKB/Swiss-Prot;Acc:Q9XIE2]
AT2G16005	1.38052	4.88712e-10	4.21941e-08	ROSY1	MD-2-related lipid-recognition protein ROSY1 [Source:UniProtKB/Swiss-Prot;Acc:Q9AST8]
AT2G43620	1.37691	3.21656e-14	5.0104e-12	AT2G43620	Endochitinase At2g43620 [Source:UniProtKB/Swiss-Prot;Acc:O22841]
AT1G75160	1.36314	0.00223321	0.0176839	AT1G75160	Protein of unknown function (DUF620) [Source:TAIR;Acc:AT1G75160]
AT3G01175	1.35667	1.76712e-12	2.24929e-10	AT3G01175	Transmembrane protein [Source:UniProtKB/TrEMBL;Acc:F4J4Q8]
AT2G04040	1.35525	0.000984701	0.00994749	DTX1	Protein DETOXIFICATION [Source:UniProtKB/TrEMBL;Acc:A0A178VPK7]
AT3G49110	1.35236	0.000242613	0.00355774	PER33	Peroxidase 33 [Source:UniProtKB/Swiss-Prot;Acc:P24101]
AT4G11020	1.34863	0.00204913	0.0166221	AT4G11020	Uncharacterized protein AT4g11020 [Source:UniProtKB/TrEMBL;Acc:Q9SN53]
AT3G59080	1.34821	2.22663e-11	2.33954e-09	AT3G59080	AT3g59080/F17J16_130 [Source:UniProtKB/TrEMBL;Acc:Q9LYS8]
AT3G22910	1.34803	2.7384e-08	1.75786e-06	ACA13	Putative calcium-transporting ATPase 13, plasma membrane-type [Source:UniProtKB/Swiss-Prot;Acc:Q9LIK7]
AT5G05730	1.34523	3.82736e-18	8.88068e-16	ASA1	Anthranilate synthase alpha subunit 1 [Source:UniProtKB/TrEMBL;Acc:F4K0T5]
AT1G27730	1.34054	1.70927e-09	1.33593e-07	ZAT10	Zinc finger protein ZAT10 [Source:UniProtKB/Swiss-Prot;Acc:Q96289]
AT2G46400	1.3395	3.39277e-06	0.000129408	WRKY46	Probable WRKY transcription factor 46 [Source:UniProtKB/Swiss-Prot;Acc:Q9SKD9]
AT1G52800	1.33334	1.54531e-08	1.03369e-06	AT1G52800	2-oxoglutarate (2OG) and Fe(II)-dependent oxygenase superfamily protein [Source:UniProtKB/TrEMBL;Acc:Q9C938]
AT5G21120	1.3318	0.00177752	0.015147	EIL2	ETHYLENE-INSENSITIVE3-like 2 [Source:TAIR;Acc:AT5G21120]
AT1G53940	1.3264	1.64968e-10	1.54398e-08	GLIP2	GDSL esterase/lipase 2 [Source:UniProtKB/Swiss-Prot;Acc:Q9SYF0]
AT4G39000	1.32619	0.000847876	0.00893821	AtGH9B17	Endoglucanase 23 [Source:UniProtKB/Swiss-Prot;Acc:Q8GY58]
AT3G01840	1.32474	0.00341886	0.024054	LYK2	Protein LYK2 [Source:UniProtKB/Swiss-Prot;Acc:Q9SGI7]
AT1G61420	1.32389	1.08847e-08	7.57674e-07	AT1G61420	S-locus lectin protein kinase family protein [Source:TAIR;Acc:AT1G61420]
AT3G26830	1.32337	3.92637e-14	6.03172e-12	CYP71B15	Bifunctional dihydrocamalexate synthase/camalexin synthase [Source:UniProtKB/Swiss-Prot;Acc:Q9LW27]
AT5G66790	1.3201	1.12581e-15	2.08978e-13	WAKL21	Wall-associated receptor kinase-like 21 [Source:UniProtKB/Swiss-Prot;Acc:Q8GYF5]
AT2G37805	1.31637	0.00641174	0.037654	AT2G37805	Cysteine/histidine-rich C1 domain protein [Source:UniProtKB/TrEMBL;Acc:A0A1P8AY95]
AT1G65970	1.30854	8.08537e-10	6.74538e-08	PRXIIC	TPX2 [Source:UniProtKB/TrEMBL;Acc:A0A178WKG0]
AT1G53950	1.30841	1.08921e-05	0.000342235	AT1G53950	F15I1.4 protein [Source:UniProtKB/TrEMBL;Acc:Q9SYF2]
AT5G59270	1.3071	1.30073e-05	0.000393666	AT5G59270	Concanavalin A-like lectin protein kinase family protein [Source:TAIR;Acc:AT5G59270]
AT5G24140	1.30126	2.07071e-08	1.34869e-06	SQP2	squalene monooxygenase 2 [Source:TAIR;Acc:AT5G24140]
AT1G74360	1.30124	8.68329e-14	1.28093e-11	AT1G74360	Probable LRR receptor-like serine/threonine-protein kinase At1g74360 [Source:UniProtKB/Swiss-Prot;Acc:C0LGJ1]
AT3G28510	1.29832	1.01535e-10	9.74866e-09	AT3G28510	AAA-ATPase At3g28510 [Source:UniProtKB/Swiss-Prot;Acc:Q9LH84]
AT5G07760	1.29566	1.36783e-06	6.05733e-05	AT5G07760	formin homology 2 domain-containing protein / FH2 domain-containing protein [Source:TAIR;Acc:AT5G07760]
AT5G23660	1.29476	2.29234e-13	3.25236e-11	SWEET12	Bidirectional sugar transporter SWEET12 [Source:UniProtKB/Swiss-Prot;Acc:O82587]
AT3G13500	1.29391	0.00599601	0.0359616	AT3G13500	unknown protein; BEST Arabidopsis thaliana protein match is: unknown protein (TAIR:AT1G55365.1); Has 2761 Blast hits to 655 proteins in 118 species: Archae - 5; Bacteria - 503; Metazoa - 856; Fungi - 159; Plants - 239; Viruses - 11; Other Eukaryotes /.../ (source: NCBI BLink). [Source:TAIR;Acc:AT3G13500]
AT5G35190	1.2888	0.000811711	0.00862636	AT5G35190	Proline-rich extensin-like family protein [Source:UniProtKB/TrEMBL;Acc:Q9LHS1]
AT5G06630	1.28656	0.00648215	0.0378877	AT5G06630	Proline-rich extensin-like family protein [Source:UniProtKB/TrEMBL;Acc:F4K3X4]
AT4G11230	1.27794	1.09479e-08	7.59703e-07	RBOHI	Probable respiratory burst oxidase homolog protein I [Source:UniProtKB/Swiss-Prot;Acc:Q9SUT8]
AT1G51480	1.2778	0.000578199	0.00671151	AT1G51480	Probable disease resistance protein At1g51480 [Source:UniProtKB/Swiss-Prot;Acc:Q9C8K0]
AT4G21840	1.27721	0.000179002	0.00279325	MSRB8	MSRB8 [Source:UniProtKB/TrEMBL;Acc:A0A178V0W9]
AT5G59680	1.2719	1.94913e-15	3.55876e-13	AT5G59680	Probable LRR receptor-like serine/threonine-protein kinase At5g59680 [Source:UniProtKB/Swiss-Prot;Acc:Q9FN93]
AT1G64160	1.26663	0.00194778	0.016099	DIR5	Dirigent protein 5 [Source:UniProtKB/Swiss-Prot;Acc:Q9SH66]
AT3G45330	1.26585	4.6416e-09	3.42356e-07	LECRK11	Putative L-type lectin-domain containing receptor kinase I.1 [Source:UniProtKB/Swiss-Prot;Acc:Q9M3E5]
AT4G25110	1.25874	3.19597e-10	2.87057e-08	AMC2	Metacaspase-2 [Source:UniProtKB/Swiss-Prot;Acc:Q7XJE5]
AT3G51350	1.25541	1.95531e-14	3.11103e-12	AT3G51350	Eukaryotic aspartyl protease family protein [Source:UniProtKB/TrEMBL;Acc:F4J3C0]
AT1G18970	1.25339	5.29896e-16	1.03539e-13	GLP1	Germin-like protein subfamily T member 1 [Source:UniProtKB/Swiss-Prot;Acc:P92995]
AT1G60050	1.25249	0.000793067	0.00846053	AT1G60050	WAT1-related protein [Source:UniProtKB/TrEMBL;Acc:A0A178WGH0]
AT2G41850	1.25	0.000406505	0.00517718	ADPG2	Polygalacturonase ADPG2 [Source:UniProtKB/Swiss-Prot;Acc:Q8RY29]
AT2G03830	-1.25327	0.00121935	0.0115697	RGF8	Probable root meristem growth factor 8 [Source:UniProtKB/Swiss-Prot;Acc:Q9SI57]
AT1G78520	-1.25619	3.77587e-05	0.00088441	AT1G78520	Carbohydrate-binding X8 domain superfamily protein [Source:UniProtKB/TrEMBL;Acc:F4IA92]
AT3G28635	-1.25649	0.00529157	0.0328419	AT3G28635	-
AT5G59340	-1.26336	0.000820245	0.00869142	WOX2	WUSCHEL-related homeobox 2 [Source:UniProtKB/Swiss-Prot;Acc:Q6X7K1]
AT2G39470	-1.27034	0.00446844	0.0290654	PNSL1	Photosynthetic NDH subunit of lumenal location 1, chloroplastic [Source:UniProtKB/Swiss-Prot;Acc:O80634]
AT1G52000	-1.28504	4.52442e-06	0.000163872	JAL5	Jacalin-related lectin 5 [Source:UniProtKB/Swiss-Prot;Acc:Q9ZU23]
AT1G67860	-1.28723	7.42743e-05	0.00145255	AT1G67860	At1g67860/T23K23_29 [Source:UniProtKB/TrEMBL;Acc:Q9C9V2]
AT1G20530	-1.28926	0.00729297	0.0413046	AT1G20530	F5M15.15 [Source:UniProtKB/TrEMBL;Acc:Q9LMW0]
AT1G12070	-1.31158	0.00786951	0.0434568	AT1G12070	At1g12070 [Source:UniProtKB/TrEMBL;Acc:O65371]
AT2G39320	-1.31327	0.00425958	0.0281105	AT2G39320	Cysteine proteinases superfamily protein [Source:UniProtKB/TrEMBL;Acc:O80949]
AT1G49920	-1.31959	0.00514962	0.0321671	AT1G49920	MuDR family transposase [Source:UniProtKB/TrEMBL;Acc:Q9C702]
AT3G15720	-1.32615	0.000399651	0.00510755	AT3G15720	Probable polygalacturonase At3g15720 [Source:UniProtKB/Swiss-Prot;Acc:Q9LW07]
AT1G24090	-1.3265	0.000407537	0.00518737	AT1G24090	RNase H domain-containing protein [Source:UniProtKB/TrEMBL;Acc:F4I7R5]
AT5G51870	-1.32909	0.00103323	0.0103023	AGL71	AGAMOUS-like 71 [Source:TAIR;Acc:AT5G51870]
AT2G42865	-1.33213	0.000292761	0.00406562	AT2G42865	-
AT5G66005	-1.33842	0.000243117	0.00356044	AT5G66005	At5g66005 [Source:UniProtKB/TrEMBL;Acc:Q6ID68]
AT2G19990	-1.34195	2.12888e-15	3.82426e-13	PR-1-LIKE	PR-1-like protein [Source:UniProtKB/TrEMBL;Acc:A0A178VRT6]
AT4G12470	-1.34406	1.6213e-14	2.61698e-12	AZI1	pEARLI1-like lipid transfer protein 1 [Source:UniProtKB/Swiss-Prot;Acc:Q9SU35]
AT1G67760	-1.346	1.12298e-06	5.07389e-05	AT1G67760	TCP-1/cpn60 chaperonin family protein [Source:UniProtKB/TrEMBL;Acc:Q67ZE4]
AT5G59190	-1.35149	0.00763025	0.0426081	AT5G59190	subtilase family protein [Source:TAIR;Acc:AT5G59190]
AT3G01295	-1.35961	7.43843e-12	8.49698e-10	AT3G01295	-
AT3G52720	-1.36484	0.000740975	0.00804741	ACA1	Alpha carbonic anhydrase 1, chloroplastic [Source:UniProtKB/Swiss-Prot;Acc:O04846]
AT3G47840	-1.37227	0.00115364	0.0111485	PCMP-E43	Putative pentatricopeptide repeat-containing protein At3g47840 [Source:UniProtKB/Swiss-Prot;Acc:Q9STS9]
AT1G22460	-1.37494	4.6435e-05	0.00102679	OFUT7	O-fucosyltransferase 7 [Source:UniProtKB/Swiss-Prot;Acc:B7ZWR7]
AT3G16300	-1.38289	0.00676924	0.0391243	AT3G16300	CASP-like protein 3A1 [Source:UniProtKB/Swiss-Prot;Acc:Q3EB59]
AT4G33000	-1.38901	1.63622e-08	1.08796e-06	CBL10	Calcineurin B-like 10 [Source:UniProtKB/TrEMBL;Acc:M5BEI3]
AT1G04425	-1.39338	1.02676e-05	0.000324412	AT1G04425	other RNA [Source:TAIR;Acc:AT1G04425]
AT2G36660	-1.40259	0.000415231	0.00526723	PAB7	Polyadenylate-binding protein 7 [Source:UniProtKB/Swiss-Prot;Acc:Q9ZQA8]
AT1G26530	-1.4167	0.00194606	0.0160951	AT1G26530	PIN domain-like family protein [Source:UniProtKB/TrEMBL;Acc:F4HP91]
AT2G23970	-1.43609	0.00832595	0.0452097	GGP5	Gamma-glutamyl peptidase 5 [Source:UniProtKB/Swiss-Prot;Acc:O82225]
AT1G52700	-1.43677	1.40192e-07	7.72781e-06	AT1G52700	Alpha/beta-Hydrolases superfamily protein [Source:UniProtKB/TrEMBL;Acc:A0A1P8AQT5]
AT4G35720	-1.44364	2.81356e-06	0.000110924	AT4G35720	DUF241 domain protein, putative (DUF241) [Source:UniProtKB/TrEMBL;Acc:O81803]
AT3G12900	-1.45423	0.000857404	0.00902204	AT3G12900	2-oxoglutarate (2OG) and Fe(II)-dependent oxygenase superfamily protein [Source:UniProtKB/TrEMBL;Acc:Q9LE86]
AT1G03170	-1.46123	0.00171004	0.0147176	FAF2	Protein FANTASTIC FOUR 2 [Source:UniProtKB/Swiss-Prot;Acc:Q8GXU9]
AT2G35700	-1.4651	0.00928659	0.048777	ERF038	ERF38 [Source:UniProtKB/TrEMBL;Acc:A0A178VWJ3]
AT5G12960	-1.46521	0.00361338	0.0250118	AT5G12960	Proline-tRNA ligase (DUF1680) [Source:UniProtKB/TrEMBL;Acc:Q84W43]
AT4G11870	-1.47351	0.00506693	0.0318201	AT4G11870	Putative uncharacterized protein AT4g11870 [Source:UniProtKB/TrEMBL;Acc:Q9T055]
AT1G06330	-1.48227	0.00142242	0.0128956	AT1G06330	Heavy metal transport/detoxification superfamily protein [Source:TAIR;Acc:AT1G06330]
AT5G41765	-1.49203	6.02205e-05	0.00124205	AT5G41765	Probable transcription factor At5g41765 [Source:UniProtKB/Swiss-Prot;Acc:F4JYJ1]
AT5G16980	-1.49239	0.000346001	0.00458215	AT5G16980	Zinc-binding dehydrogenase family protein [Source:UniProtKB/TrEMBL;Acc:F4KFK3]
AT2G15050	-1.49878	0.00845595	0.0456954	LTP7	Non-specific lipid-transfer protein [Source:UniProtKB/TrEMBL;Acc:A0A178VZ65]
AT1G16410	-1.50524	0.00359624	0.0249397	CYP79F1	Dihomomethionine N-hydroxylase [Source:UniProtKB/Swiss-Prot;Acc:Q949U1]
AT1G20065	-1.52417	0.00766987	0.0427116	AT1G20065	DNA-directed RNA polymerase I subunit RPA12-like protein [Source:UniProtKB/TrEMBL;Acc:Q1G3U4]
AT2G31081	-1.53464	0.000491619	0.00596774	CLE4	CLAVATA3/ESR (CLE)-related protein 4 [Source:UniProtKB/Swiss-Prot;Acc:Q8S8N0]
AT5G27360	-1.53971	0.00223161	0.0176775	SFP2	Major facilitator superfamily protein [Source:TAIR;Acc:AT5G27360]
AT5G06250	-1.54147	9.70672e-05	0.00176937	AT5G06250	AP2/B3-like transcriptional factor family protein [Source:UniProtKB/TrEMBL;Acc:A0A1P8BF34]
AT1G73120	-1.5429	1.20065e-11	1.33057e-09	AT1G73120	At1g73120 [Source:UniProtKB/TrEMBL;Acc:Q9CAS9]
AT1G16730	-1.58104	0.00598891	0.0359305	UP6	F17F16.6 protein [Source:UniProtKB/TrEMBL;Acc:Q9FWQ7]
AT1G47990	-1.58763	0.000146508	0.00239052	GA2OX4	Gibberellin 2-beta-dioxygenase 4 [Source:UniProtKB/Swiss-Prot;Acc:Q9C7Z1]
AT1G60787	-1.59411	0.000279077	0.00393196	AT1G60787	Cysteine/histidine-rich C1 domain protein [Source:UniProtKB/TrEMBL;Acc:A0A1P8ATJ8]
AT1G56160	-1.60897	2.84041e-05	0.00071951	ATMYB72	MYB72 [Source:UniProtKB/TrEMBL;Acc:A0A178W4I7]
AT1G12210	-1.6225	0.000454187	0.00564616	RFL1	Disease resistance protein RFL1 [Source:UniProtKB/Swiss-Prot;Acc:Q8L3R3]
AT3G23060	-1.63306	0.00061628	0.00699274	AT3G23060	Probable E3 ubiquitin protein ligase DRIPH [Source:UniProtKB/Swiss-Prot;Acc:Q9LS86]
AT1G44890	-1.63717	0.00571784	0.0348182	AT1G44890	At1g44890 [Source:UniProtKB/TrEMBL;Acc:Q6ICW9]
AT4G12490	-1.64103	1.11582e-05	0.00034762	AT4G12490	pEARLI1-like lipid transfer protein 2 [Source:UniProtKB/Swiss-Prot;Acc:Q9SU34]
AT5G38565	-1.65157	0.000541821	0.00640608	AT5G38565	Probable FBD-associated F-box protein At5g38565 [Source:UniProtKB/Swiss-Prot;Acc:Q3E8L3]
AT1G04380	-1.65864	0.00136394	0.01257	AT1G04380	1-aminocyclopropane-1-carboxylate oxidase homolog 7 [Source:UniProtKB/Swiss-Prot;Acc:P93821]
AT4G11720	-1.67434	0.00205531	0.0166601	HAP2	Protein HAPLESS 2 [Source:UniProtKB/Swiss-Prot;Acc:F4JP36]
AT1G48660	-1.70632	0.00347633	0.0243814	AT1G48660	Auxin-responsive GH3 family protein [Source:TAIR;Acc:AT1G48660]
AT4G23720	-1.74359	2.28431e-05	0.000613788	AT4G23720	Transmembrane protein, putative (DUF1191) [Source:UniProtKB/TrEMBL;Acc:Q5S4T6]
AT2G21890	-1.75703	0.00210992	0.0169731	CAD3	Cinnamyl alcohol dehydrogenase 3 [Source:UniProtKB/Swiss-Prot;Acc:Q9SJ10]
AT2G41240	-1.75748	7.43088e-17	1.53262e-14	BHLH100	BHLH100 [Source:UniProtKB/TrEMBL;Acc:A0A178VX33]
AT3G55580	-1.77299	0.00275718	0.0206371	AT3G55580	Regulator of chromosome condensation (RCC1) family protein [Source:UniProtKB/TrEMBL;Acc:Q9M2S1]
AT4G39650	-1.78249	0.00139361	0.01278	GGT2	Glutathione hydrolase 2 [Source:UniProtKB/Swiss-Prot;Acc:Q680I5]
AT2G27535	-1.79416	3.15391e-05	0.000784077	AT2G27535	Ribosomal protein L10A family protein [Source:UniProtKB/TrEMBL;Acc:Q8VYN3]
AT1G32510	-1.81871	8.99303e-05	0.00166517	ANAC011	NAC011 [Source:UniProtKB/TrEMBL;Acc:A0A178WL27]
AT1G75240	-1.81925	0.00704259	0.0402818	ZHD5	ZHD5 [Source:UniProtKB/TrEMBL;Acc:A0A178WFZ4]
AT1G65620	-1.82573	0.00833513	0.0452356	AS2	AS2 [Source:UniProtKB/TrEMBL;Acc:A0A178WIA0]
AT5G03885	-1.83661	4.64048e-05	0.00102679	AT5G03885	-
AT2G34317	-1.84471	0.00125712	0.0118303	AT2G34317	Avirulence induced family protein [Source:UniProtKB/TrEMBL;Acc:A0A1P8AXZ1]
AT3G28857	-1.84943	3.17883e-05	0.000789392	PRE5	Transcription factor PRE5 [Source:UniProtKB/Swiss-Prot;Acc:Q9LJX1]
AT1G18265	-1.86193	2.11401e-05	0.000579208	AT1G18265	Protein FLOURY 1-like [Source:UniProtKB/Swiss-Prot;Acc:Q9LM24]
AT3G61930	-1.86835	8.1106e-05	0.00154445	AT3G61930	Uncharacterized protein At3g61930 [Source:UniProtKB/TrEMBL;Acc:Q9M272]
AT3G53232	-1.87379	0.00627593	0.0371305	RTFL1	At3g53232 [Source:UniProtKB/TrEMBL;Acc:Q8LBB5]
AT2G38510	-1.94027	0.000652625	0.00730881	DTX53	Protein DETOXIFICATION 53 [Source:UniProtKB/Swiss-Prot;Acc:Q9ZVH5]
AT3G60100	-1.97978	0.00588795	0.0355143	CSY5	Citrate synthase [Source:UniProtKB/TrEMBL;Acc:A0A1I9LSJ6]
AT3G51200	-1.98362	0.00129771	0.0120999	AT3G51200	SAUR-like auxin-responsive protein family [Source:UniProtKB/TrEMBL;Acc:Q9SD26]
AT1G09790	-1.9855	1.55837e-12	2.00652e-10	COBL6	COBRA-like protein 6 [Source:UniProtKB/Swiss-Prot;Acc:O04500]
AT2G44460	-2.07248	0.000958532	0.0097673	BGLU28	Beta-glucosidase 28 [Source:UniProtKB/Swiss-Prot;Acc:Q4V3B3]
AT3G53280	-2.10897	4.17908e-18	9.5968e-16	CYP71B5	Cytochrome P450 71B5 [Source:UniProtKB/Swiss-Prot;Acc:O65784]
AT1G56150	-2.11052	0.000557883	0.006537	SAUR71	Auxin-responsive protein SAUR71 [Source:UniProtKB/Swiss-Prot;Acc:Q9SGU2]
AT1G52120	-2.13931	1.93424e-06	8.00063e-05	JAL12	Jacalin-related lectin 12 [Source:UniProtKB/Swiss-Prot;Acc:Q0WMR0]
AT4G39590	-2.14731	0.000655035	0.00732475	AT4G39590	F-box/kelch-repeat protein At4g39590 [Source:UniProtKB/Swiss-Prot;Acc:Q1PE10]
AT2G46840	-2.15531	0.00359813	0.024945	DUF4	DUF4 [Source:UniProtKB/TrEMBL;Acc:A0A178VVQ8]
AT2G42005	-2.19713	0.00201	0.0164424	AVT3B	Amino acid transporter AVT3B [Source:UniProtKB/Swiss-Prot;Acc:F4ILY9]
AT2G36780	-2.20352	0.00306408	0.0222538	UGT73C3	UDP-glycosyltransferase 73C3 [Source:UniProtKB/Swiss-Prot;Acc:Q9ZQ96]
AT1G32172	-2.2218	0.00011644	0.0020311	AT1G32172	other RNA [Source:TAIR;Acc:AT1G32172]
AT2G31082	-2.22758	0.00493886	0.0311917	CLE7	CLAVATA3/ESR (CLE)-related protein 7 [Source:UniProtKB/Swiss-Prot;Acc:Q8S8N1]
AT5G56300	-2.26545	0.00677203	0.0391302	GAMT2	Gibberellic acid methyltransferase 2 [Source:UniProtKB/Swiss-Prot;Acc:Q5XF78]
AT3G56920	-2.30554	0.00233499	0.0182388	PAT01	Probable protein S-acyltransferase 1 [Source:UniProtKB/Swiss-Prot;Acc:B3DN87]
AT3G28420	-2.30976	2.69299e-05	0.000691087	AT3G28420	At3g28420 [Source:UniProtKB/TrEMBL;Acc:Q9LSJ1]
AT4G24010	-2.32571	0.000898398	0.00931649	CSLG1	Glycosyltransferase (Fragment) [Source:UniProtKB/TrEMBL;Acc:W8QNF0]
AT2G24560	-2.34738	0.00919837	0.0484497	AT2G24560	GDSL esterase/lipase At2g24560 [Source:UniProtKB/Swiss-Prot;Acc:Q9SJA9]
AT1G55865	-2.3577	0.000253728	0.00368434	AT1G55865	Ubiquitin-protein ligase (Fragment) [Source:UniProtKB/TrEMBL;Acc:A0A1P8APV7]
AT5G40320	-2.43198	7.33034e-08	4.33112e-06	AT5G40320	CHP-rich zinc finger protein-like [Source:UniProtKB/TrEMBL;Acc:Q9FNE5]
AT5G48510	-2.53191	0.00646281	0.0378242	AT5G48510	BTB/POZ domain-containing protein At5g48510 [Source:UniProtKB/Swiss-Prot;Acc:Q9LV63]
AT1G26233	-2.56608	0.00186982	0.0156934	SNOR95	SNOR95; snoRNA [Source:TAIR;Acc:AT1G26233]
AT1G52130	-2.59018	1.4661e-16	2.96885e-14	JAL13	Jacalin-related lectin 13 [Source:UniProtKB/Swiss-Prot;Acc:Q9ZU13]
AT5G42490	-2.64851	0.00549166	0.0337826	AT5G42490	ATP binding microtubule motor family protein [Source:TAIR;Acc:AT5G42490]
AT1G76640	-2.71499	0.00150259	0.0134473	CML39	Calcium-binding protein CML39 [Source:UniProtKB/Swiss-Prot;Acc:Q9SRE7]
AT5G16960	-2.79666	0.00338941	0.0239073	AT5G16960	Quinone oxidoreductase-like protein [Source:UniProtKB/TrEMBL;Acc:Q9LFK5]
AT5G41780	-2.83532	0.00500927	0.0315353	AT5G41780	Myosin heavy chain-like [Source:UniProtKB/TrEMBL;Acc:Q9FJ36]
AT4G03811	-2.86998	0.00548994	0.0337826	AT4G03811	other RNA [Source:TAIR;Acc:AT4G03811]
AT1G59530	-2.97835	0.00506499	0.0318169	BZIP4	Basic leucine zipper 4 [Source:UniProtKB/Swiss-Prot;Acc:Q9LQ65]
AT3G05365	-3.01048	0.00935489	0.0490054	AT3G05365	-
AT5G62250	-3.10461	0.000720948	0.00791372	MAP65-9	65-kDa microtubule-associated protein 9 [Source:UniProtKB/Swiss-Prot;Acc:Q4PSA3]
AT4G32342	-3.17642	0.00173094	0.0148238	AT4G32342	unknown protein; FUNCTIONS IN: molecular_function unknown; INVOLVED IN: biological_process unknown; LOCATED IN: cellular_component unknown; BEST Arabidopsis thaliana protein match is: unknown protein (TAIR:AT5G25360.2); Has 30201 Blast hits to 17322 /.../ins in 780 species: Archae - 12; Bacteria - 1396; Metazoa - 17338; Fungi - 3422; Plants - 5037; Viruses - 0; Other Eukaryotes - 2996 (source: NC…
AT3G47870	-3.30734	0.00102132	0.010222	LBD27	LOB domain-containing protein 27 [Source:UniProtKB/Swiss-Prot;Acc:Q9STS6]
AT5G62400	-3.72287	0.00168725	0.0145809	AT5G62400	Transmembrane protein [Source:UniProtKB/TrEMBL;Acc:Q9LV99]
AT5G36790	-3.80224	3.25126e-11	3.3221e-09	PGLP1A	Phosphoglycolate phosphatase 1B, chloroplastic [Source:UniProtKB/Swiss-Prot;Acc:P0DKC4]
AT2G16960	-3.8421	4.71916e-09	3.45148e-07	AT2G16960	ARM repeat superfamily protein [Source:TAIR;Acc:AT2G16960]
AT1G24793	-4.72921	3.30808e-07	1.70573e-05	LPXC4	Probable UDP-3-O-acyl-N-acetylglucosamine deacetylase 3, mitochondrial [Source:UniProtKB/Swiss-Prot;Acc:P0DKB8]
AT1G71920	-5.21593	9.00356e-06	0.000293421	HISN6A	Histidinol-phosphate aminotransferase 2, chloroplastic [Source:UniProtKB/Swiss-Prot;Acc:P0DI07]

## Sheet: VENN results
Groups	Gene_Count	Gene_Id
10 dpi induced/2 dpi induced (Cluster 1)	52	AT5G37450
		AT1G53950
		AT1G21230
		AT5G49770
		AT2G34000
		AT1G63590
		AT2G40180
		AT4G26560
		AT2G43620
		AT4G26380
		AT5G39580
		AT4G25110
		AT1G33840
		AT1G19960
		AT1G13540
		AT1G02450
		AT2G44390
		AT2G25410
		AT3G03670
		AT5G59680
		AT5G07760
		AT1G51620
		AT5G65500
		AT5G59260
		AT1G16260
		AT1G33870
		AT3G11402
		AT2G02930
		AT4G10540
		AT5G64110
		AT4G07820
		AT1G02440
		AT5G45090
		AT4G10500
		AT5G59270
		AT1G13480
		AT4G29050
		AT5G57510
		AT1G10340
		AT5G43520
		AT1G65500
		AT1G26250
		AT5G22555
		AT5G64810
		AT3G56710
		AT1G67270
		AT5G38940
		AT5G52350
		AT4G11655
		AT4G23810
		AT4G10860
		AT2G43590
10 dpi induced/2 dpi repressed	1	AT2G29350
2 dpi induced (Cluster 2)	86	AT1G76430
		AT2G03260
		AT5G41280
		AT5G24220
		AT2G28850
		AT1G59620
		AT2G45550
		AT3G60470
		AT4G01970
		AT4G15360
		AT4G30120
		AT3G50470
		AT3G47040
		AT1G15640
		AT3G12230
		AT1G50090
		AT1G49100
		AT1G49030
		AT3G20360
		AT2G25510
		AT3G50480
		AT5G40590
		AT4G03470
		AT3G48080
		AT2G37820
		AT5G48175
		AT1G33900
		AT2G39530
		AT5G52750
		AT5G04730
		AT1G78360
		AT3G56400
		AT2G44370
		AT4G04710
		AT2G40750
		AT2G32690
		AT3G12220
		AT3G50460
		AT4G39830
		AT3G46190
		AT4G29450
		AT5G41290
		AT1G72930
		AT3G27950
		AT5G22570
		AT4G15370
		AT5G11920
		AT5G41300
		AT2G24720
		AT1G21270
		AT4G04700
		AT1G21210
		AT1G03400
		AT2G13810
		AT5G44568
		AT3G07380
		AT4G09770
		AT5G26690
		AT3G53280
		AT1G15620
		AT2G47550
		AT4G09780
		AT5G25440
		AT1G29020
		AT3G10720
		AT1G53640
		AT3G25882
		AT3G51340
		AT3G18450
		AT5G01900
		AT5G63160
		AT3G27480
		AT4G08380
		AT3G47050
		AT1G15630
		AT5G09720
		AT5G52710
		AT1G74440
		AT2G26400
		AT1G49860
		AT1G60110
		AT2G21900
		AT1G33880
		AT4G14390
		AT5G22560
		AT1G15610
2 dpi repressed	9	AT4G12470
		AT1G64900
		AT5G20790
		AT4G15490
		AT5G16980
		AT4G31330
		AT2G33790
		AT3G14200
		AT2G37770
10 dpi induced (Cluster 3)	358	AT4G19520
		AT1G36640
		AT1G51890
		AT1G23730
		AT5G39670
		AT1G32350
		AT2G04070
		AT3G17400
		AT1G65800
		AT1G66700
		AT1G13490
		AT2G41730
		AT4G18190
		AT3G63380
		AT1G17420
		AT5G55150
		AT2G43920
		AT1G55980
		AT1G55450
		AT1G29600
		AT1G53990
		AT2G38870
		AT1G65484
		AT5G39000
		AT4G37370
		AT2G29100
		AT2G25735
		AT3G61280
		AT1G61080
		AT5G60900
		AT5G39120
		AT1G27730
		AT5G64905
		AT1G23840
		AT5G44990
		AT1G67000
		AT2G26560
		AT5G41540
		AT2G38470
		AT1G26380
		AT3G49620
		AT1G52800
		AT3G56891
		AT5G39190
		AT1G26390
		AT1G21240
		AT4G39675
		AT1G51470
		AT5G54710
		AT5G38910
		AT2G30770
		AT4G22105
		AT3G53770
		AT1G18570
		AT5G37490
		AT5G18350
		AT4G28350
		AT5G27420
		AT5G25250
		AT4G31950
		AT1G21120
		AT5G39150
		AT5G44585
		AT5G39110
		AT3G01290
		AT2G17040
		AT4G31970
		AT2G38860
		AT4G14370
		AT4G18197
		AT1G05880
		AT4G11521
		AT5G54720
		AT2G45120
		AT2G26695
		AT3G46090
		AT5G56100
		AT1G55230
		AT3G26830
		AT1G55775
		AT4G22690
		AT2G40740
		AT1G53625
		AT3G49110
		AT1G74190
		AT2G36440
		AT5G27765
		AT5G22910
		AT1G26240
		AT4G23220
		AT2G25297
		AT2G29250
		AT3G60120
		AT4G28460
		AT2G14440
		AT5G23660
		AT1G47130
		AT4G02420
		AT5G36925
		AT4G37290
		AT5G40180
		AT3G30200
		AT5G56960
		AT1G16090
		AT5G53680
		AT5G12340
		AT3G48850
		AT5G66790
		AT4G20000
		AT1G11300
		AT2G30750
		AT5G65600
		AT2G28270
		AT5G47850
		AT1G13310
		AT1G21326
		AT1G30720
		AT3G48640
		AT3G53590
		AT1G63550
		AT1G33600
		AT5G60270
		AT2G33160
		AT1G63750
		AT5G39030
		AT1G14550
		AT4G27300
		AT3G28580
		AT4G17490
		AT3G11020
		AT4G23320
		AT2G23680
		AT4G38560
		AT1G03660
		AT5G64870
		AT5G40260
		AT4G14630
		AT3G22910
		AT1G05675
		AT2G02240
		AT5G24640
		AT5G41740
		AT4G04490
		AT5G22540
		AT3G12910
		AT5G39180
		AT4G31960
		AT3G53600
		AT5G48540
		AT1G53620
		AT1G53970
		AT1G29100
		AT1G14540
		AT1G55440
		AT2G32020
		AT1G09930
		AT4G37390
		AT5G45240
		AT4G18210
		AT5G17970
		AT4G39580
		AT1G47890
		AT5G25260
		AT2G31865
		AT5G39130
		AT1G26420
		AT5G49780
		AT1G28190
		AT1G13550
		AT4G11000
		AT4G11170
		AT1G47603
		AT3G01175
		AT1G14260
		AT5G05300
		AT5G39160
		AT2G26530
		AT3G54530
		AT5G28340
		AT1G21850
		AT1G74080
		AT2G29120
		AT3G07600
		AT2G37430
		AT3G09400
		AT5G51850
		AT2G17055
		AT4G04480
		AT2G37810
		AT5G42380
		AT2G18690
		AT5G42830
		AT1G33030
		AT4G24150
		AT3G24540
		AT1G19250
		AT3G53820
		AT2G23270
		AT5G40990
		AT2G25440
		AT1G26410
		AT3G26230
		AT5G60780
		AT5G06740
		AT4G23210
		AT4G26120
		AT5G64120
		AT3G46260
		AT4G23260
		AT5G13320
		AT2G16380
		AT4G11470
		AT1G42980
		AT1G68620
		AT1G21110
		AT1G22900
		AT1G69920
		AT1G35210
		AT1G51915
		AT3G60270
		AT2G28755
		AT1G07135
		AT1G66090
		AT3G10930
		AT1G72520
		AT3G49780
		AT3G23250
		AT1G01680
		AT5G46295
		AT2G04040
		AT3G21352
		AT1G64160
		AT1G57630
		AT4G13095
		AT1G07160
		AT1G65970
		AT4G28420
		AT3G23123
		AT3G18250
		AT4G18940
		AT3G21351
		AT4G18205
		AT1G73805
		AT1G19610
		AT2G04050
		AT1G65481
		AT1G66160
		AT2G29110
		AT4G18195
		AT5G24110
		AT5G09730
		AT1G44130
		AT1G02930
		AT1G06137
		AT5G38900
		AT1G05700
		AT2G42480
		AT1G08763
		AT4G04570
		AT5G39020
		AT3G26220
		AT2G23830
		AT1G21130
		AT5G48430
		AT1G13130
		AT1G08847
		AT4G00970
		AT1G30730
		AT1G74590
		AT1G66780
		AT1G63570
		AT1G02920
		AT1G35730
		AT5G44567
		AT1G22890
		AT3G54150
		AT3G55790
		AT4G22710
		AT1G67980
		AT5G35525
		AT2G43000
		AT1G61560
		AT2G02010
		AT5G57220
		AT1G53820
		AT4G14450
		AT1G58320
		AT4G21380
		AT2G17740
		AT5G41750
		AT4G14365
		AT4G24170
		AT1G08860
		AT1G19210
		AT2G18050
		AT2G24740
		AT5G20230
		AT4G40020
		AT1G51920
		AT3G45290
		AT1G09080
		AT1G51913
		AT4G33050
		AT5G48400
		AT3G04100
		AT4G10530
		AT3G46080
		AT5G19880
		AT4G23700
		AT1G36622
		AT4G11340
		AT2G15220
		AT2G43570
		AT2G29220
		AT1G18970
		AT5G25910
		AT1G48980
		AT4G12735
		AT4G23030
		AT2G18680
		AT4G11890
		AT1G47600
		AT3G60415
		AT1G79680
		AT3G44840
		AT4G22030
		AT2G39400
		AT4G19970
		AT1G24140
		AT4G04990
		AT4G18540
		AT4G23250
		AT4G22640
		AT3G50160
		AT4G11480
		AT3G02840
		AT1G01560
		AT3G11840
		AT3G13433
		AT5G63250
		AT4G11070
		AT2G41850
		AT4G23170
		AT3G29000
		AT2G41100
		AT1G06135
		AT4G09120
		AT1G18020
		AT2G24180
		AT3G14225
		AT1G13520
		AT1G21100
		AT5G26920
		AT5G11140
		AT5G39100
		AT3G24510
		AT3G59080
		AT1G78410
10 dpi repressed	26	AT4G21440
		AT3G22840
		AT2G43600
		AT1G58684
		AT1G67865
		AT1G13609
		AT1G52890
		AT2G36780
		AT1G12030
		AT5G07200
		AT5G17810
		AT5G59310
		AT3G30340
		AT5G50940
		AT3G28620
		AT3G18530
		AT3G03341
		AT2G33380
		AT1G47395
		AT5G61270
		AT5G42800
		AT3G51200
		AT5G53486
		AT1G65860
		AT5G24660
		AT5G52570

## Sheet: Enrichment analysis cluster 1
#-------------------------------------------------------------------------------
#Differentielly expressed gene cluster 1 from VENN analysis
#52 DEGs induce at 2 dpi and 10 dpi
#FDR filtered (>0.05)
#Expression threshold (log2FC > 1.25)
#-------------------------------------------------------------------------------
source	term_name	term_id	adjusted_p_value	negative_log10_of_adjusted_p_value	term_size	query_size	intersection_size	effective_domain_size	intersections
GO:MF	carbohydrate binding	GO:0030246	0.00106088	2.97434	373	39	7	21418	AT1G21230,AT2G25410,AT5G59260,AT1G16260,AT5G45090,AT5G59270,AT4G29050
GO:MF	protein serine kinase activity	GO:0106310	0.0058082	2.23596	674	39	8	21418	AT5G37450,AT1G21230,AT5G49770,AT5G59680,AT5G59260,AT1G16260,AT5G59270,AT4G29050
GO:MF	protein kinase activity	GO:0004672	0.00657112	2.18236	1140	39	10	21418	AT5G37450,AT1G21230,AT5G49770,AT5G59680,AT1G51620,AT5G65500,AT5G59260,AT1G16260,AT5G59270,AT4G29050
GO:MF	phosphotransferase activity, alcohol group as acceptor	GO:0016773	0.0207941	1.68206	1306	39	10	21418	AT5G37450,AT1G21230,AT5G49770,AT5G59680,AT1G51620,AT5G65500,AT5G59260,AT1G16260,AT5G59270,AT4G29050
GO:MF	protein serine/threonine kinase activity	GO:0004674	0.0408512	1.38879	890	39	8	21418	AT5G37450,AT1G21230,AT5G49770,AT5G59680,AT5G59260,AT1G16260,AT5G59270,AT4G29050
GO:MF	transmembrane receptor protein serine/threonine kinase activity	GO:0004675	0.0410429	1.38676	59	39	3	21418	AT5G59260,AT5G59270,AT4G29050
source	term_name	term_id	adjusted_p_value	negative_log10_of_adjusted_p_value	term_size	query_size	intersection_size	effective_domain_size	intersections
GO:BP	response to oomycetes	GO:0002239	0.00122675	2.91124	110	42	5	23052	AT5G59260,AT2G02930,AT4G10500,AT5G59270,AT4G29050
GO:BP	cell surface receptor signaling pathway	GO:0007166	0.00312381	2.50532	133	42	5	23052	AT1G21230,AT5G59260,AT1G16260,AT5G59270,AT4G29050
GO:BP	response to bacterium	GO:0009617	0.00464991	2.33256	557	42	8	23052	AT1G02450,AT5G59260,AT4G10500,AT5G59270,AT4G29050,AT5G64810,AT3G56710,AT4G23810
GO:BP	defense response to bacterium	GO:0042742	0.0136097	1.86615	463	42	7	23052	AT1G02450,AT5G59260,AT5G59270,AT4G29050,AT5G64810,AT3G56710,AT4G23810
GO:BP	defense response to oomycetes	GO:0002229	0.0139593	1.85514	87	42	4	23052	AT5G59260,AT4G10500,AT5G59270,AT4G29050
GO:BP	defense response	GO:0006952	0.0404295	1.3933	1784	42	12	23052	AT2G43620,AT5G39580,AT4G25110,AT1G02450,AT5G59260,AT4G10500,AT5G59270,AT4G29050,AT5G64810,AT3G56710,AT4G23810,AT2G43590
GO:BP	protein phosphorylation	GO:0006468	0.048904	1.31066	1257	42	10	23052	AT5G37450,AT1G21230,AT5G49770,AT5G59680,AT1G51620,AT5G65500,AT5G59260,AT1G16260,AT5G59270,AT4G29050
source	term_name	term_id	adjusted_p_value	negative_log10_of_adjusted_p_value	term_size	query_size	intersection_size	effective_domain_size	intersections
KEGG	Phenylpropanoid biosynthesis	KEGG:00940	0.00691376	2.16029	128	6	3	4934	AT5G39580,AT3G03670,AT5G64110

## Sheet: Enrichment analysis cluster 2
#-------------------------------------------------------------------------------
#Differentielly expressed gene cluster 2 from VENN analysis
#86 DEGs induce at 2 dpi
#FDR filtered (>0.05)
#Expression threshold (log2FC > 1.25)
#-------------------------------------------------------------------------------
source	term_name	term_id	adjusted_p_value	negative_log10_of_adjusted_p_value	term_size	query_size	intersection_size	effective_domain_size	intersections
GO:BP	response to salicylic acid	GO:0009751	7.90296e-11	10.1022	178	66	12	23052	AT3G50480,AT4G03470,AT3G56400,AT2G40750,AT2G32690,AT5G22570,AT1G21270,AT2G13810,AT5G44568,AT5G01900,AT5G63160,AT4G14390
GO:BP	response to organic cyclic compound	GO:0014070	1.07796e-07	6.9674	329	66	12	23052	AT3G50480,AT4G03470,AT3G56400,AT2G40750,AT2G32690,AT5G22570,AT1G21270,AT2G13810,AT5G44568,AT5G01900,AT5G63160,AT4G14390
GO:BP	salicylic acid mediated signaling pathway	GO:0009863	1.31247e-06	5.88191	74	66	7	23052	AT4G03470,AT3G56400,AT2G40750,AT5G22570,AT2G13810,AT5G01900,AT4G14390
GO:BP	cellular response to salicylic acid stimulus	GO:0071446	2.4965e-06	5.60267	81	66	7	23052	AT4G03470,AT3G56400,AT2G40750,AT5G22570,AT2G13810,AT5G01900,AT4G14390
GO:BP	cellular response to organic cyclic compound	GO:0071407	0.000719268	3.14311	184	66	7	23052	AT4G03470,AT3G56400,AT2G40750,AT5G22570,AT2G13810,AT5G01900,AT4G14390
GO:BP	regulation of salicylic acid mediated signaling pathway	GO:2000031	0.0022396	2.64983	35	66	4	23052	AT4G03470,AT3G56400,AT2G40750,AT4G14390
GO:BP	defense response	GO:0006952	0.00574764	2.24051	1784	66	17	23052	AT1G59620,AT3G50470,AT3G50480,AT4G03470,AT3G48080,AT3G56400,AT2G40750,AT3G50460,AT4G39830,AT1G72930,AT5G22570,AT2G13810,AT5G44568,AT5G25440,AT3G25882,AT5G01900,AT4G14390
GO:BP	regulation of defense response	GO:0031347	0.0116699	1.93293	281	66	7	23052	AT4G03470,AT3G56400,AT2G40750,AT4G39830,AT5G25440,AT3G25882,AT4G14390
source	term_name	term_id	adjusted_p_value	negative_log10_of_adjusted_p_value	term_size	query_size	intersection_size	effective_domain_size	intersections
GO:CC	intrinsic component of membrane	GO:0031224	0.0320886	1.49365	7135	71	39	21121	AT1G76430,AT2G03260,AT5G41280,AT2G28850,AT2G45550,AT3G60470,AT4G15360,AT4G30120,AT3G50470,AT1G15640,AT1G49100,AT1G49030,AT2G25510,AT3G50480,AT4G03470,AT5G48175,AT2G39530,AT5G04730,AT3G50460,AT4G29450,AT5G41290,AT5G41300,AT2G24720,AT1G21270,AT1G21210,AT1G03400,AT5G44568,AT3G53280,AT1G15620,AT1G29020,AT1G53640,AT3G18450,AT3G27480,AT1G15630,AT5G09720,AT1G74440,AT4G14390,AT5G22560,AT1G15610
GO:CC	integral component of membrane	GO:0016021	0.0424732	1.37189	6948	71	38	21121	AT1G76430,AT2G03260,AT5G41280,AT2G28850,AT2G45550,AT3G60470,AT4G15360,AT4G30120,AT3G50470,AT1G15640,AT1G49100,AT1G49030,AT2G25510,AT3G50480,AT4G03470,AT5G48175,AT2G39530,AT5G04730,AT3G50460,AT4G29450,AT5G41290,AT2G24720,AT1G21270,AT1G21210,AT1G03400,AT5G44568,AT3G53280,AT1G15620,AT1G29020,AT1G53640,AT3G18450,AT3G27480,AT1G15630,AT5G09720,AT1G74440,AT4G14390,AT5G22560,AT1G15610

## Sheet: Enrichment analysis cluster 3
#-------------------------------------------------------------------------------
#Differentielly expressed gene cluster 3 from VENN analysis
#358 DEGs induce at 10 dpi
#FDR filtered (>0.05)
#Expression threshold (log2FC > 1.25)
#-------------------------------------------------------------------------------
source	term_name	term_id	adjusted_p_value	negative_log10_of_adjusted_p_value	term_size	query_size	intersection_size	effective_domain_size	intersections
GO:MF	ion binding	GO:0043167	2.82781e-08	7.54855	6757	278	139	21418	AT4G19520,AT1G51890,AT1G23730,AT5G39670,AT1G32350,AT1G65800,AT1G66700,AT3G63380,AT1G17420,AT1G29600,AT5G39000,AT4G37370,AT5G39120,AT1G27730,AT1G67000,AT5G41540,AT2G38470,AT1G26380,AT3G49620,AT1G52800,AT3G56891,AT5G39190,AT1G26390,AT1G21240,AT5G38910,AT2G30770,AT5G18350,AT4G28350,AT5G27420,AT4G31950,AT5G39150,AT5G39110,AT4G31970,AT4G14370,AT1G05880,AT2G45120,AT2G26695,AT3G46090,AT3G26830,AT4G22690…
GO:MF	protein serine/threonine kinase activity	GO:0004674	3.28409e-08	7.48358	890	278	38	21418	AT1G51890,AT1G65800,AT5G39000,AT1G67000,AT1G21240,AT4G28350,AT4G23220,AT2G29250,AT2G14440,AT4G02420,AT1G16090,AT5G66790,AT1G11300,AT5G65600,AT5G47850,AT3G53590,AT5G60270,AT5G39030,AT4G27300,AT4G23320,AT4G04490,AT5G49780,AT3G24540,AT5G06740,AT4G23210,AT4G23260,AT4G11470,AT1G05700,AT4G04570,AT5G39020,AT4G00970,AT4G21380,AT2G29220,AT4G11890,AT1G79680,AT4G23250,AT4G11480,AT1G01560
GO:MF	NAD+ nucleosidase activity	GO:0003953	7.93016e-08	7.10072	158	278	16	21418	AT4G19520,AT5G44990,AT5G41540,AT5G18350,AT4G14370,AT1G63750,AT5G41740,AT5G45240,AT5G17970,AT4G11170,AT2G17055,AT1G66090,AT1G57630,AT5G41750,AT4G11340,AT5G26920
GO:MF	protein serine kinase activity	GO:0106310	3.41993e-07	6.46598	674	278	31	21418	AT1G51890,AT1G65800,AT1G67000,AT1G21240,AT4G28350,AT4G23220,AT2G14440,AT4G02420,AT5G66790,AT1G11300,AT5G65600,AT5G47850,AT3G53590,AT5G60270,AT4G27300,AT4G23320,AT4G04490,AT3G24540,AT5G06740,AT4G23210,AT4G23260,AT4G11470,AT1G05700,AT4G04570,AT4G00970,AT4G21380,AT4G11890,AT1G79680,AT4G23250,AT4G11480,AT1G01560
GO:MF	manganese ion binding	GO:0030145	6.0091e-07	6.22119	55	278	10	21418	AT5G39120,AT5G39190,AT5G38910,AT5G39150,AT5G39110,AT4G14630,AT5G39180,AT5G39130,AT5G39160,AT1G18970
GO:MF	hydrolase activity, hydrolyzing N-glycosyl compounds	GO:0016799	2.33526e-06	5.63166	199	278	16	21418	AT4G19520,AT5G44990,AT5G41540,AT5G18350,AT4G14370,AT1G63750,AT5G41740,AT5G45240,AT5G17970,AT4G11170,AT2G17055,AT1G66090,AT1G57630,AT5G41750,AT4G11340,AT5G26920
GO:MF	transmembrane signaling receptor activity	GO:0004888	6.5183e-06	5.18587	134	278	13	21418	AT1G65800,AT2G29100,AT4G28350,AT2G29250,AT4G02420,AT5G65600,AT5G60270,AT2G29120,AT5G06740,AT2G29110,AT4G21380,AT5G48400,AT2G29220
GO:MF	transmembrane receptor protein serine/threonine kinase activity	GO:0004675	1.94831e-05	4.71034	59	278	9	21418	AT1G65800,AT4G28350,AT2G29250,AT4G02420,AT5G65600,AT5G60270,AT5G06740,AT4G21380,AT2G29220
GO:MF	protein kinase activity	GO:0004672	2.76922e-05	4.55764	1140	278	38	21418	AT1G51890,AT1G65800,AT5G39000,AT1G67000,AT1G21240,AT4G28350,AT4G23220,AT2G29250,AT2G14440,AT4G02420,AT1G16090,AT5G66790,AT1G11300,AT5G65600,AT5G47850,AT3G53590,AT5G60270,AT5G39030,AT4G27300,AT4G23320,AT4G04490,AT5G49780,AT3G24540,AT5G06740,AT4G23210,AT4G23260,AT4G11470,AT1G05700,AT4G04570,AT5G39020,AT4G00970,AT4G21380,AT2G29220,AT4G11890,AT1G79680,AT4G23250,AT4G11480,AT1G01560
GO:MF	NAD+ nucleotidase, cyclic ADP-ribose generating	GO:0061809	4.02007e-05	4.39577	106	278	11	21418	AT4G19520,AT5G41540,AT5G18350,AT4G14370,AT1G63750,AT5G41740,AT5G45240,AT5G17970,AT4G11170,AT1G66090,AT5G41750
GO:MF	NAD(P)+ nucleosidase activity	GO:0050135	4.02007e-05	4.39577	106	278	11	21418	AT4G19520,AT5G41540,AT5G18350,AT4G14370,AT1G63750,AT5G41740,AT5G45240,AT5G17970,AT4G11170,AT1G66090,AT5G41750
GO:MF	purine nucleoside transmembrane transporter activity	GO:0015211	8.44928e-05	4.07318	22	278	6	21418	AT4G18190,AT4G18197,AT4G18210,AT1G47603,AT4G18205,AT4G18195
GO:MF	ADP binding	GO:0043531	0.000113334	3.94564	200	278	14	21418	AT4G19520,AT5G41540,AT5G18350,AT4G14370,AT1G63750,AT5G41740,AT5G45240,AT5G17970,AT4G11170,AT2G17055,AT1G66090,AT1G57630,AT5G41750,AT5G26920
GO:MF	hydrolase activity, acting on glycosyl bonds	GO:0016798	0.000165595	3.78095	617	278	25	21418	AT4G19520,AT5G44990,AT5G41540,AT1G51470,AT5G18350,AT4G14370,AT3G60120,AT2G33160,AT1G63750,AT5G41740,AT5G45240,AT5G17970,AT2G31865,AT4G11170,AT2G17055,AT1G66090,AT1G57630,AT5G09730,AT1G13130,AT5G41750,AT4G11340,AT2G43570,AT1G47600,AT2G41850,AT5G26920
GO:MF	phosphotransferase activity, alcohol group as acceptor	GO:0016773	0.000302191	3.51972	1306	278	39	21418	AT1G51890,AT1G65800,AT5G39000,AT1G67000,AT1G21240,AT4G28350,AT4G23220,AT2G29250,AT2G14440,AT4G02420,AT3G30200,AT1G16090,AT5G66790,AT1G11300,AT5G65600,AT5G47850,AT3G53590,AT5G60270,AT5G39030,AT4G27300,AT4G23320,AT4G04490,AT5G49780,AT3G24540,AT5G06740,AT4G23210,AT4G23260,AT4G11470,AT1G05700,AT4G04570,AT5G39020,AT4G00970,AT4G21380,AT2G29220,AT4G11890,AT1G79680,AT4G23250,AT4G11480,AT1G01560
GO:MF	purine nucleobase transmembrane transporter activity	GO:0005345	0.000399596	3.39838	28	278	6	21418	AT4G18190,AT4G18197,AT4G18210,AT1G47603,AT4G18205,AT4G18195
GO:MF	nucleoside transmembrane transporter activity	GO:0005337	0.000616217	3.21027	30	278	6	21418	AT4G18190,AT4G18197,AT4G18210,AT1G47603,AT4G18205,AT4G18195
GO:MF	kinase activity	GO:0016301	0.000764367	3.1167	1516	278	42	21418	AT1G51890,AT1G65800,AT5G39000,AT1G67000,AT1G21240,AT4G28350,AT4G23220,AT2G29250,AT2G14440,AT4G02420,AT3G30200,AT1G16090,AT5G66790,AT1G11300,AT5G65600,AT5G47850,AT3G53590,AT5G60270,AT5G39030,AT4G27300,AT4G23320,AT4G04490,AT5G49780,AT3G24540,AT5G06740,AT4G23210,AT3G46260,AT4G23260,AT4G11470,AT1G05700,AT4G04570,AT5G39020,AT4G00970,AT1G63570,AT4G21380,AT2G29220,AT4G11890,AT1G79680,AT3G44840,AT4G23250…
GO:MF	signaling receptor activity	GO:0038023	0.00110697	2.95586	209	278	13	21418	AT1G65800,AT2G29100,AT4G28350,AT2G29250,AT4G02420,AT5G65600,AT5G60270,AT2G29120,AT5G06740,AT2G29110,AT4G21380,AT5G48400,AT2G29220
GO:MF	nucleobase transmembrane transporter activity	GO:0015205	0.00111247	2.95371	33	278	6	21418	AT4G18190,AT4G18197,AT4G18210,AT1G47603,AT4G18205,AT4G18195
GO:MF	heme binding	GO:0020037	0.00141391	2.84958	396	278	18	21418	AT4G37370,AT5G54710,AT2G30770,AT4G31950,AT4G31970,AT3G26830,AT4G22690,AT3G49110,AT2G30750,AT1G14550,AT1G14540,AT3G26230,AT5G64120,AT3G26220,AT4G22710,AT5G57220,AT5G19880,AT2G24180
GO:MF	transmembrane receptor protein kinase activity	GO:0019199	0.0017074	2.76767	99	278	9	21418	AT1G65800,AT4G28350,AT2G29250,AT4G02420,AT5G65600,AT5G60270,AT5G06740,AT4G21380,AT2G29220
GO:MF	anion binding	GO:0043168	0.00243199	2.61404	3371	278	72	21418	AT4G19520,AT1G51890,AT1G65800,AT3G63380,AT5G39000,AT1G67000,AT5G41540,AT1G26380,AT1G26390,AT1G21240,AT5G18350,AT4G28350,AT4G14370,AT4G23220,AT2G29250,AT2G14440,AT4G02420,AT3G30200,AT5G66790,AT1G11300,AT5G65600,AT5G47850,AT1G30720,AT3G53590,AT5G60270,AT1G63750,AT5G39030,AT4G27300,AT3G28580,AT4G23320,AT3G22910,AT5G41740,AT4G04490,AT5G45240,AT5G17970,AT1G26420,AT5G49780,AT4G11170,AT1G47603,AT2G17055…
GO:MF	molecular transducer activity	GO:0060089	0.0045026	2.34654	238	278	13	21418	AT1G65800,AT2G29100,AT4G28350,AT2G29250,AT4G02420,AT5G65600,AT5G60270,AT2G29120,AT5G06740,AT2G29110,AT4G21380,AT5G48400,AT2G29220
GO:MF	tetrapyrrole binding	GO:0046906	0.0046114	2.33617	432	278	18	21418	AT4G37370,AT5G54710,AT2G30770,AT4G31950,AT4G31970,AT3G26830,AT4G22690,AT3G49110,AT2G30750,AT1G14550,AT1G14540,AT3G26230,AT5G64120,AT3G26220,AT4G22710,AT5G57220,AT5G19880,AT2G24180
GO:MF	O-methyltransferase activity	GO:0008171	0.00816775	2.0879	46	278	6	21418	AT1G21120,AT1G33030,AT1G21110,AT1G21130,AT1G67980,AT1G21100
GO:MF	adenyl ribonucleotide binding	GO:0032559	0.00878071	2.05647	2621	278	58	21418	AT4G19520,AT1G51890,AT1G65800,AT3G63380,AT5G39000,AT1G67000,AT5G41540,AT1G21240,AT5G18350,AT4G28350,AT4G14370,AT4G23220,AT2G29250,AT2G14440,AT4G02420,AT3G30200,AT5G66790,AT1G11300,AT5G65600,AT5G47850,AT3G53590,AT5G60270,AT1G63750,AT5G39030,AT4G27300,AT3G28580,AT4G23320,AT3G22910,AT5G41740,AT4G04490,AT5G45240,AT5G17970,AT5G49780,AT4G11170,AT2G17055,AT4G24150,AT3G24540,AT5G06740,AT4G23210,AT4G23260…
GO:MF	adenyl nucleotide binding	GO:0030554	0.0099085	2.00399	2632	278	58	21418	AT4G19520,AT1G51890,AT1G65800,AT3G63380,AT5G39000,AT1G67000,AT5G41540,AT1G21240,AT5G18350,AT4G28350,AT4G14370,AT4G23220,AT2G29250,AT2G14440,AT4G02420,AT3G30200,AT5G66790,AT1G11300,AT5G65600,AT5G47850,AT3G53590,AT5G60270,AT1G63750,AT5G39030,AT4G27300,AT3G28580,AT4G23320,AT3G22910,AT5G41740,AT4G04490,AT5G45240,AT5G17970,AT5G49780,AT4G11170,AT2G17055,AT4G24150,AT3G24540,AT5G06740,AT4G23210,AT4G23260…
GO:MF	nucleoside phosphate binding	GO:1901265	0.0112479	1.94893	3269	278	68	21418	AT4G19520,AT1G51890,AT1G65800,AT3G63380,AT5G39000,AT1G67000,AT5G41540,AT1G26380,AT1G26390,AT1G21240,AT5G18350,AT4G28350,AT4G14370,AT4G23220,AT2G29250,AT2G14440,AT4G02420,AT3G30200,AT5G66790,AT1G11300,AT5G65600,AT5G47850,AT1G30720,AT3G53590,AT5G60270,AT1G63750,AT5G39030,AT4G27300,AT3G28580,AT4G23320,AT3G22910,AT5G41740,AT4G04490,AT5G45240,AT5G17970,AT1G26420,AT5G49780,AT4G11170,AT1G47603,AT2G17055…
GO:MF	nucleotide binding	GO:0000166	0.0112479	1.94893	3269	278	68	21418	AT4G19520,AT1G51890,AT1G65800,AT3G63380,AT5G39000,AT1G67000,AT5G41540,AT1G26380,AT1G26390,AT1G21240,AT5G18350,AT4G28350,AT4G14370,AT4G23220,AT2G29250,AT2G14440,AT4G02420,AT3G30200,AT5G66790,AT1G11300,AT5G65600,AT5G47850,AT1G30720,AT3G53590,AT5G60270,AT1G63750,AT5G39030,AT4G27300,AT3G28580,AT4G23320,AT3G22910,AT5G41740,AT4G04490,AT5G45240,AT5G17970,AT1G26420,AT5G49780,AT4G11170,AT1G47603,AT2G17055…
GO:MF	carbohydrate derivative binding	GO:0097367	0.0246124	1.60885	2969	278	62	21418	AT4G19520,AT1G51890,AT1G65800,AT3G63380,AT5G39000,AT1G67000,AT5G41540,AT1G21240,AT5G18350,AT4G28350,AT4G14370,AT4G23220,AT2G29250,AT2G14440,AT4G02420,AT3G30200,AT5G66790,AT1G11300,AT5G65600,AT5G47850,AT3G53590,AT5G60270,AT1G63750,AT5G39030,AT4G27300,AT3G28580,AT4G23320,AT3G22910,AT5G41740,AT4G04490,AT5G45240,AT5G17970,AT5G49780,AT4G11170,AT1G47603,AT2G17055,AT4G24150,AT3G24540,AT5G06740,AT4G23210…
GO:MF	small molecule binding	GO:0036094	0.0273121	1.56365	3492	278	70	21418	AT4G19520,AT1G51890,AT1G65800,AT3G63380,AT5G39000,AT1G67000,AT5G41540,AT1G26380,AT1G26390,AT1G21240,AT5G18350,AT4G28350,AT4G14370,AT4G23220,AT2G29250,AT2G14440,AT4G02420,AT3G30200,AT5G66790,AT1G11300,AT5G65600,AT5G47850,AT1G30720,AT3G53590,AT5G60270,AT1G63750,AT5G39030,AT4G27300,AT3G28580,AT4G23320,AT3G22910,AT5G41740,AT4G04490,AT5G45240,AT5G17970,AT1G26420,AT5G49780,AT4G11170,AT1G47603,AT2G17055…
GO:MF	glutamate receptor activity	GO:0008066	0.0339974	1.46855	20	278	4	21418	AT2G29100,AT2G29120,AT2G29110,AT5G48400
GO:MF	carbohydrate binding	GO:0030246	0.0350767	1.45498	373	278	15	21418	AT1G65800,AT1G67000,AT1G21240,AT4G28350,AT2G29250,AT4G02420,AT1G16090,AT1G11300,AT5G65600,AT5G60270,AT4G27300,AT5G06740,AT4G21380,AT2G29220,AT1G79680
GO:MF	transferase activity, transferring phosphorus-containing groups	GO:0016772	0.0483103	1.31596	1809	278	42	21418	AT1G51890,AT1G65800,AT5G39000,AT1G67000,AT1G21240,AT4G28350,AT4G23220,AT2G29250,AT2G14440,AT4G02420,AT3G30200,AT1G16090,AT5G66790,AT1G11300,AT5G65600,AT5G47850,AT3G53590,AT5G60270,AT5G39030,AT4G27300,AT4G23320,AT4G04490,AT5G49780,AT3G24540,AT5G06740,AT4G23210,AT3G46260,AT4G23260,AT4G11470,AT1G05700,AT4G04570,AT5G39020,AT4G00970,AT1G63570,AT4G21380,AT2G29220,AT4G11890,AT1G79680,AT3G44840,AT4G23250…
source	term_name	term_id	adjusted_p_value	negative_log10_of_adjusted_p_value	term_size	query_size	intersection_size	effective_domain_size	intersections
GO:BP	defense response	GO:0006952	7.77837e-22	21.1091	1784	287	80	23052	AT4G19520,AT1G51890,AT5G39670,AT1G66700,AT1G53990,AT2G38870,AT5G64905,AT2G26560,AT5G41540,AT2G38470,AT2G30770,AT4G22105,AT1G18570,AT5G18350,AT4G28350,AT5G27420,AT4G31950,AT5G44585,AT4G31970,AT4G14370,AT3G26830,AT3G49110,AT4G23220,AT2G29250,AT4G28460,AT4G02420,AT5G36925,AT4G37290,AT5G65600,AT5G60270,AT1G63750,AT4G17490,AT4G23320,AT5G41740,AT5G22540,AT1G53970,AT5G45240,AT5G17970,AT2G31865,AT4G11170…
GO:BP	response to stimulus	GO:0050896	1.1038e-20	19.9571	6679	287	164	23052	AT4G19520,AT1G51890,AT5G39670,AT2G04070,AT1G65800,AT1G66700,AT1G17420,AT1G53990,AT2G38870,AT1G65484,AT5G39000,AT4G37370,AT2G29100,AT2G25735,AT1G27730,AT5G64905,AT5G44990,AT2G26560,AT5G41540,AT2G38470,AT1G26380,AT1G21240,AT5G54710,AT2G30770,AT4G22105,AT1G18570,AT5G37490,AT5G18350,AT4G28350,AT5G27420,AT5G25250,AT4G31950,AT1G21120,AT5G44585,AT3G01290,AT2G17040,AT4G31970,AT4G14370,AT1G05880,AT3G46090…
GO:BP	response to stress	GO:0006950	1.58228e-20	19.8007	4030	287	122	23052	AT4G19520,AT1G51890,AT5G39670,AT1G66700,AT1G17420,AT1G53990,AT2G38870,AT1G65484,AT2G25735,AT1G27730,AT5G64905,AT2G26560,AT5G41540,AT2G38470,AT1G26380,AT5G54710,AT2G30770,AT4G22105,AT1G18570,AT5G18350,AT4G28350,AT5G27420,AT5G25250,AT4G31950,AT1G21120,AT5G44585,AT4G31970,AT4G14370,AT1G05880,AT3G46090,AT3G26830,AT3G49110,AT4G23220,AT2G29250,AT3G60120,AT4G28460,AT4G02420,AT5G36925,AT4G37290,AT1G16090…
GO:BP	biological process involved in interspecies interaction between organisms	GO:0044419	2.08051e-20	19.6818	1532	287	72	23052	AT1G51890,AT5G39670,AT1G66700,AT1G13490,AT1G17420,AT1G53990,AT2G38870,AT5G64905,AT2G26560,AT2G38470,AT4G22105,AT1G18570,AT4G28350,AT5G27420,AT4G31950,AT5G44585,AT3G01290,AT4G31970,AT3G26830,AT3G49110,AT4G23220,AT2G29250,AT4G28460,AT4G02420,AT5G36925,AT4G37290,AT5G12340,AT5G65600,AT5G60270,AT4G17490,AT4G23320,AT5G22540,AT1G53970,AT4G18210,AT2G31865,AT1G28190,AT5G05300,AT1G74080,AT1G19250,AT2G23270…
GO:BP	response to biotic stimulus	GO:0009607	3.04539e-20	19.5164	1542	287	72	23052	AT1G51890,AT5G39670,AT1G66700,AT1G17420,AT1G53990,AT2G38870,AT5G64905,AT2G26560,AT2G38470,AT4G22105,AT1G18570,AT4G28350,AT5G27420,AT4G31950,AT5G44585,AT3G01290,AT4G31970,AT3G26830,AT3G49110,AT4G23220,AT2G29250,AT4G28460,AT4G02420,AT5G36925,AT4G37290,AT5G12340,AT5G65600,AT5G60270,AT4G17490,AT4G23320,AT5G22540,AT1G53970,AT4G18210,AT2G31865,AT1G28190,AT5G05300,AT1G74080,AT1G19250,AT2G23270,AT5G40990…
GO:BP	response to external biotic stimulus	GO:0043207	5.34338e-20	19.2722	1515	287	71	23052	AT1G51890,AT5G39670,AT1G66700,AT1G17420,AT1G53990,AT2G38870,AT5G64905,AT2G26560,AT2G38470,AT4G22105,AT1G18570,AT4G28350,AT5G27420,AT4G31950,AT5G44585,AT3G01290,AT4G31970,AT3G26830,AT3G49110,AT4G23220,AT2G29250,AT4G28460,AT4G02420,AT5G36925,AT4G37290,AT5G12340,AT5G65600,AT5G60270,AT4G17490,AT4G23320,AT5G22540,AT1G53970,AT4G18210,AT2G31865,AT1G28190,AT5G05300,AT1G74080,AT1G19250,AT2G23270,AT5G40990…
GO:BP	response to other organism	GO:0051707	5.34338e-20	19.2722	1515	287	71	23052	AT1G51890,AT5G39670,AT1G66700,AT1G17420,AT1G53990,AT2G38870,AT5G64905,AT2G26560,AT2G38470,AT4G22105,AT1G18570,AT4G28350,AT5G27420,AT4G31950,AT5G44585,AT3G01290,AT4G31970,AT3G26830,AT3G49110,AT4G23220,AT2G29250,AT4G28460,AT4G02420,AT5G36925,AT4G37290,AT5G12340,AT5G65600,AT5G60270,AT4G17490,AT4G23320,AT5G22540,AT1G53970,AT4G18210,AT2G31865,AT1G28190,AT5G05300,AT1G74080,AT1G19250,AT2G23270,AT5G40990…
GO:BP	cellular response to hypoxia	GO:0071456	1.75513e-19	18.7557	242	287	31	23052	AT4G19520,AT2G25735,AT1G27730,AT5G64905,AT2G26560,AT1G26380,AT5G27420,AT5G25250,AT4G31970,AT1G05880,AT3G46090,AT1G30720,AT1G14550,AT1G53620,AT1G14540,AT5G42380,AT1G19250,AT2G23270,AT1G26410,AT5G13320,AT1G68620,AT1G07135,AT1G66090,AT3G49780,AT1G57630,AT3G55790,AT5G57220,AT5G20230,AT3G46080,AT2G41100,AT5G26920
GO:BP	cellular response to oxygen levels	GO:0071453	2.25486e-19	18.6469	244	287	31	23052	AT4G19520,AT2G25735,AT1G27730,AT5G64905,AT2G26560,AT1G26380,AT5G27420,AT5G25250,AT4G31970,AT1G05880,AT3G46090,AT1G30720,AT1G14550,AT1G53620,AT1G14540,AT5G42380,AT1G19250,AT2G23270,AT1G26410,AT5G13320,AT1G68620,AT1G07135,AT1G66090,AT3G49780,AT1G57630,AT3G55790,AT5G57220,AT5G20230,AT3G46080,AT2G41100,AT5G26920
GO:BP	cellular response to decreased oxygen levels	GO:0036294	2.25486e-19	18.6469	244	287	31	23052	AT4G19520,AT2G25735,AT1G27730,AT5G64905,AT2G26560,AT1G26380,AT5G27420,AT5G25250,AT4G31970,AT1G05880,AT3G46090,AT1G30720,AT1G14550,AT1G53620,AT1G14540,AT5G42380,AT1G19250,AT2G23270,AT1G26410,AT5G13320,AT1G68620,AT1G07135,AT1G66090,AT3G49780,AT1G57630,AT3G55790,AT5G57220,AT5G20230,AT3G46080,AT2G41100,AT5G26920
GO:BP	defense response to bacterium	GO:0042742	2.65133e-18	17.5765	463	287	39	23052	AT1G51890,AT5G39670,AT1G66700,AT1G53990,AT2G38470,AT1G18570,AT4G28350,AT5G27420,AT5G44585,AT3G49110,AT4G23220,AT2G29250,AT4G28460,AT4G02420,AT5G65600,AT5G60270,AT4G23320,AT5G22540,AT1G53970,AT5G05300,AT1G19250,AT5G40990,AT5G06740,AT4G23210,AT4G26120,AT4G23260,AT5G13320,AT4G11470,AT3G10930,AT1G73805,AT1G02930,AT1G02920,AT1G22890,AT5G57220,AT4G21380,AT2G29220,AT4G23250,AT4G11480,AT5G26920
GO:BP	response to hypoxia	GO:0001666	3.82946e-18	17.4169	268	287	31	23052	AT4G19520,AT2G25735,AT1G27730,AT5G64905,AT2G26560,AT1G26380,AT5G27420,AT5G25250,AT4G31970,AT1G05880,AT3G46090,AT1G30720,AT1G14550,AT1G53620,AT1G14540,AT5G42380,AT1G19250,AT2G23270,AT1G26410,AT5G13320,AT1G68620,AT1G07135,AT1G66090,AT3G49780,AT1G57630,AT3G55790,AT5G57220,AT5G20230,AT3G46080,AT2G41100,AT5G26920
GO:BP	response to bacterium	GO:0009617	4.69566e-18	17.3283	557	287	42	23052	AT1G51890,AT5G39670,AT1G66700,AT1G53990,AT2G38470,AT1G18570,AT4G28350,AT5G27420,AT5G44585,AT3G26830,AT3G49110,AT4G23220,AT2G29250,AT4G28460,AT4G02420,AT5G65600,AT5G60270,AT4G23320,AT5G22540,AT1G53970,AT5G05300,AT1G19250,AT5G40990,AT5G06740,AT4G23210,AT4G26120,AT4G23260,AT5G13320,AT4G11470,AT3G10930,AT1G72520,AT1G73805,AT1G02930,AT1G02920,AT1G22890,AT5G57220,AT4G21380,AT2G29220,AT1G79680,AT4G23250…
GO:BP	response to decreased oxygen levels	GO:0036293	5.96534e-18	17.2244	272	287	31	23052	AT4G19520,AT2G25735,AT1G27730,AT5G64905,AT2G26560,AT1G26380,AT5G27420,AT5G25250,AT4G31970,AT1G05880,AT3G46090,AT1G30720,AT1G14550,AT1G53620,AT1G14540,AT5G42380,AT1G19250,AT2G23270,AT1G26410,AT5G13320,AT1G68620,AT1G07135,AT1G66090,AT3G49780,AT1G57630,AT3G55790,AT5G57220,AT5G20230,AT3G46080,AT2G41100,AT5G26920
GO:BP	response to oxygen levels	GO:0070482	6.65646e-18	17.1768	273	287	31	23052	AT4G19520,AT2G25735,AT1G27730,AT5G64905,AT2G26560,AT1G26380,AT5G27420,AT5G25250,AT4G31970,AT1G05880,AT3G46090,AT1G30720,AT1G14550,AT1G53620,AT1G14540,AT5G42380,AT1G19250,AT2G23270,AT1G26410,AT5G13320,AT1G68620,AT1G07135,AT1G66090,AT3G49780,AT1G57630,AT3G55790,AT5G57220,AT5G20230,AT3G46080,AT2G41100,AT5G26920
GO:BP	defense response to other organism	GO:0098542	4.19039e-17	16.3777	1236	287	60	23052	AT1G51890,AT5G39670,AT1G66700,AT1G53990,AT2G38870,AT5G64905,AT2G26560,AT2G38470,AT4G22105,AT1G18570,AT4G28350,AT5G27420,AT4G31950,AT5G44585,AT4G31970,AT3G26830,AT3G49110,AT4G23220,AT2G29250,AT4G28460,AT4G02420,AT5G36925,AT4G37290,AT5G65600,AT5G60270,AT4G23320,AT5G22540,AT1G53970,AT2G31865,AT5G05300,AT1G19250,AT2G23270,AT5G40990,AT5G06740,AT4G23210,AT4G26120,AT5G64120,AT4G23260,AT5G13320,AT4G11470…
GO:BP	response to external stimulus	GO:0009605	9.98013e-15	14.0009	1980	287	73	23052	AT1G51890,AT5G39670,AT1G66700,AT1G17420,AT1G53990,AT2G38870,AT5G64905,AT2G26560,AT2G38470,AT4G22105,AT1G18570,AT4G28350,AT5G27420,AT4G31950,AT5G44585,AT3G01290,AT4G31970,AT3G26830,AT3G49110,AT4G23220,AT2G29250,AT4G28460,AT4G02420,AT5G36925,AT4G37290,AT5G12340,AT5G65600,AT5G60270,AT4G17490,AT4G23320,AT5G22540,AT3G53600,AT1G53970,AT4G18210,AT2G31865,AT1G28190,AT5G05300,AT1G74080,AT1G19250,AT2G23270…
GO:BP	response to chemical	GO:0042221	8.69467e-14	13.0607	3280	287	96	23052	AT4G19520,AT2G04070,AT1G66700,AT1G17420,AT1G65484,AT5G39000,AT2G29100,AT2G25735,AT1G27730,AT5G64905,AT2G26560,AT2G38470,AT1G26380,AT5G54710,AT5G37490,AT5G27420,AT5G25250,AT2G17040,AT4G31970,AT1G05880,AT3G46090,AT3G26830,AT3G49110,AT4G37290,AT5G56960,AT5G65600,AT1G30720,AT1G33600,AT5G39030,AT1G14550,AT3G28580,AT4G17490,AT4G04490,AT3G53600,AT1G53620,AT1G14540,AT2G32020,AT4G37390,AT4G11170,AT5G05300…
GO:BP	response to organonitrogen compound	GO:0010243	4.25302e-09	8.3713	274	287	22	23052	AT2G29100,AT1G27730,AT2G38470,AT5G37490,AT5G27420,AT2G17040,AT3G46090,AT5G56960,AT4G17490,AT3G53600,AT2G29120,AT2G37430,AT4G26120,AT3G23250,AT1G66160,AT2G29110,AT1G09080,AT4G33050,AT5G48400,AT3G46080,AT2G43570,AT5G25910
GO:BP	response to chitin	GO:0010200	1.19349e-08	7.92318	136	287	16	23052	AT1G27730,AT2G38470,AT5G37490,AT5G27420,AT2G17040,AT3G46090,AT5G56960,AT4G17490,AT3G53600,AT2G37430,AT4G26120,AT3G23250,AT1G66160,AT4G33050,AT3G46080,AT5G25910
GO:BP	response to nitrogen compound	GO:1901698	2.98002e-08	7.52578	333	287	23	23052	AT2G29100,AT1G27730,AT2G38470,AT5G37490,AT5G27420,AT2G17040,AT3G46090,AT5G56960,AT4G17490,AT3G53600,AT2G29120,AT2G37430,AT5G60780,AT4G26120,AT3G23250,AT1G66160,AT2G29110,AT1G09080,AT4G33050,AT5G48400,AT3G46080,AT2G43570,AT5G25910
GO:BP	cellular response to stimulus	GO:0051716	1.25275e-07	6.90213	3389	287	84	23052	AT4G19520,AT1G65800,AT2G29100,AT2G25735,AT1G27730,AT5G64905,AT5G44990,AT2G26560,AT5G41540,AT2G38470,AT1G26380,AT1G21240,AT5G54710,AT4G22105,AT1G18570,AT5G18350,AT4G28350,AT5G27420,AT5G25250,AT4G31970,AT4G14370,AT1G05880,AT3G46090,AT3G49110,AT2G29250,AT4G02420,AT5G66790,AT5G65600,AT1G21326,AT1G30720,AT1G33600,AT5G60270,AT1G63750,AT1G14550,AT4G17490,AT4G38560,AT5G41740,AT3G53600,AT1G53620,AT1G14540…
GO:BP	cellular response to chemical stimulus	GO:0070887	3.19566e-06	5.49544	1756	287	52	23052	AT4G19520,AT2G29100,AT2G25735,AT1G27730,AT5G64905,AT2G26560,AT1G26380,AT5G54710,AT5G27420,AT5G25250,AT4G31970,AT1G05880,AT3G46090,AT3G49110,AT5G65600,AT1G30720,AT1G33600,AT1G14550,AT4G17490,AT3G53600,AT1G53620,AT1G14540,AT2G29120,AT2G37430,AT5G42380,AT1G19250,AT2G23270,AT5G40990,AT1G26410,AT5G60780,AT4G26120,AT5G64120,AT5G13320,AT1G68620,AT1G07135,AT1G66090,AT3G49780,AT1G57630,AT1G65970,AT2G29110…
GO:BP	systemic acquired resistance	GO:0009627	6.06307e-06	5.21731	84	287	11	23052	AT2G38470,AT3G26830,AT5G65600,AT1G19250,AT5G40990,AT4G26120,AT5G13320,AT1G73805,AT2G43570,AT4G23170,AT5G26920
GO:BP	response to oomycetes	GO:0002239	1.04013e-05	4.98291	110	287	12	23052	AT4G28350,AT3G01290,AT2G29250,AT4G02420,AT5G65600,AT5G60270,AT5G06740,AT1G73805,AT5G20230,AT2G29220,AT4G11890,AT5G26920
GO:BP	enzyme linked receptor protein signaling pathway	GO:0007167	3.66776e-05	4.4356	59	287	9	23052	AT1G65800,AT4G28350,AT2G29250,AT4G02420,AT5G65600,AT5G60270,AT5G06740,AT4G21380,AT2G29220
GO:BP	transmembrane receptor protein serine/threonine kinase signaling pathway	GO:0007178	3.66776e-05	4.4356	59	287	9	23052	AT1G65800,AT4G28350,AT2G29250,AT4G02420,AT5G65600,AT5G60270,AT5G06740,AT4G21380,AT2G29220
GO:BP	response to fungus	GO:0009620	6.35731e-05	4.19673	664	287	27	23052	AT1G66700,AT1G17420,AT2G38870,AT2G38470,AT4G22105,AT5G44585,AT3G26830,AT3G49110,AT5G12340,AT2G31865,AT1G28190,AT1G19250,AT5G40990,AT4G26120,AT5G64120,AT5G13320,AT4G13095,AT1G19610,AT5G38900,AT1G02920,AT1G61560,AT5G57220,AT5G25910,AT1G79680,AT1G24140,AT5G26920,AT3G24510
GO:BP	cellular response to stress	GO:0033554	6.56423e-05	4.18282	1282	287	40	23052	AT4G19520,AT2G25735,AT1G27730,AT5G64905,AT2G26560,AT2G38470,AT1G26380,AT1G18570,AT5G27420,AT5G25250,AT4G31970,AT1G05880,AT3G46090,AT1G30720,AT1G14550,AT4G38560,AT3G53600,AT1G53620,AT1G14540,AT2G31865,AT5G42380,AT1G19250,AT2G23270,AT1G26410,AT4G23210,AT5G13320,AT1G68620,AT1G07135,AT1G66090,AT3G49780,AT1G57630,AT1G65970,AT1G73805,AT3G55790,AT5G57220,AT5G20230,AT1G09080,AT3G46080,AT2G41100,AT5G26920
GO:BP	cell surface receptor signaling pathway	GO:0007166	8.79979e-05	4.05553	133	287	12	23052	AT1G65800,AT1G21240,AT4G28350,AT2G29250,AT4G02420,AT5G66790,AT5G65600,AT5G60270,AT5G06740,AT4G21380,AT2G29220,AT1G79680
GO:BP	response to oxidative stress	GO:0006979	0.000102834	3.98786	471	287	22	23052	AT1G27730,AT5G54710,AT3G46090,AT3G49110,AT1G14550,AT3G28580,AT4G17490,AT1G14540,AT4G11170,AT5G05300,AT5G42380,AT5G64120,AT3G10930,AT1G72520,AT1G65970,AT5G24110,AT1G02930,AT5G20230,AT1G09080,AT5G19880,AT3G02840,AT1G78410
GO:BP	purine nucleoside transmembrane transport	GO:0015860	0.000177019	3.75198	22	287	6	23052	AT4G18190,AT4G18197,AT4G18210,AT1G47603,AT4G18205,AT4G18195
GO:BP	protein phosphorylation	GO:0006468	0.000316037	3.50026	1257	287	38	23052	AT1G51890,AT1G65800,AT5G39000,AT1G67000,AT1G21240,AT4G28350,AT4G23220,AT2G29250,AT2G14440,AT4G02420,AT1G16090,AT5G66790,AT1G11300,AT5G65600,AT5G47850,AT3G53590,AT5G60270,AT5G39030,AT4G27300,AT4G23320,AT4G04490,AT5G49780,AT3G24540,AT5G06740,AT4G23210,AT4G23260,AT4G11470,AT1G05700,AT4G04570,AT5G39020,AT4G00970,AT4G21380,AT2G29220,AT4G11890,AT1G79680,AT4G23250,AT4G11480,AT1G01560
GO:BP	response to oxygen-containing compound	GO:1901700	0.000369713	3.43214	1751	287	47	23052	AT1G66700,AT1G17420,AT1G65484,AT2G29100,AT1G27730,AT2G38470,AT5G37490,AT5G27420,AT2G17040,AT3G46090,AT3G26830,AT5G56960,AT5G65600,AT3G28580,AT4G17490,AT4G04490,AT3G53600,AT2G32020,AT4G11170,AT5G05300,AT2G29120,AT2G37430,AT5G42380,AT5G40990,AT5G60780,AT4G26120,AT5G13320,AT3G10930,AT1G72520,AT3G23250,AT1G66160,AT2G29110,AT5G24110,AT1G02930,AT1G22890,AT2G18050,AT1G09080,AT4G33050,AT5G48400,AT3G46080…
GO:BP	response to abiotic stimulus	GO:0009628	0.000654019	3.18441	2249	287	55	23052	AT4G19520,AT1G66700,AT1G17420,AT1G65484,AT4G37370,AT2G25735,AT1G27730,AT5G64905,AT2G26560,AT2G38470,AT1G26380,AT5G27420,AT5G25250,AT4G31970,AT1G05880,AT3G46090,AT3G26830,AT3G49110,AT3G60120,AT4G37290,AT3G48850,AT1G30720,AT1G14550,AT4G17490,AT3G11020,AT3G53600,AT5G48540,AT1G53620,AT1G14540,AT5G05300,AT5G42380,AT1G19250,AT2G23270,AT1G26410,AT5G13320,AT1G68620,AT1G35210,AT1G07135,AT1G66090,AT3G10930…
GO:BP	purine nucleobase transmembrane transport	GO:1904823	0.00066646	3.17623	27	287	6	23052	AT4G18190,AT4G18197,AT4G18210,AT1G47603,AT4G18205,AT4G18195
GO:BP	immune response	GO:0006955	0.000675807	3.17018	291	287	16	23052	AT5G64905,AT2G26560,AT1G18570,AT3G49110,AT4G28460,AT4G37290,AT5G65600,AT5G05300,AT1G19250,AT2G23270,AT5G40990,AT4G23210,AT5G13320,AT1G73805,AT5G57220,AT5G26920
GO:BP	innate immune response	GO:0045087	0.000819953	3.08621	260	287	15	23052	AT5G64905,AT2G26560,AT1G18570,AT4G28460,AT4G37290,AT5G65600,AT5G05300,AT1G19250,AT2G23270,AT5G40990,AT4G23210,AT5G13320,AT1G73805,AT5G57220,AT5G26920
GO:BP	purine nucleobase transport	GO:0006863	0.000839391	3.07604	28	287	6	23052	AT4G18190,AT4G18197,AT4G18210,AT1G47603,AT4G18205,AT4G18195
GO:BP	immune system process	GO:0002376	0.00088394	3.05358	297	287	16	23052	AT5G64905,AT2G26560,AT1G18570,AT3G49110,AT4G28460,AT4G37290,AT5G65600,AT5G05300,AT1G19250,AT2G23270,AT5G40990,AT4G23210,AT5G13320,AT1G73805,AT5G57220,AT5G26920
GO:BP	detoxification	GO:0098754	0.00105315	2.97751	301	287	16	23052	AT2G04070,AT5G54710,AT3G49110,AT1G14550,AT1G14540,AT5G64120,AT1G69920,AT2G04040,AT1G65970,AT2G04050,AT1G02930,AT1G74590,AT1G66780,AT1G02920,AT5G19880,AT4G23030
GO:BP	defense response to oomycetes	GO:0002229	0.0011045	2.95683	87	287	9	23052	AT4G28350,AT2G29250,AT4G02420,AT5G65600,AT5G60270,AT5G06740,AT1G73805,AT2G29220,AT5G26920
GO:BP	nucleoside transmembrane transport	GO:1901642	0.00129556	2.88754	30	287	6	23052	AT4G18190,AT4G18197,AT4G18210,AT1G47603,AT4G18205,AT4G18195
GO:BP	nucleoside transport	GO:0015858	0.00129556	2.88754	30	287	6	23052	AT4G18190,AT4G18197,AT4G18210,AT1G47603,AT4G18205,AT4G18195
GO:BP	nucleobase transport	GO:0015851	0.00234198	2.63042	33	287	6	23052	AT4G18190,AT4G18197,AT4G18210,AT1G47603,AT4G18205,AT4G18195
GO:BP	purine-containing compound transmembrane transport	GO:0072530	0.00399153	2.39886	36	287	6	23052	AT4G18190,AT4G18197,AT4G18210,AT1G47603,AT4G18205,AT4G18195
GO:BP	secondary metabolic process	GO:0019748	0.00438699	2.35783	376	287	17	23052	AT2G38470,AT1G18570,AT1G21120,AT3G26830,AT3G60120,AT5G64120,AT1G69920,AT1G64160,AT1G02930,AT1G74590,AT1G02920,AT1G67980,AT2G43000,AT5G57220,AT5G20230,AT1G47600,AT1G21100
GO:BP	response to inorganic substance	GO:0010035	0.00484036	2.31512	983	287	30	23052	AT1G65484,AT5G39000,AT1G27730,AT2G26560,AT2G38470,AT3G26830,AT5G39030,AT3G28580,AT3G53600,AT4G11170,AT5G05300,AT2G26530,AT2G37430,AT5G42380,AT5G60780,AT3G10930,AT1G72520,AT3G23250,AT5G24110,AT1G02930,AT5G39020,AT1G02920,AT1G22890,AT1G08860,AT2G18050,AT1G09080,AT2G43570,AT4G11890,AT3G02840,AT5G26920
GO:BP	response to toxic substance	GO:0009636	0.00541325	2.26654	342	287	16	23052	AT2G04070,AT5G54710,AT3G49110,AT1G14550,AT1G14540,AT5G64120,AT1G69920,AT2G04040,AT1G65970,AT2G04050,AT1G02930,AT1G74590,AT1G66780,AT1G02920,AT5G19880,AT4G23030
GO:BP	indole-containing compound metabolic process	GO:0042430	0.00608714	2.21559	81	287	8	23052	AT2G38470,AT1G18570,AT1G21120,AT3G26830,AT2G43000,AT5G57220,AT2G24180,AT1G21100
GO:BP	phosphorylation	GO:0016310	0.00824998	2.08355	1670	287	42	23052	AT1G51890,AT1G65800,AT5G39000,AT1G67000,AT1G21240,AT4G28350,AT4G23220,AT2G29250,AT2G14440,AT4G02420,AT3G30200,AT1G16090,AT5G66790,AT1G11300,AT5G65600,AT5G47850,AT3G53590,AT5G60270,AT5G39030,AT4G27300,AT4G23320,AT4G04490,AT5G49780,AT3G24540,AT5G06740,AT4G23210,AT3G46260,AT4G23260,AT4G11470,AT1G05700,AT4G04570,AT5G39020,AT4G00970,AT1G63570,AT4G21380,AT2G29220,AT4G11890,AT1G79680,AT3G44840,AT4G23250…
GO:BP	toxin metabolic process	GO:0009404	0.00936826	2.02834	62	287	7	23052	AT2G38470,AT3G26830,AT1G69920,AT1G02930,AT1G74590,AT1G02920,AT2G43000
GO:BP	signal transduction	GO:0007165	0.0133185	1.87555	2059	287	48	23052	AT4G19520,AT1G65800,AT2G29100,AT5G44990,AT5G41540,AT1G21240,AT4G22105,AT5G18350,AT4G28350,AT4G14370,AT3G49110,AT2G29250,AT4G02420,AT5G66790,AT5G65600,AT1G21326,AT1G33600,AT5G60270,AT1G63750,AT4G17490,AT5G41740,AT3G53600,AT5G45240,AT5G17970,AT4G11170,AT2G29120,AT2G17055,AT5G42380,AT1G19250,AT5G40990,AT5G06740,AT4G26120,AT5G13320,AT1G66090,AT3G49780,AT1G57630,AT2G29110,AT4G21380,AT5G41750,AT1G19210…
GO:BP	signaling	GO:0023052	0.0226363	1.6452	2102	287	48	23052	AT4G19520,AT1G65800,AT2G29100,AT5G44990,AT5G41540,AT1G21240,AT4G22105,AT5G18350,AT4G28350,AT4G14370,AT3G49110,AT2G29250,AT4G02420,AT5G66790,AT5G65600,AT1G21326,AT1G33600,AT5G60270,AT1G63750,AT4G17490,AT5G41740,AT3G53600,AT5G45240,AT5G17970,AT4G11170,AT2G29120,AT2G17055,AT5G42380,AT1G19250,AT5G40990,AT5G06740,AT4G26120,AT5G13320,AT1G66090,AT3G49780,AT1G57630,AT2G29110,AT4G21380,AT5G41750,AT1G19210…
GO:BP	response to reactive oxygen species	GO:0000302	0.0253658	1.59575	159	287	10	23052	AT3G28580,AT4G17490,AT4G11170,AT5G05300,AT5G42380,AT3G10930,AT1G72520,AT5G24110,AT1G09080,AT3G02840
GO:BP	defense response to fungus	GO:0050832	0.0317415	1.49837	576	287	20	23052	AT2G38870,AT2G38470,AT4G22105,AT5G44585,AT3G26830,AT3G49110,AT2G31865,AT1G19250,AT5G40990,AT4G26120,AT5G64120,AT4G13095,AT1G19610,AT5G38900,AT1G02920,AT1G61560,AT5G57220,AT5G25910,AT1G24140,AT3G24510
GO:BP	response to ozone	GO:0010193	0.0408933	1.38835	33	287	5	23052	AT4G11170,AT5G42380,AT1G72520,AT5G24110,AT3G02840
GO:BP	indole glucosinolate metabolic process	GO:0042343	0.0497932	1.30283	18	287	4	23052	AT1G18570,AT1G21120,AT5G57220,AT1G21100
source	term_name	term_id	adjusted_p_value	negative_log10_of_adjusted_p_value	term_size	query_size	intersection_size	effective_domain_size	intersections
GO:CC	intrinsic component of membrane	GO:0031224	1.13583e-08	7.94469	7135	277	146	21121	AT4G19520,AT1G36640,AT1G51890,AT5G39670,AT1G32350,AT2G04070,AT1G65800,AT4G18190,AT3G63380,AT1G65484,AT5G39000,AT4G37370,AT2G29100,AT3G61280,AT1G23840,AT5G44990,AT1G67000,AT1G21240,AT5G54710,AT2G30770,AT4G28350,AT5G27420,AT4G31950,AT4G31970,AT4G18197,AT5G56100,AT1G55230,AT3G26830,AT4G22690,AT1G74190,AT5G27765,AT5G22910,AT4G23220,AT2G25297,AT2G29250,AT3G60120,AT2G14440,AT5G23660,AT4G02420,AT3G30200…
GO:CC	integral component of membrane	GO:0016021	1.53262e-07	6.81457	6948	277	140	21121	AT4G19520,AT1G36640,AT1G51890,AT5G39670,AT1G32350,AT2G04070,AT1G65800,AT4G18190,AT3G63380,AT1G65484,AT5G39000,AT4G37370,AT2G29100,AT3G61280,AT1G23840,AT5G44990,AT1G67000,AT1G21240,AT5G54710,AT2G30770,AT4G28350,AT5G27420,AT4G31950,AT4G31970,AT4G18197,AT5G56100,AT1G55230,AT3G26830,AT4G22690,AT1G74190,AT5G27765,AT5G22910,AT4G23220,AT2G25297,AT2G29250,AT3G60120,AT2G14440,AT5G23660,AT4G02420,AT3G30200…
GO:CC	cell periphery	GO:0071944	6.55216e-06	5.18362	4225	277	94	21121	AT1G51890,AT1G23730,AT1G65800,AT3G63380,AT2G38870,AT1G65484,AT5G39000,AT4G37370,AT2G29100,AT2G25735,AT5G39120,AT1G26380,AT5G39190,AT1G26390,AT1G21240,AT5G38910,AT4G28350,AT5G25250,AT5G39150,AT5G39110,AT3G01290,AT4G22690,AT3G49110,AT1G74190,AT4G23220,AT2G29250,AT2G14440,AT5G23660,AT4G02420,AT5G66790,AT1G11300,AT5G65600,AT1G30720,AT3G53590,AT1G33600,AT5G60270,AT2G33160,AT4G27300,AT4G23320,AT2G23680…
GO:CC	caveola	GO:0005901	0.000444566	3.35206	3	277	3	21121	AT5G25250,AT5G64870,AT5G25260
GO:CC	membrane raft	GO:0045121	0.000444566	3.35206	3	277	3	21121	AT5G25250,AT5G64870,AT5G25260
GO:CC	plasma membrane raft	GO:0044853	0.000444566	3.35206	3	277	3	21121	AT5G25250,AT5G64870,AT5G25260
GO:CC	external encapsulating structure	GO:0030312	0.000501005	3.30016	800	277	28	21121	AT2G38870,AT5G39120,AT1G26380,AT5G39190,AT1G26390,AT5G38910,AT5G39150,AT5G39110,AT4G22690,AT3G49110,AT1G30720,AT1G33600,AT2G33160,AT4G14630,AT5G39180,AT5G39130,AT1G26420,AT5G39160,AT1G26410,AT5G64120,AT3G49780,AT5G09730,AT1G44130,AT1G02930,AT1G30730,AT1G18970,AT1G24140,AT2G41850
GO:CC	membrane	GO:0016020	0.000567174	3.24628	9689	277	165	21121	AT4G19520,AT1G36640,AT1G51890,AT1G23730,AT5G39670,AT1G32350,AT2G04070,AT1G65800,AT4G18190,AT3G63380,AT1G65484,AT5G39000,AT4G37370,AT2G29100,AT2G25735,AT3G61280,AT1G61080,AT1G23840,AT5G44990,AT1G67000,AT2G26560,AT1G26380,AT1G21240,AT5G54710,AT2G30770,AT4G28350,AT5G27420,AT5G25250,AT4G31950,AT3G01290,AT4G31970,AT4G18197,AT5G56100,AT1G55230,AT3G26830,AT4G22690,AT1G74190,AT5G27765,AT5G22910,AT4G23220…
GO:CC	extracellular region	GO:0005576	0.00258364	2.58777	1939	277	48	21121	AT1G53990,AT5G39120,AT1G26380,AT5G39190,AT1G26390,AT5G38910,AT4G22105,AT5G39150,AT5G44585,AT5G39110,AT4G11521,AT3G49110,AT4G28460,AT4G37290,AT1G30720,AT1G63550,AT1G14550,AT4G14630,AT5G39180,AT5G48540,AT1G14540,AT5G39130,AT1G26420,AT5G39160,AT5G40990,AT1G26410,AT5G64120,AT1G22900,AT3G10930,AT3G49780,AT1G64160,AT4G13095,AT1G19610,AT5G09730,AT1G02930,AT1G13130,AT1G30730,AT1G63570,AT1G02920,AT1G22890…
GO:CC	cell wall	GO:0005618	0.00268	2.57186	779	277	26	21121	AT2G38870,AT5G39120,AT1G26380,AT5G39190,AT1G26390,AT5G38910,AT5G39150,AT5G39110,AT4G22690,AT3G49110,AT1G30720,AT1G33600,AT2G33160,AT4G14630,AT5G39180,AT5G39130,AT1G26420,AT5G39160,AT1G26410,AT5G64120,AT5G09730,AT1G44130,AT1G02930,AT1G30730,AT1G18970,AT2G41850
GO:CC	membrane microdomain	GO:0098857	0.00435958	2.36055	5	277	3	21121	AT5G25250,AT5G64870,AT5G25260
GO:CC	plasma membrane	GO:0005886	0.0207139	1.68374	3535	277	71	21121	AT1G51890,AT1G23730,AT1G65800,AT3G63380,AT1G65484,AT5G39000,AT4G37370,AT2G29100,AT2G25735,AT1G26380,AT1G21240,AT4G28350,AT5G25250,AT3G01290,AT4G22690,AT1G74190,AT4G23220,AT2G29250,AT2G14440,AT5G23660,AT4G02420,AT5G66790,AT1G11300,AT5G65600,AT3G53590,AT1G33600,AT5G60270,AT4G27300,AT4G23320,AT2G23680,AT5G64870,AT5G40260,AT4G14630,AT3G22910,AT4G04490,AT1G09930,AT1G47890,AT5G25260,AT2G26530,AT2G29120…
GO:CC	apoplast	GO:0048046	0.0291985	1.53464	464	277	17	21121	AT5G39120,AT5G39190,AT5G38910,AT5G39150,AT5G39110,AT4G28460,AT4G37290,AT4G14630,AT5G39180,AT5G39130,AT5G39160,AT5G64120,AT1G22900,AT1G64160,AT2G43570,AT1G18970,AT4G23170
source	term_name	term_id	adjusted_p_value	negative_log10_of_adjusted_p_value	term_size	query_size	intersection_size	effective_domain_size	intersections
KEGG	Phenylpropanoid biosynthesis	KEGG:00940	0.00693552	2.15892	128	35	6	4934	AT3G49110,AT1G14550,AT1G14540,AT5G64120,AT1G67980,AT5G19880
KEGG	Tryptophan metabolism	KEGG:00380	0.0291558	1.53528	64	35	4	4934	AT1G51470,AT2G30770,AT2G30750,AT1G47600
KEGG	Linoleic acid metabolism	KEGG:00591	0.0498814	1.30206	9	35	2	4934	AT1G17420,AT1G72520
