# Supplementary material for: The calcium sensor CBL7 is required for Serendipita indica‐induced growth stimulation in Arabidopsis thaliana, controlling defense against the endophyte and K+ homoeostasis in the symbiosis
Source: Plant Cell Environ. 2022 Aug 29;45(11):3367–82. doi: 10.1111/pce.14420 (PMC9804297; doi:10.1111/pce.14420)
Supplement: Supplementary file 3 — Supporting information. [file PCE-45-3367-s006.xlsx]

## Sheet: cbl7 vs Col-3
#-------------------------------------------------------------------------------
#Differentielly expressed genes from RNAseq
#p values adjustment: fdr
#FDR filtered (>0.05)
#Expression threshold (log2FC > 0.35)
#-------------------------------------------------------------------------------
Gene_id	log2FC ratio	pval	padj	Gene name	Description
AT3G03550	3.94269	9.82256e-138	2.12256e-133	ATL51	Uncharacterized protein At3g03550 [Source:UniProtKB/TrEMBL;Acc:Q0WS90]
AT5G25980	3.91239	0.000422184	0.0178882	TGG2	Myrosinase 2 [Source:UniProtKB/Swiss-Prot;Acc:Q9C5C2]
AT1G63030	3.79966	0.00232665	0.0482037	DREB1E	Dehydration-responsive element-binding protein 1E [Source:UniProtKB/Swiss-Prot;Acc:Q9SGJ6]
AT4G24000	3.2931	0.000638215	0.0229232	CSLG2	Glycosyltransferase (Fragment) [Source:UniProtKB/TrEMBL;Acc:W8Q6J0]
AT3G55240	3.02057	0.00156975	0.037985	AT3G55240	Uncharacterized protein At3g55240 [Source:UniProtKB/TrEMBL;Acc:Q9M3C7]
AT4G36570	2.78622	2.83713e-05	0.0031893	ATRL3	RAD-like 3 [Source:TAIR;Acc:AT4G36570]
AT3G19850	2.38434	0.0008811	0.0274107	AT3G19850	BTB/POZ domain-containing protein At3g19850 [Source:UniProtKB/Swiss-Prot;Acc:Q9LT24]
AT5G15780	2.118	9.42983e-05	0.00730355	AT5G15780	At5g15780 [Source:UniProtKB/TrEMBL;Acc:Q9LFU8]
AT4G17090	1.9136	0.00200865	0.0438741	BAM3	Beta-amylase 3, chloroplastic [Source:UniProtKB/Swiss-Prot;Acc:O23553]
AT4G13420	1.84499	0.000520943	0.020283	POT5	Potassium transporter [Source:UniProtKB/TrEMBL;Acc:Q53XI1]
AT4G26555	1.7375	2.3901e-30	2.58239e-26	FKBP16-1	Peptidyl-prolyl cis-trans isomerase FKBP16-1, chloroplastic [Source:UniProtKB/Swiss-Prot;Acc:Q944B0]
AT1G60590	1.72544	5.79574e-09	5.3798e-06	AT1G60590	Pectin lyase-like superfamily protein [Source:UniProtKB/TrEMBL;Acc:O22699]
AT4G26560	1.64748	5.6497e-09	5.3798e-06	CBL7	Calcineurin B-like protein 7 [Source:UniProtKB/Swiss-Prot;Acc:Q9SUA6]
AT4G26550	1.489	2.28484e-22	1.64577e-18	AT4G26550	Vesicle transport protein [Source:UniProtKB/TrEMBL;Acc:A0A178UYE8]
AT5G60770	1.4445	7.68359e-06	0.00120315	NRT2.4	High affinity nitrate transporter 2.4 [Source:UniProtKB/Swiss-Prot;Acc:Q9FJH8]
AT3G48770	1.37122	6.4441e-08	3.48126e-05	AT3G48770	ATP/DNA binding protein [Source:UniProtKB/TrEMBL;Acc:Q9M305]
AT1G62500	1.33312	3.02415e-09	3.63049e-06	AT1G62500	Bifunctional inhibitor/lipid-transfer protein/seed storage 2S albumin superfamily protein [Source:UniProtKB/TrEMBL;Acc:Q9SXE7]
AT1G69880	1.30461	4.83245e-08	2.67755e-05	TRX8	Thioredoxin H8 [Source:UniProtKB/Swiss-Prot;Acc:Q9CAS1]
AT1G51620	1.26133	1.57705e-05	0.00204063	AT1G51620	Protein kinase superfamily protein [Source:UniProtKB/TrEMBL;Acc:Q9C8H4]
AT1G10640	1.2477	2.13163e-08	1.48588e-05	AT1G10640	Pectin lyase-like superfamily protein [Source:UniProtKB/TrEMBL;Acc:F4I5U6]
AT2G25150	1.13445	0.000198189	0.011451	SCT	Spermidine coumaroyl-CoA acyltransferase [Source:UniProtKB/Swiss-Prot;Acc:Q8GYW8]
AT1G22770	1.12497	1.06114e-17	5.73256e-14	GI	Protein GIGANTEA [Source:UniProtKB/Swiss-Prot;Acc:Q9SQI2]
AT5G38430	1.07056	0.000481614	0.0193442	RBCS-1B	Ribulose bisphosphate carboxylase small chain 1B, chloroplastic [Source:UniProtKB/Swiss-Prot;Acc:P10796]
AT1G70700	1.0609	2.46393e-06	0.000548899	JAZ9	TIFY domain/Divergent CCT motif family protein [Source:UniProtKB/TrEMBL;Acc:A0A1P8API7]
AT5G62360	1.05574	0.000691817	0.0239406	AT5G62360	Plant invertase/pectin methylesterase inhibitor superfamily protein [Source:UniProtKB/TrEMBL;Acc:Q9LVA3]
AT4G18280	1.04445	5.3288e-06	0.000906693	AT4G18280	Glycine-rich cell wall protein-like protein [Source:UniProtKB/TrEMBL;Acc:F4JQT4]
AT1G48100	1.03502	1.90027e-05	0.00235994	AT1G48100	Polygalacturonase At1g48100 [Source:UniProtKB/Swiss-Prot;Acc:Q949Z1]
AT4G25220	1.00771	0.000492654	0.0194953	RHS15	Putative glycerol-3-phosphate transporter 2 [Source:UniProtKB/Swiss-Prot;Acc:Q9SB41]
AT5G14070	0.994784	0.00115446	0.0318746	GRXC8	Glutaredoxin-C8 [Source:UniProtKB/Swiss-Prot;Acc:Q8LF89]
AT2G38630	0.987644	2.37728e-07	8.85701e-05	AT2G38630	Transducin/WD40 repeat-like superfamily protein [Source:UniProtKB/TrEMBL;Acc:Q84J57]
AT2G21140	0.987412	0.00198812	0.0436598	PRP2	Proline-rich protein 2 [Source:UniProtKB/Swiss-Prot;Acc:Q9SKP9]
AT2G01008	0.96098	0.0022021	0.0463342	AT2G01008	FUNCTIONS IN: molecular_function unknown; INVOLVED IN: biological_process unknown; LOCATED IN: cellular_component unknown; BEST Arabidopsis thaliana protein match is: maternal effect embryo arrest 38 (TAIR:AT3G43160.1). [Source:TAIR;Acc:AT2G01008]
AT4G14365	0.920651	0.0016609	0.0391389	XBAT34	Putative E3 ubiquitin-protein ligase XBAT34 [Source:UniProtKB/Swiss-Prot;Acc:Q9FPH0]
AT4G33560	0.90219	0.00240718	0.0491652	AT4G33560	At4g33560 [Source:UniProtKB/TrEMBL;Acc:O81873]
AT5G50800	0.835133	0.00029018	0.0144149	SWEET13	Bidirectional sugar transporter SWEET [Source:UniProtKB/TrEMBL;Acc:A0A178UJY5]
AT4G16370	0.826108	7.15243e-06	0.00112815	ATOPT3	oligopeptide transporter [Source:TAIR;Acc:AT4G16370]
AT1G51550	0.802552	0.0010924	0.0305378	AT1G51550	F-box/kelch-repeat protein At1g51550 [Source:UniProtKB/Swiss-Prot;Acc:Q9C8K7]
AT2G14960	0.781586	0.00187388	0.0422238	GH3.1	Probable indole-3-acetic acid-amido synthetase GH3.1 [Source:UniProtKB/Swiss-Prot;Acc:O82333]
AT5G54960	0.773126	1.32084e-06	0.000335788	PDC2	Pyruvate decarboxylase 2 [Source:UniProtKB/Swiss-Prot;Acc:Q9FFT4]
AT3G12145	0.762111	0.000394068	0.0171317	FLR1	FTM4 [Source:UniProtKB/TrEMBL;Acc:A0A178V9V7]
AT3G54590	0.75128	0.000111372	0.00818586	EXT2	Extensin-2 [Source:UniProtKB/Swiss-Prot;Acc:Q9M1G9]
AT1G11330	0.727447	8.25508e-06	0.00125488	AT1G11330	G-type lectin S-receptor-like serine/threonine-protein kinase At1g11330 [Source:UniProtKB/Swiss-Prot;Acc:Q9SXB8]
AT1G09750	0.72391	1.17858e-08	8.78202e-06	AED3	Aspartyl protease AED3 [Source:UniProtKB/Swiss-Prot;Acc:O04496]
AT1G59870	0.714518	1.89648e-06	0.000455345	ABCG36	ABC transporter G family member 36 [Source:UniProtKB/Swiss-Prot;Acc:Q9XIE2]
AT1G24280	0.705257	3.66629e-05	0.00377261	G6PD3	Glucose-6-phosphate 1-dehydrogenase [Source:UniProtKB/TrEMBL;Acc:A0A178WP00]
AT3G28550	0.693967	0.000351801	0.0159707	AT3G28550	Proline-rich extensin-like family protein [Source:UniProtKB/TrEMBL;Acc:F4J0B5]
AT1G01140	0.689532	4.09155e-05	0.00400065	CIPK9	CBL-interacting protein kinase 9 [Source:TAIR;Acc:AT1G01140]
AT1G29910	0.687547	3.93007e-05	0.00393749	LHCB1.1	Chlorophyll a-b binding protein 3, chloroplastic [Source:UniProtKB/Swiss-Prot;Acc:Q8VZ87]
AT5G64170	0.682863	4.92233e-07	0.000166072	LNK1	Protein LNK1 [Source:UniProtKB/Swiss-Prot;Acc:A8MQN2]
AT2G38640	0.680407	0.000190694	0.0112812	AT2G38640	Protein LURP-one-related 8 [Source:UniProtKB/Swiss-Prot;Acc:Q9ZVI6]
AT4G38420	0.679862	0.000140991	0.00946174	sks9	Putative pectinesterase [Source:UniProtKB/TrEMBL;Acc:Q8VYB3]
AT5G64570	0.675402	2.48669e-05	0.00285824	BXL4	Beta-D-xylosidase 4 [Source:UniProtKB/Swiss-Prot;Acc:Q9FLG1]
AT1G62440	0.66819	0.000636326	0.0229232	LRX2	Leucine-rich repeat extensin-like protein 2 [Source:UniProtKB/Swiss-Prot;Acc:O48809]
AT1G12040	0.666548	0.000370445	0.0166078	LRX1	Leucine-rich repeat extensin-like protein 1 [Source:UniProtKB/Swiss-Prot;Acc:O65375]
AT3G54580	0.65313	0.00107385	0.0302935	AT3G54580	Proline-rich extensin-like family protein [Source:UniProtKB/TrEMBL;Acc:F4JCZ1]
AT3G24480	0.652764	0.000910088	0.0277378	LRX4	Leucine-rich repeat extensin-like protein 4 [Source:UniProtKB/Swiss-Prot;Acc:Q9LHF1]
AT1G77120	0.649209	0.000155501	0.0100605	ADH1	Alcohol dehydrogenase class-P [Source:UniProtKB/Swiss-Prot;Acc:P06525]
AT3G47420	0.646789	0.000107063	0.00800526	ATPS3	Putative glycerol-3-phosphate transporter 1 [Source:UniProtKB/Swiss-Prot;Acc:Q9C5L3]
AT5G58550	0.643071	0.00142083	0.0359939	EOL2	ETO1-like 2 [Source:TAIR;Acc:AT5G58550]
AT1G49570	0.642591	0.000735293	0.0247107	PER10	Peroxidase [Source:UniProtKB/TrEMBL;Acc:A0A178WK78]
AT2G24980	0.63764	0.000946479	0.028233	AT2G24980	Proline-rich extensin-like family protein [Source:TAIR;Acc:AT2G24980]
AT4G39510	0.632063	0.00163315	0.0387384	CYP96A12	CYP96A12 [Source:UniProtKB/TrEMBL;Acc:A0A178V036]
AT3G10720	0.620405	3.9035e-06	0.000739918	PME25	Probable pectinesterase/pectinesterase inhibitor 25 [Source:UniProtKB/Swiss-Prot;Acc:Q94CB1]
AT3G17790	0.617262	0.000115584	0.00827649	PAP17	Purple acid phosphatase 17 [Source:UniProtKB/Swiss-Prot;Acc:Q9SCX8]
AT5G56980	0.612117	3.36798e-06	0.000680174	AT5G56980	unknown protein; FUNCTIONS IN: molecular_function unknown; INVOLVED IN: biological_process unknown; LOCATED IN: endomembrane system; EXPRESSED IN: 18 plant structures; EXPRESSED DURING: 12 growth stages; BEST Arabidopsis thaliana protein match is: u /.../ protein (TAIR:AT4G26130.1); Has 30201 Blast hits to 17322 proteins in 780 species: Archae - 12; Bacteria - 1396; Metazoa - 17338; Fungi - 3422;…
AT5G06640	0.607553	0.00158562	0.0381317	AT5G06640	Proline-rich extensin-like family protein [Source:UniProtKB/TrEMBL;Acc:Q9FG06]
AT1G23720	0.60496	0.00132626	0.0345256	AT1G23720	Proline-rich extensin-like family protein [Source:TAIR;Acc:AT1G23720]
AT1G21310	0.602243	0.00015889	0.0102186	EXT3	Extensin-3 [Source:UniProtKB/Swiss-Prot;Acc:Q9FS16]
AT1G78230	0.59971	0.000220332	0.012094	AT1G78230	Outer arm dynein light chain 1 protein [Source:UniProtKB/TrEMBL;Acc:F4IA60]
AT2G31880	0.598757	4.25048e-06	0.000778378	SOBIR1	Leucine-rich repeat receptor-like serine/threonine/tyrosine-protein kinase SOBIR1 [Source:UniProtKB/Swiss-Prot;Acc:Q9SKB2]
AT5G20150	0.594363	0.001216	0.0327639	SPX1	SPX domain-containing protein 1 [Source:UniProtKB/Swiss-Prot;Acc:Q8LBH4]
AT3G27170	0.583522	1.12302e-05	0.00157081	CLC-B	CLC-B [Source:UniProtKB/TrEMBL;Acc:A0A178VKG6]
AT3G48520	0.581585	0.000179295	0.0109197	CYP94B3	CYP94B3 [Source:UniProtKB/TrEMBL;Acc:A0A178V8H3]
AT4G36670	0.571697	0.00102488	0.0296079	PLT6	At4g36670 [Source:UniProtKB/TrEMBL;Acc:A4VCM1]
AT5G11110	0.570947	0.000259504	0.0134886	SPS2	Glycosyltransferase (Fragment) [Source:UniProtKB/TrEMBL;Acc:W8QNB0]
AT1G74710	0.569044	4.94819e-05	0.00457893	EDS16	ADC synthase superfamily protein [Source:TAIR;Acc:AT1G74710]
AT5G40390	0.565728	0.000225072	0.0122509	RFS5	Probable galactinol--sucrose galactosyltransferase 5 [Source:UniProtKB/Swiss-Prot;Acc:Q9FND9]
AT1G76930	0.5642	0.0020443	0.0443972	ATEXT4	extensin 4 [Source:TAIR;Acc:AT1G76930]
AT2G23200	0.559131	0.00228699	0.0475646	AT2G23200	Probable receptor-like protein kinase At2g23200 [Source:UniProtKB/Swiss-Prot;Acc:O22187]
AT2G19590	0.536158	0.000335143	0.0154416	ACO1	1-aminocyclopropane-1-carboxylate oxidase 1 [Source:UniProtKB/Swiss-Prot;Acc:Q9ZUN4]
AT1G70370	0.535714	0.00115497	0.0318746	PGL3	Polygalacturonase 1 beta-like protein 3 [Source:UniProtKB/Swiss-Prot;Acc:P92990]
AT3G47960	0.531011	8.50367e-05	0.00683107	NPF2.10	GTR1 [Source:UniProtKB/TrEMBL;Acc:A0A178V6P7]
AT3G46640	0.52903	8.0844e-05	0.00661727	PCL1	Homeodomain-like superfamily protein [Source:UniProtKB/TrEMBL;Acc:F4J959]
AT2G42610	0.520318	4.59685e-05	0.0043377	LSH10	LSH10 [Source:UniProtKB/TrEMBL;Acc:A0A178VLX9]
AT5G13310	0.516017	0.000233389	0.0125766	AT5G13310	Uncharacterized protein At5g13310 [Source:UniProtKB/TrEMBL;Acc:Q9LYU5]
AT1G11960	0.515248	0.000631153	0.022807	AT1G11960	Hyperosmolality-gated Ca2+ permeable channel 1.3 [Source:UniProtKB/TrEMBL;Acc:A0A097NUP7]
AT5G10170	0.513183	0.00226651	0.0473209	IPS3	Probable inositol 3-phosphate synthase isozyme 3 [Source:UniProtKB/Swiss-Prot;Acc:Q9LX12]
AT2G47550	0.509749	0.000970898	0.0285648	PME20	Probable pectinesterase/pectinesterase inhibitor 20 [Source:UniProtKB/Swiss-Prot;Acc:O22256]
AT1G53310	0.506102	6.65608e-05	0.00573033	PPC1	Phosphoenolpyruvate carboxylase 1 [Source:UniProtKB/Swiss-Prot;Acc:Q9MAH0]
AT3G14940	0.49813	0.000439389	0.0183651	PPC3	Phosphoenolpyruvate carboxylase 3 [Source:UniProtKB/Swiss-Prot;Acc:Q84VW9]
AT1G78580	0.497758	0.000113506	0.00821736	TPS1	Alpha,alpha-trehalose-phosphate synthase [UDP-forming] 1 [Source:UniProtKB/Swiss-Prot;Acc:Q9SYM4]
AT2G39010	0.493691	0.000955094	0.0284067	PIP2-6	Probable aquaporin PIP2-6 [Source:UniProtKB/Swiss-Prot;Acc:Q9ZV07]
AT4G08770	0.492815	0.000388796	0.017104	PER37	Peroxidase 37 [Source:UniProtKB/Swiss-Prot;Acc:Q9LDN9]
AT4G20140	0.477653	0.0007053	0.0240392	GSO1	LRR receptor-like serine/threonine-protein kinase GSO1 [Source:UniProtKB/Swiss-Prot;Acc:C0LGQ5]
AT1G71695	0.459977	0.000853061	0.0271885	PER12	Peroxidase [Source:UniProtKB/TrEMBL;Acc:A0A178WB34]
AT5G10840	0.455046	0.00194553	0.0432784	TMN8	Transmembrane 9 superfamily member 8 [Source:UniProtKB/Swiss-Prot;Acc:F4KIB2]
AT3G32980	0.454303	0.00109222	0.0305378	PER32	Peroxidase 32 [Source:UniProtKB/Swiss-Prot;Acc:Q9LHB9]
AT4G34260	0.453612	0.000957011	0.0284067	FUC95A	Alpha-L-fucosidase 2 [Source:UniProtKB/Swiss-Prot;Acc:Q8L7W8]
AT5G64430	0.448311	0.00174578	0.040304	AT5G64430	At5g64430 [Source:UniProtKB/TrEMBL;Acc:Q9FGF3]
AT5G66675	0.444465	0.000928953	0.0279005	AT5G66675	UPF0496 protein At5g66675 [Source:UniProtKB/Swiss-Prot;Acc:Q8GW16]
AT4G19120	0.444376	0.00137601	0.0353137	ERD3	Probable methyltransferase PMT21 [Source:UniProtKB/Swiss-Prot;Acc:Q94II3]
AT2G38650	0.436695	0.000267993	0.0136904	GAUT7	Probable galacturonosyltransferase 7 [Source:UniProtKB/Swiss-Prot;Acc:Q9ZVI7]
AT1G18880	0.433968	0.000182896	0.0109649	NPF2.9	Protein NRT1/ PTR FAMILY 2.9 [Source:UniProtKB/Swiss-Prot;Acc:Q9M9V7]
AT5G49810	0.428574	0.00055477	0.0210316	MMT1	Methionine S-methyltransferase [Source:UniProtKB/Swiss-Prot;Acc:Q9LTB2]
AT4G33240	0.426681	0.0016778	0.0393648	FAB1A	1-phosphatidylinositol-3-phosphate 5-kinase FAB1A [Source:UniProtKB/Swiss-Prot;Acc:Q0WUR5]
AT3G14067	0.426671	0.000701116	0.0239846	SBT1.4	Subtilisin-like protease SBT1.4 [Source:UniProtKB/Swiss-Prot;Acc:Q9LVJ1]
AT4G24140	0.421178	0.00173945	0.0402374	BDG3	Probable lysophospholipase BODYGUARD 3 [Source:UniProtKB/Swiss-Prot;Acc:O22977]
AT5G62680	0.420686	0.00112368	0.0311702	NPF2.11	GTR2 [Source:UniProtKB/TrEMBL;Acc:A0A178UEQ7]
AT4G26690	0.419492	0.00134353	0.0348109	GDPDL3	Glycerophosphodiester phosphodiesterase GDPDL3 [Source:UniProtKB/Swiss-Prot;Acc:Q9SZ11]
AT5G57660	0.415807	0.00243879	0.0495765	COL5	Zinc finger protein CONSTANS-LIKE 5 [Source:UniProtKB/Swiss-Prot;Acc:Q9FHH8]
AT3G13610	0.414685	0.00224995	0.0471573	F6'H1	Feruloyl CoA ortho-hydroxylase 1 [Source:UniProtKB/Swiss-Prot;Acc:Q9LHN8]
AT2G39510	0.411944	0.00235932	0.0486475	AT2G39510	WAT1-related protein At2g39510 [Source:UniProtKB/Swiss-Prot;Acc:O80638]
AT3G46290	0.407697	0.000894321	0.0276472	HERK1	Receptor-like protein kinase HERK 1 [Source:UniProtKB/Swiss-Prot;Acc:Q9LX66]
AT1G62300	0.395213	0.00178916	0.0409122	WRKY6	Uncharacterized protein At1g62300 (Fragment) [Source:UniProtKB/TrEMBL;Acc:C0SV11]
AT1G78830	0.387601	0.00116167	0.0319777	AT1G78830	EP1-like glycoprotein 2 [Source:UniProtKB/Swiss-Prot;Acc:Q9ZVA2]
AT1G07230	0.386392	0.00103452	0.0298065	NPC1	Non-specific phospholipase C1 [Source:UniProtKB/Swiss-Prot;Acc:Q8L7Y9]
AT4G00700	0.368592	0.00228183	0.0475488	AT4G00700	C2 calcium/lipid-binding plant phosphoribosyltransferase family protein [Source:UniProtKB/TrEMBL;Acc:Q8RXU9]
AT2G30110	0.365046	0.00194375	0.0432784	UBA1	UBA1 [Source:UniProtKB/TrEMBL;Acc:A0A178VN59]
AT5G10770	0.354835	0.00115928	0.0319527	AT5G10770	Aspartyl protease family protein At5g10770 [Source:UniProtKB/Swiss-Prot;Acc:Q8S9J6]
AT2G36950	-0.351196	0.0016359	0.0387611	HIPP05	Heavy metal-associated isoprenylated plant protein 5 [Source:UniProtKB/Swiss-Prot;Acc:Q9SJL2]
AT4G18040	-0.353044	0.00227405	0.0474325	EIF4E1	eIF4E1 [Source:UniProtKB/TrEMBL;Acc:A0A178UXU3]
AT3G01420	-0.363747	0.00245812	0.0498756	DOX1	Alpha-dioxygenase 1 [Source:UniProtKB/Swiss-Prot;Acc:Q9SGH6]
AT4G40030	-0.364509	0.00219722	0.0462766	AT4G40030	Histone superfamily protein [Source:UniProtKB/TrEMBL;Acc:A8MRL0]
AT4G24740	-0.36584	0.00229545	0.0476946	AFC2	At4g24740 [Source:UniProtKB/TrEMBL;Acc:Q1EBU3]
AT4G40040	-0.372576	0.00087222	0.0273951	HTR4	Histone H3.3 [Source:UniProtKB/Swiss-Prot;Acc:P59169]
AT2G17990	-0.375068	0.00199615	0.0436706	AT2G17990	BEST Arabidopsis thaliana protein match is: kinectin-related (TAIR:AT5G66250.3); Has 7578 Blast hits to 6129 proteins in 783 species: Archae - 220; Bacteria - 1045; Metazoa - 3605; Fungi - 575; Plants - 442; Viruses - 38; Other Eukaryotes - 1653 (so /.../NCBI BLink). [Source:TAIR;Acc:AT2G17990]
AT5G19230	-0.377482	0.00194636	0.0432784	AT5G19230	Uncharacterized GPI-anchored protein At5g19230 [Source:UniProtKB/Swiss-Prot;Acc:Q8GUL8]
AT5G59960	-0.379704	0.00094724	0.028233	AT5G59960	unknown protein; FUNCTIONS IN: molecular_function unknown; INVOLVED IN: biological_process unknown; LOCATED IN: nucleus; EXPRESSED IN: 24 plant structures; EXPRESSED DURING: 15 growth stages; Has 30201 Blast hits to 17322 proteins in 780 species: Ar /.../ 12; Bacteria - 1396; Metazoa - 17338; Fungi - 3422; Plants - 5037; Viruses - 0; Other Eukaryotes - 2996 (source: NCBI BLink). [Source:TAIR;Acc:…
AT2G19790	-0.380756	0.00122652	0.032924	AT2G19790	AP-4 complex subunit sigma [Source:UniProtKB/Swiss-Prot;Acc:O82201]
AT3G28950	-0.381698	0.00130311	0.0343246	AIG2C	Protein AIG2 C [Source:UniProtKB/Swiss-Prot;Acc:Q9MBH1]
AT2G28910	-0.382497	0.00203876	0.0443831	CXIP4	CXIP4 [Source:UniProtKB/TrEMBL;Acc:A0A178VV16]
AT1G16810	-0.383	0.00104028	0.0298929	AT1G16810	7-dehydrocholesterol reductase-like protein [Source:UniProtKB/TrEMBL;Acc:Q9FZ43]
AT4G31550	-0.383918	0.00105162	0.0300764	WRKY11	Probable WRKY transcription factor 11 [Source:UniProtKB/Swiss-Prot;Acc:Q9SV15]
AT2G25710	-0.384877	0.00120518	0.0325534	HCS1	Biotin--protein ligase 1, chloroplastic [Source:UniProtKB/Swiss-Prot;Acc:Q9SL92]
AT1G13390	-0.385277	0.00169475	0.0395485	AT1G13390	At1g13390 [Source:UniProtKB/TrEMBL;Acc:Q9FX58]
AT2G40410	-0.38534	0.0024003	0.0491578	CAN2	Staphylococcal-like nuclease CAN2 [Source:UniProtKB/Swiss-Prot;Acc:F4IH31]
AT5G04750	-0.385381	0.00105751	0.0300764	AT5G04750	At5g04750 [Source:UniProtKB/TrEMBL;Acc:Q84W11]
AT2G41310	-0.385569	0.00173994	0.0402374	ARR8	Two-component response regulator ARR8 [Source:UniProtKB/Swiss-Prot;Acc:O80365]
AT4G12400	-0.385812	0.000975558	0.0285648	HOP3	Hsp70-Hsp90 organizing protein 3 [Source:UniProtKB/Swiss-Prot;Acc:Q9STH1]
AT4G31720	-0.387621	0.00153575	0.0374984	TAF10	Transcription initiation factor TFIID subunit 10 [Source:UniProtKB/TrEMBL;Acc:A0A178V2H6]
AT5G19530	-0.388177	0.00156385	0.0378847	ACL5	Thermospermine synthase ACAULIS5 [Source:UniProtKB/Swiss-Prot;Acc:Q9S7X6]
AT2G19480	-0.388451	0.00237367	0.0488966	NAP1;2	Nucleosome assembly protein 1;2 [Source:UniProtKB/Swiss-Prot;Acc:Q9ZUP3]
AT5G54840	-0.38878	0.00184304	0.0418728	SGP1	Ras-related small GTP-binding family protein [Source:UniProtKB/TrEMBL;Acc:Q9SUJ6]
AT5G54750	-0.388973	0.00139998	0.0357334	AT5G54750	Trafficking protein particle complex subunit [Source:UniProtKB/TrEMBL;Acc:F4K1U5]
AT1G23860	-0.389297	0.000983608	0.0286839	RSZ21	SRZ21 [Source:UniProtKB/TrEMBL;Acc:A0A178WC08]
AT1G18660	-0.389652	0.0013718	0.0353137	AT1G18660	Zinc finger (C3HC4-type RING finger) family protein [Source:UniProtKB/TrEMBL;Acc:F4ICB5]
AT4G26060	-0.3897	0.00195497	0.0432784	AT4G26060	At4g26060 [Source:UniProtKB/TrEMBL;Acc:Q9SZI0]
AT5G59950	-0.390747	0.000698391	0.0239548	AT5G59950	RNA-binding (RRM/RBD/RNP motifs) family protein [Source:UniProtKB/TrEMBL;Acc:F4JXE3]
AT3G08690	-0.391167	0.00218675	0.046146	UBC11	Ubiquitin-conjugating enzyme E2 11 [Source:UniProtKB/Swiss-Prot;Acc:P35134]
AT2G35680	-0.391713	0.00128869	0.0341267	DSP8	Putative dual specificity protein phosphatase DSP8 [Source:UniProtKB/Swiss-Prot;Acc:Q9ZQP1]
AT3G22320	-0.392825	0.000958502	0.0284119	NRPB5A	DNA-directed RNA polymerases II and IV subunit 5A [Source:UniProtKB/Swiss-Prot;Acc:O81098]
AT3G07230	-0.394593	0.00160877	0.0384981	AT3G07230	At3g07230 [Source:UniProtKB/TrEMBL;Acc:Q9SFV3]
AT4G27120	-0.395058	0.00151878	0.0371679	AT4G27120	DDRGK domain-containing protein 1 [Source:UniProtKB/Swiss-Prot;Acc:Q94C53]
AT1G43670	-0.39591	0.00186988	0.0422184	CYFBP	Fructose-1,6-bisphosphatase, cytosolic [Source:UniProtKB/Swiss-Prot;Acc:Q9MA79]
AT5G60580	-0.39618	0.00111216	0.0309302	AT5G60580	RING/U-box superfamily protein [Source:UniProtKB/TrEMBL;Acc:F4K0E2]
AT3G12600	-0.398971	0.00122155	0.0328722	NUDT16	Nudix hydrolase 16, mitochondrial [Source:UniProtKB/Swiss-Prot;Acc:Q9LHK1]
AT3G22942	-0.402256	0.00198482	0.0436317	GG2	AtGG2 [Source:UniProtKB/TrEMBL;Acc:A0A178V974]
AT5G49400	-0.404448	0.00144845	0.0364274	AT5G49400	At5g49400 [Source:UniProtKB/TrEMBL;Acc:Q6NMK2]
AT1G80940	-0.405203	0.00240227	0.0491578	AT1G80940	F23A5.30 protein [Source:UniProtKB/TrEMBL;Acc:Q9SAG6]
AT2G26980	-0.40524	0.000929629	0.0279005	CIPK3	Non-specific serine/threonine protein kinase [Source:UniProtKB/TrEMBL;Acc:F4IVM7]
AT3G44010	-0.406275	0.000383535	0.0169832	RPS29C	Ribosomal protein S14p/S29e family protein [Source:UniProtKB/TrEMBL;Acc:A0A178VAH5]
AT4G30580	-0.410006	0.0019345	0.0432291	LPAT1	1-acyl-sn-glycerol-3-phosphate acyltransferase 1, chloroplastic [Source:UniProtKB/Swiss-Prot;Acc:Q8GXU8]
AT5G10030	-0.410896	0.000693774	0.0239483	TGA4	At5g10030 [Source:UniProtKB/TrEMBL;Acc:Q24JJ3]
AT5G39950	-0.410907	0.00129115	0.0341498	TRX2	Thioredoxin H2 [Source:UniProtKB/Swiss-Prot;Acc:Q38879]
AT4G12560	-0.410961	0.000596668	0.02204	CPR1	F-box protein CPR1 [Source:UniProtKB/Swiss-Prot;Acc:Q9SU30]
AT5G40930	-0.411682	0.00238678	0.0489799	TOM20-4	Mitochondrial import receptor subunit TOM20-4 [Source:UniProtKB/Swiss-Prot;Acc:P82805]
AT3G19370	-0.411954	0.00161822	0.0385536	AT3G19370	Filament-like protein (DUF869) [Source:UniProtKB/TrEMBL;Acc:F4JB65]
AT3G23050	-0.412838	0.00225652	0.0472034	IAA7	Auxin-responsive protein IAA7 [Source:UniProtKB/Swiss-Prot;Acc:Q38825]
AT5G02840	-0.413522	0.00170118	0.0396557	RVE4	LCL1 [Source:UniProtKB/TrEMBL;Acc:A0A178U8Z5]
AT2G31955	-0.417114	0.00117774	0.0321617	CNX2	CNX2 [Source:UniProtKB/TrEMBL;Acc:A0A178W0P6]
AT5G01350	-0.417427	0.000604234	0.0222378	AT5G01350	AT5g01350/T10O8_60 [Source:UniProtKB/TrEMBL;Acc:Q93W37]
AT4G37070	-0.419184	0.00096108	0.0284135	PLP1	Patatin [Source:UniProtKB/TrEMBL;Acc:A0A178UVZ8]
AT5G22050	-0.419204	0.00132004	0.0344971	AT5G22050	Protein kinase superfamily protein [Source:UniProtKB/TrEMBL;Acc:Q67YR4]
AT5G52200	-0.419575	0.000621441	0.0225314	I-2	Protein phosphatase inhibitor 2 [Source:UniProtKB/Swiss-Prot;Acc:Q9LTK0]
AT5G11580	-0.420184	0.00132344	0.0344971	AT5G11580	AT5g11580/F15N18_170 [Source:UniProtKB/TrEMBL;Acc:Q93Z10]
AT3G15950	-0.420353	0.00214787	0.0456683	NAI2	TSA1-like protein [Source:UniProtKB/Swiss-Prot;Acc:Q9LSB4]
AT4G31410	-0.420389	0.00195662	0.0432784	AT4G31410	AT4G31410 protein [Source:UniProtKB/TrEMBL;Acc:Q8S9L2]
AT4G24920	-0.420974	0.000588761	0.0218977	AT4G24920	secE/sec61-gamma protein transport protein [Source:TAIR;Acc:AT4G24920]
AT5G66010	-0.422558	0.00244201	0.0495954	AT5G66010	RNA-binding (RRM/RBD/RNP motifs) family protein [Source:UniProtKB/TrEMBL;Acc:F4JZ11]
AT3G55380	-0.422804	0.00161819	0.0385536	UBC14	Ubiquitin-conjugating enzyme 14 [Source:UniProtKB/TrEMBL;Acc:F4IWU7]
AT4G36640	-0.423332	0.00132772	0.0345256	AT4G36640	At4g36640 [Source:UniProtKB/TrEMBL;Acc:O23217]
AT2G37340	-0.424704	0.000393209	0.0171317	RS2Z33	Serine/arginine-rich splicing factor RS2Z33 [Source:UniProtKB/Swiss-Prot;Acc:Q8VYA5]
AT1G53400	-0.424714	0.00120026	0.0325427	AT1G53400	F12M16.29 [Source:UniProtKB/TrEMBL;Acc:Q9MAG2]
AT4G32060	-0.425946	0.000724209	0.0244905	MICU	Calcium uptake protein, mitochondrial [Source:UniProtKB/Swiss-Prot;Acc:Q9SZ45]
AT5G51410	-0.426254	0.0009734	0.0285648	AT5G51410	Arginine-aspartate-rich RNA binding protein-like [Source:UniProtKB/TrEMBL;Acc:P94088]
AT5G41520	-0.426839	0.00207368	0.044866	RPS10B	40S ribosomal protein S10-2 [Source:UniProtKB/Swiss-Prot;Acc:Q9FFS8]
AT3G51270	-0.428664	0.0016793	0.0393648	AT3G51270	Protein serine/threonine kinase [Source:UniProtKB/TrEMBL;Acc:F4J3A9]
AT3G59540	-0.429074	0.001373	0.0353137	RPL38A	60S ribosomal protein L38 [Source:UniProtKB/Swiss-Prot;Acc:O22860]
AT5G07890	-0.429131	0.000659905	0.023291	AT5G07890	AT5G07890 protein [Source:UniProtKB/TrEMBL;Acc:B9DG86]
AT3G22750	-0.429341	0.000264913	0.0135652	AT3G22750	Kinase-like protein [Source:UniProtKB/TrEMBL;Acc:Q9LUI6]
AT3G58010	-0.429361	0.00219278	0.0462281	PAP9	Probable plastid-lipid-associated protein 9, chloroplastic [Source:UniProtKB/Swiss-Prot;Acc:Q9M2P7]
AT5G06160	-0.429558	0.00182251	0.0414649	ATO	Splicing factor SF3a60 homolog [Source:UniProtKB/Swiss-Prot;Acc:Q9FG01]
AT5G48335	-0.430124	0.00128273	0.0340942	AT5G48335	At5g48335 [Source:UniProtKB/TrEMBL;Acc:Q6AWV7]
AT5G47080	-0.430158	0.000867871	0.0273747	CKB1	Casein kinase II subunit beta-1 [Source:UniProtKB/Swiss-Prot;Acc:P40228]
AT4G26110	-0.430265	0.00145567	0.0364397	NAP1;1	Nucleosome assembly protein 1;1 [Source:UniProtKB/Swiss-Prot;Acc:Q9SZI2]
AT5G11330	-0.430949	0.00104241	0.0299141	AT5G11330	At5g11330 [Source:UniProtKB/TrEMBL;Acc:Q9LFM4]
AT4G14385	-0.430987	0.000916175	0.0277829	AT4G14385	Histone acetyltransferase subunit NuA4-domain protein [Source:UniProtKB/TrEMBL;Acc:Q93VF4]
AT1G16170	-0.431369	0.00238104	0.0489516	AT1G16170	Ephrin-A3 protein [Source:UniProtKB/TrEMBL;Acc:Q94K72]
AT1G65660	-0.431547	0.00161568	0.0385536	SMP1	SMP1 [Source:UniProtKB/TrEMBL;Acc:A0A178W8X4]
AT3G12760	-0.431567	0.000243164	0.0129422	AT3G12760	Defective in cullin neddylation protein [Source:UniProtKB/TrEMBL;Acc:A0A178VBK8]
AT3G53500	-0.432025	0.000595144	0.0220213	RS2Z32	RSZ32 [Source:UniProtKB/TrEMBL;Acc:A0A178V7M8]
AT3G05070	-0.432892	0.00240565	0.0491652	AT3G05070	At3g05070 [Source:UniProtKB/TrEMBL;Acc:Q9MAB2]
AT1G27330	-0.433457	0.00208244	0.0449443	AT1G27330	At1g27330 [Source:UniProtKB/TrEMBL;Acc:Q84K46]
AT2G33480	-0.433884	0.0013131	0.0344353	NAC041	NAC domain-containing protein 41 [Source:UniProtKB/Swiss-Prot;Acc:O22798]
AT4G08580	-0.4344	0.00192019	0.0429984	AT4G08580	Microfibrillar-associated protein-like protein [Source:UniProtKB/TrEMBL;Acc:O22281]
AT1G16470	-0.434521	0.000160213	0.01027	PAB1	Proteasome subunit alpha type [Source:UniProtKB/TrEMBL;Acc:A0A178WA13]
AT3G13450	-0.435359	0.00149834	0.0369186	DIN4	2-oxoisovalerate dehydrogenase subunit beta 2, mitochondrial [Source:UniProtKB/Swiss-Prot;Acc:Q9LDY2]
AT1G07170	-0.43597	0.00106253	0.0300764	AT1G07170	PHD finger-like domain-containing protein 5A [Source:UniProtKB/Swiss-Prot;Acc:P0DI19]
AT4G32240	-0.435997	0.000834621	0.0268033	AT4G32240	At4g32240 [Source:UniProtKB/TrEMBL;Acc:Q8LBW4]
AT2G45640	-0.436086	0.000255921	0.0134228	SAP18	Histone deacetylase complex subunit SAP18 [Source:UniProtKB/TrEMBL;Acc:A0A178VW39]
AT5G03345	-0.436575	0.000803127	0.0261761	AT5G03345	FUNCTIONS IN: molecular_function unknown; INVOLVED IN: biological_process unknown; LOCATED IN: endomembrane system; EXPRESSED IN: 24 plant structures; EXPRESSED DURING: 15 growth stages; CONTAINS InterPro DOMAIN/s: Magnesium transporter (InterPro:IP /.../7); Has 30201 Blast hits to 17322 proteins in 780 species: Archae - 12; Bacteria - 1396; Metazoa - 17338; Fungi - 3422; Plants - 5037; Viruses -…
AT3G62140	-0.436636	0.00208405	0.0449443	AT3G62140	NEFA-interacting nuclear protein [Source:UniProtKB/TrEMBL;Acc:Q5XV94]
AT5G47110	-0.436761	0.000196366	0.0114344	LIL3.2	Light-harvesting complex-like protein 3 isotype 2, chloroplastic [Source:UniProtKB/Swiss-Prot;Acc:Q6NKS4]
AT2G18860	-0.437513	0.000537445	0.0206499	AT2G18860	At2g18860 [Source:UniProtKB/TrEMBL;Acc:Q501A1]
AT3G09600	-0.438043	0.00136044	0.0351228	RVE8	Protein REVEILLE 8 [Source:UniProtKB/Swiss-Prot;Acc:Q8RWU3]
AT5G10710	-0.439106	0.00175449	0.0404188	AT5G10710	Centromere protein O [Source:UniProtKB/TrEMBL;Acc:Q8GUP4]
AT1G70550	-0.440406	0.00199529	0.0436706	AT1G70550	Protein of Unknown Function (DUF239) [Source:TAIR;Acc:AT1G70550]
AT2G24720	-0.440585	0.000788306	0.025849	GLR2.2	Glutamate receptor 2.2 [Source:UniProtKB/Swiss-Prot;Acc:Q9SHV1]
AT3G13435	-0.440616	0.00205305	0.0445426	AT3G13435	At3g13435 [Source:UniProtKB/TrEMBL;Acc:Q8GZ07]
AT5G04810	-0.440632	0.00201209	0.0438741	PPR4	Pentatricopeptide repeat-containing protein At5g04810, chloroplastic [Source:UniProtKB/Swiss-Prot;Acc:Q0WMY5]
AT5G01970	-0.441317	0.000611571	0.0222857	AT5G01970	Heat-inducible transcription repressor [Source:UniProtKB/TrEMBL;Acc:Q9LZN4]
AT3G46040	-0.443007	0.00123142	0.0330146	RPS15AD	RPS15AD [Source:UniProtKB/TrEMBL;Acc:A0A178VIE3]
AT1G49160	-0.443393	0.000128465	0.00898385	WNK7	Protein kinase superfamily protein [Source:TAIR;Acc:AT1G49160]
AT1G21930	-0.44388	0.00199283	0.0436706	AT1G21930	At1g21930 [Source:UniProtKB/TrEMBL;Acc:Q84VW7]
AT5G08040	-0.444259	0.00149025	0.0368033	TOM5	At5g08040 [Source:UniProtKB/TrEMBL;Acc:Q6IDR6]
AT5G51700	-0.44442	0.00105655	0.0300764	RAR1	Cysteine and histidine-rich domain-containing protein RAR1 [Source:UniProtKB/Swiss-Prot;Acc:Q9SE33]
AT1G32230	-0.444773	0.00154049	0.0375717	RCD1	Poly [ADP-ribose] polymerase [Source:UniProtKB/TrEMBL;Acc:M5BF30]
AT5G56710	-0.44535	0.00204159	0.0443831	RPL31C	60S ribosomal protein L31-3 [Source:UniProtKB/Swiss-Prot;Acc:P51420]
AT1G02840	-0.445375	0.000316343	0.0151236	SR34	Serine/arginine-rich-splicing factor SR34 [Source:UniProtKB/Swiss-Prot;Acc:O22315]
AT1G72650	-0.446271	0.00154829	0.0376922	TRFL6	TRF-like 6 [Source:UniProtKB/TrEMBL;Acc:F4IDF1]
AT4G09040	-0.446398	0.00163298	0.0387384	AT4G09040	At4g09040 [Source:UniProtKB/TrEMBL;Acc:Q6NPL0]
AT3G50830	-0.446672	0.000462506	0.0189286	COR413PM2	COR413-PM2 [Source:UniProtKB/TrEMBL;Acc:A0A178VJW8]
AT3G26744	-0.446867	0.0023256	0.0482037	SCRM	Transcription factor ICE1 [Source:UniProtKB/Swiss-Prot;Acc:Q9LSE2]
AT1G20100	-0.447517	0.000182126	0.0109649	AT1G20100	DNA ligase-like protein [Source:UniProtKB/TrEMBL;Acc:Q9LNT6]
AT3G29075	-0.447638	0.000996657	0.0289862	AT3G29075	Glycine-rich protein [Source:UniProtKB/TrEMBL;Acc:Q9LJV8]
AT5G57860	-0.448694	0.00186306	0.0422	AT5G57860	At5g57860 [Source:UniProtKB/TrEMBL;Acc:Q8L8S0]
AT5G22080	-0.449497	0.000688507	0.0239352	AT5G22080	Chaperone DnaJ-domain superfamily protein [Source:UniProtKB/TrEMBL;Acc:Q9C580]
AT5G19740	-0.451085	0.00078305	0.0257548	LAMP1	Probable glutamate carboxypeptidase LAMP1 [Source:UniProtKB/Swiss-Prot;Acc:Q7Y228]
AT5G63000	-0.451673	0.000609702	0.0222857	AT5G63000	Mitochondrial import inner membrane translocase subunit Tim17/Tim22/Tim23 family protein [Source:UniProtKB/TrEMBL;Acc:Q84K84]
AT3G05210	-0.451781	0.000661793	0.023291	ERCC1	DNA excision repair protein ERCC-1 [Source:UniProtKB/Swiss-Prot;Acc:Q9MA98]
AT3G18790	-0.452315	0.00120177	0.0325427	AT3G18790	AT3G18790 protein [Source:UniProtKB/TrEMBL;Acc:Q9LS97]
AT3G04500	-0.452338	0.00139322	0.0356708	AT3G04500	Putative RRM-containing protein [Source:UniProtKB/TrEMBL;Acc:Q9M837]
AT3G55170	-0.452373	0.00173569	0.0402374	RPL35C	60S ribosomal protein L35-3 [Source:UniProtKB/Swiss-Prot;Acc:Q9M3D2]
AT3G43980	-0.453026	0.00114668	0.0317268	RPS29C	40S ribosomal protein S29 [Source:UniProtKB/Swiss-Prot;Acc:Q680P8]
AT5G24165	-0.453169	0.00076871	0.0253992	AT5G24165	At5g24165 [Source:UniProtKB/TrEMBL;Acc:Q8LDQ8]
AT5G62880	-0.454438	0.00171395	0.0398246	ARAC10	ROP11 [Source:UniProtKB/TrEMBL;Acc:A0A178UC00]
AT3G09980	-0.454708	0.000298094	0.0145736	AT3G09980	Ankyrin repeat 30A-like protein (DUF662) [Source:UniProtKB/TrEMBL;Acc:Q8RXZ8]
AT4G21660	-0.455281	0.000770367	0.0254151	AT4G21660	proline-rich spliceosome-associated (PSP) family protein [Source:TAIR;Acc:AT4G21660]
AT5G37370	-0.456043	0.000653909	0.0232025	SRL1	Pre-mRNA splicing factor SR-like 1 [Source:UniProtKB/Swiss-Prot;Acc:Q8RWB1]
AT5G12230	-0.457112	0.000692436	0.0239406	MED19A	Mediator of RNA polymerase II transcription subunit 19a [Source:UniProtKB/Swiss-Prot;Acc:Q9FMP0]
AT3G13580	-0.457475	0.00105307	0.0300764	RPL7D	Ribosomal protein L30/L7 family protein [Source:UniProtKB/TrEMBL;Acc:A0A178VHA2]
AT3G51880	-0.457649	7.64541e-05	0.00635422	HMGB1	high mobility group B1 [Source:TAIR;Acc:AT3G51880]
AT1G65280	-0.458032	0.0024282	0.0494077	AT1G65280	DNAJ heat shock N-terminal domain-containing protein [Source:UniProtKB/TrEMBL;Acc:Q0WVU7]
AT1G04985	-0.458083	0.00128443	0.0340973	AT1G04985	Triacylglycerol lipase-like protein [Source:UniProtKB/TrEMBL;Acc:Q84JL8]
AT5G49440	-0.458474	0.000260213	0.0134886	AT5G49440	AT5g49440/K7J8_12 [Source:UniProtKB/TrEMBL;Acc:Q9FGX3]
AT1G10940	-0.458915	0.000113923	0.00821736	ASK1	Protein kinase superfamily protein [Source:UniProtKB/TrEMBL;Acc:F4I7B6]
AT5G13750	-0.45923	0.00079678	0.026081	ZIFL1	ZIFL1 [Source:UniProtKB/TrEMBL;Acc:A0A178UFA6]
AT5G22370	-0.46007	0.00130253	0.0343246	EMB1705	QQT1 [Source:UniProtKB/TrEMBL;Acc:A0A178UBM9]
AT3G05700	-0.460317	0.00201017	0.0438741	DI19-3	Protein DEHYDRATION-INDUCED 19 homolog 3 [Source:UniProtKB/Swiss-Prot;Acc:Q84J70]
AT1G54390	-0.460523	0.00212172	0.0453046	ING2	PHD finger protein-like protein [Source:UniProtKB/TrEMBL;Acc:F4HWW1]
AT3G29170	-0.461683	0.00226438	0.0473209	AT3G29170	At3g29170 [Source:UniProtKB/TrEMBL;Acc:Q9LVP2]
AT2G42190	-0.461791	0.00151713	0.0371679	AT2G42190	Expressed protein [Source:UniProtKB/TrEMBL;Acc:O48526]
AT4G25434	-0.461964	0.000712719	0.0241482	ATNUDT10	nudix hydrolase homolog 10 [Source:TAIR;Acc:AT4G25434]
AT5G03660	-0.462087	0.000121133	0.00861041	AT5G03660	AT5g03660/F17C15_80 [Source:UniProtKB/TrEMBL;Acc:Q940P0]
AT5G05210	-0.462143	0.000818246	0.0265488	AT5G05210	AT5g05210/K2A11_8 [Source:UniProtKB/TrEMBL;Acc:Q9FLD3]
AT3G03560	-0.462734	0.000973632	0.0285648	AT3G03560	unknown protein; LOCATED IN: plasma membrane; EXPRESSED IN: 22 plant structures; EXPRESSED DURING: 13 growth stages; BEST Arabidopsis thaliana protein match is: unknown protein (TAIR:AT5G23490.1); Has 157 Blast hits to 146 proteins in 38 species: Ar /.../ 3; Bacteria - 14; Metazoa - 8; Fungi - 0; Plants - 120; Viruses - 0; Other Eukaryotes - 12 (source: NCBI BLink). [Source:TAIR;Acc:AT3G03560]
AT4G27860	-0.462747	0.000540609	0.0206499	AT4G27860	vacuolar iron transporter (VIT) family protein [Source:TAIR;Acc:AT4G27860]
AT1G26940	-0.462981	0.000436522	0.0182806	CYP23	Peptidyl-prolyl cis-trans isomerase CYP23 [Source:UniProtKB/Swiss-Prot;Acc:Q8LDR3]
AT3G52920	-0.462985	0.000684469	0.0238892	AT3G52920	Transcriptional activator (DUF662) [Source:UniProtKB/TrEMBL;Acc:Q8L9S7]
AT3G11500	-0.463109	0.00108563	0.030501	AT3G11500	Putative small nuclear ribonucleoprotein polypeptide G [Source:UniProtKB/TrEMBL;Acc:Q9CAX7]
AT1G01780	-0.463266	0.00134332	0.0348109	PLIM2B	LIM domain-containing protein PLIM2b [Source:UniProtKB/Swiss-Prot;Acc:Q1ECF5]
AT1G05870	-0.463406	0.000324417	0.0152762	AT1G05870	At1g05870 [Source:UniProtKB/TrEMBL;Acc:Q9MA39]
AT1G54250	-0.463513	0.00246544	0.0499773	NRPB8A	DNA-directed RNA polymerases II and V subunit 8A [Source:UniProtKB/Swiss-Prot;Acc:O81097]
AT3G63190	-0.464043	0.000470214	0.0190994	RRF	Ribosome-recycling factor, chloroplastic [Source:UniProtKB/Swiss-Prot;Acc:Q9M1X0]
AT1G77080	-0.464424	0.000258619	0.0134886	MAF1	K-box region and MADS-box transcription factor family protein [Source:TAIR;Acc:AT1G77080]
AT4G24230	-0.465422	0.00182293	0.0414649	ACBP3	Acyl-CoA-binding domain 3 [Source:UniProtKB/TrEMBL;Acc:B3H4G6]
AT3G10020	-0.466325	0.000447701	0.0184979	AT3G10020	AT3g10020/T22K18_16 [Source:UniProtKB/TrEMBL;Acc:Q9SR67]
AT2G02730	-0.466613	0.00177549	0.0407287	AT2G02730	At2g02730 [Source:UniProtKB/TrEMBL;Acc:O64509]
AT1G10510	-0.466683	0.00122622	0.032924	emb2004	RNI-like superfamily protein [Source:UniProtKB/TrEMBL;Acc:Q93ZV8]
AT1G44810	-0.466685	0.000697371	0.0239548	AT1G44810	Probable transcription factor At1g44810 [Source:UniProtKB/Swiss-Prot;Acc:Q9LPF0]
AT2G27285	-0.467339	0.000176969	0.0108949	AT2G27285	Expressed protein [Source:UniProtKB/TrEMBL;Acc:Q8S8I5]
AT4G16765	-0.467629	0.00175816	0.0404376	AT4G16765	2-oxoglutarate (2OG) and Fe(II)-dependent oxygenase superfamily protein [Source:UniProtKB/TrEMBL;Acc:A1A6I8]
AT1G67320	-0.467952	0.0017824	0.0408426	AT1G67320	DNA primase large subunit [Source:UniProtKB/TrEMBL;Acc:F4HRU9]
AT3G52380	-0.468415	0.000334743	0.0154416	CP33	RNA-binding protein CP33, chloroplastic [Source:UniProtKB/Swiss-Prot;Acc:Q39061]
AT2G38370	-0.469145	0.000295156	0.0144835	AT2G38370	Plant protein of unknown function (DUF827) [Source:TAIR;Acc:AT2G38370]
AT1G76520	-0.469904	0.000827524	0.0266497	PILS3	Protein PIN-LIKES 3 [Source:UniProtKB/Swiss-Prot;Acc:Q9C9K5]
AT4G36648	-0.469946	0.00197679	0.0435882	AT4G36648	other RNA [Source:TAIR;Acc:AT4G36648]
AT2G01450	-0.470347	0.000324335	0.0152762	MPK17	Mitogen-activated protein kinase 17 [Source:UniProtKB/Swiss-Prot;Acc:Q84M93]
AT3G54740	-0.470856	0.000870304	0.0273747	AT3G54740	Uncharacterized protein T5N23_100 [Source:UniProtKB/TrEMBL;Acc:Q9M1S6]
AT2G23370	-0.471311	0.00213679	0.045581	AT2G23370	Cyclin delta-3 [Source:UniProtKB/TrEMBL;Acc:Q8RWU1]
AT3G18560	-0.47255	0.00241488	0.049276	AT3G18560	AT3g18560/K24M9_5 [Source:UniProtKB/TrEMBL;Acc:Q9LII3]
AT3G20650	-0.473368	0.000295583	0.0144835	AT3G20650	mRNA cap guanine-N7 methyltransferase 1 [Source:UniProtKB/Swiss-Prot;Acc:Q9LHQ7]
AT3G63400	-0.474139	0.000398541	0.0172241	CYP63	Peptidyl-prolyl cis-trans isomerase CYP63 [Source:UniProtKB/Swiss-Prot;Acc:Q9LY75]
AT4G19003	-0.474382	0.000557145	0.0210478	VPS25	Vacuolar protein sorting-associated protein 25 [Source:UniProtKB/Swiss-Prot;Acc:Q8VZC9]
AT4G15760	-0.474907	0.00146523	0.0365493	MO1	monooxygenase 1 [Source:TAIR;Acc:AT4G15760]
AT5G06265	-0.475114	0.000569379	0.0213606	AT5G06265	hyaluronan mediated motility receptor-related [Source:TAIR;Acc:AT5G06265]
AT5G57150	-0.475706	3.42668e-05	0.00357716	AT5G57150	Basic helix-loop-helix (BHLH) DNA-binding superfamily protein [Source:UniProtKB/TrEMBL;Acc:F4KAJ5]
AT4G17220	-0.475888	0.00148388	0.0367299	MAP70.5	Microtubule-associated protein 70-5 [Source:UniProtKB/Swiss-Prot;Acc:Q8GYX3]
AT1G17330	-0.476148	0.00149386	0.0368503	AT1G17330	At1g17330 [Source:UniProtKB/TrEMBL;Acc:Q8GUM8]
AT5G61150	-0.478147	0.000594218	0.0220213	VIP4	Protein LEO1 homolog [Source:UniProtKB/Swiss-Prot;Acc:Q9FNQ0]
AT5G14460	-0.478389	0.00165252	0.038984	AT5G14460	Pseudouridine synthase family protein [Source:UniProtKB/TrEMBL;Acc:Q0WVR7]
AT4G04780	-0.478552	0.00148303	0.0367299	MED21	Mediator of RNA polymerase II transcription subunit 21 [Source:UniProtKB/Swiss-Prot;Acc:C0LU16]
AT1G55310	-0.478662	0.00116348	0.0319869	SR33	SC35-like splicing factor 33 [Source:TAIR;Acc:AT1G55310]
AT2G18560	-0.480118	0.000430499	0.0180634	AT2G18560	Glycosyltransferase [Source:UniProtKB/TrEMBL;Acc:F4IQK7]
AT2G36420	-0.480206	0.000194409	0.011354	AT2G36420	Nucleolin-like protein [Source:UniProtKB/TrEMBL;Acc:Q9SJR3]
AT3G51820	-0.481374	0.000291678	0.0144561	CHLG	Chlorophyll synthase, chloroplastic [Source:UniProtKB/Swiss-Prot;Acc:Q38833]
AT5G38860	-0.481454	0.00158452	0.0381317	BIM3	Transcription factor BIM3 [Source:UniProtKB/Swiss-Prot;Acc:Q9FMB6]
AT3G11230	-0.481827	0.000925549	0.0278943	AT3G11230	Protein yippee-like [Source:UniProtKB/TrEMBL;Acc:A8MQA7]
AT1G23560	-0.482762	0.00211816	0.0453046	AT1G23560	F5O8.12 protein [Source:UniProtKB/TrEMBL;Acc:Q9ZUD8]
AT5G65940	-0.483301	0.000382992	0.0169832	CHY1	3-hydroxyisobutyryl-CoA hydrolase 1 [Source:UniProtKB/Swiss-Prot;Acc:Q9LKJ1]
AT4G22285	-0.48363	0.00220959	0.0464465	AT4G22285	Ubiquitin C-terminal hydrolases superfamily protein [Source:UniProtKB/TrEMBL;Acc:Q8H148]
AT1G11240	-0.483975	0.000922837	0.0278943	AT1G11240	Ribosomal RNA-processing protein [Source:UniProtKB/TrEMBL;Acc:Q8W494]
AT4G21620	-0.484095	0.00235584	0.0486221	AT4G21620	AT4g21620/F17L22_80 [Source:UniProtKB/TrEMBL;Acc:Q9SVT5]
AT3G55600	-0.484225	0.00188418	0.0423814	AT3G55600	At3g55600 [Source:UniProtKB/TrEMBL;Acc:Q6NKR3]
AT3G02300	-0.484542	0.00158557	0.0381317	AT3G02300	Regulator of chromosome condensation (RCC1) family protein [Source:UniProtKB/TrEMBL;Acc:A0A1I9LR23]
AT1G80420	-0.484638	0.000488217	0.0194633	XRCC1	DNA-repair protein XRCC1 [Source:UniProtKB/Swiss-Prot;Acc:Q24JK4]
AT2G23790	-0.484789	0.00198472	0.0436317	AT2G23790	Calcium uniporter protein 2, mitochondrial [Source:UniProtKB/Swiss-Prot;Acc:O64823]
AT1G69750	-0.485003	0.000695986	0.0239483	COX19-2	At1g66590 [Source:UniProtKB/TrEMBL;Acc:Q9C9L6]
AT4G01880	-0.485027	0.000926916	0.0278966	AT4G01880	Methyltransferase [Source:UniProtKB/TrEMBL;Acc:F4JG68]
AT5G57120	-0.485175	0.000946517	0.028233	AT5G57120	AT5g57120/MUL3_6 [Source:UniProtKB/TrEMBL;Acc:Q9LU74]
AT5G03330	-0.485362	0.00160765	0.0384981	AT5G03330	At5g03330 [Source:UniProtKB/TrEMBL;Acc:Q9LZF7]
AT5G15520	-0.485524	0.0015006	0.0369321	RPS19B	40S ribosomal protein S19-2 [Source:UniProtKB/Swiss-Prot;Acc:Q9LF30]
AT4G33760	-0.485689	0.00144598	0.0364175	AT4G33760	Aspartate--tRNA ligase, chloroplastic/mitochondrial [Source:UniProtKB/Swiss-Prot;Acc:F4JJT9]
AT5G02780	-0.485709	0.000489983	0.0194633	GSTL1	Glutathione S-transferase L1 [Source:UniProtKB/Swiss-Prot;Acc:Q6NLB0]
AT3G02190	-0.485715	0.00215536	0.0456683	RPL39B	60S ribosomal protein L39-2 [Source:UniProtKB/Swiss-Prot;Acc:Q8L8W6]
AT2G43640	-0.485781	0.00093866	0.0281052	SRP14	Signal recognition particle 14 kDa protein [Source:UniProtKB/Swiss-Prot;Acc:O04421]
AT3G61415	-0.485807	0.00199669	0.0436706	ASK21	SKP1-like protein 21 [Source:UniProtKB/Swiss-Prot;Acc:Q8LF97]
AT2G45710	-0.486128	0.000909173	0.0277378	RPS27A	40S ribosomal protein S27-1 [Source:UniProtKB/Swiss-Prot;Acc:O64650]
AT1G26900	-0.486178	0.00188479	0.0423814	PCMP-E54	Pentatricopeptide repeat-containing protein At1g26900, mitochondrial [Source:UniProtKB/Swiss-Prot;Acc:Q9ZVG8]
AT3G15010	-0.486261	0.00103934	0.0298929	UBA2C	UBP1-associated protein 2C [Source:UniProtKB/Swiss-Prot;Acc:Q9LKA4]
AT1G79200	-0.486689	0.00168816	0.0394798	SCI1	SCI1 [Source:UniProtKB/TrEMBL;Acc:A0A178WDT9]
AT2G19740	-0.486969	0.000657598	0.023285	RPL31A	60S ribosomal protein L31-1 [Source:UniProtKB/Swiss-Prot;Acc:Q9SLL7]
AT4G30630	-0.487575	0.000515865	0.0201831	AT4G30630	At4g30630 [Source:UniProtKB/TrEMBL;Acc:Q9M097]
AT2G35410	-0.487987	0.00145312	0.0364274	AT2G35410	Putative chloroplast RNA binding protein [Source:UniProtKB/TrEMBL;Acc:O82299]
AT3G02710	-0.488417	0.00111085	0.0309302	AT3G02710	ARM repeat superfamily protein [Source:UniProtKB/TrEMBL;Acc:A3KPF3]
AT4G08310	-0.488616	0.0006612	0.023291	AT4G08310	DNA ligase [Source:UniProtKB/TrEMBL;Acc:Q9SUE9]
AT2G40820	-0.488765	4.23411e-05	0.00412039	AT2G40820	FUNCTIONS IN: molecular_function unknown; INVOLVED IN: biological_process unknown; LOCATED IN: plasma membrane; EXPRESSED IN: 21 plant structures; EXPRESSED DURING: 13 growth stages; BEST Arabidopsis thaliana protein match is: myosin heavy chain-rel /.../TAIR:AT3G56480.1); Has 203 Blast hits to 195 proteins in 64 species: Archae - 3; Bacteria - 13; Metazoa - 26; Fungi - 15; Plants - 101; Viruses …
AT1G61660	-0.488942	0.000285517	0.0143149	BHLH112	Transcription factor bHLH112 [Source:UniProtKB/Swiss-Prot;Acc:Q94JL3]
AT2G16940	-0.489108	0.000610834	0.0222857	AT2G16940	Splicing factor, CC1-like protein [Source:UniProtKB/TrEMBL;Acc:F4ILE1]
AT4G26230	-0.489474	0.000453814	0.0186435	RPL31B	Putative ribosomal protein [Source:UniProtKB/TrEMBL;Acc:Q0WRN2]
AT4G36720	-0.490319	0.00195222	0.0432784	HVA22K	HVA22-like protein k [Source:UniProtKB/Swiss-Prot;Acc:Q6NLY8]
AT1G27630	-0.490733	0.0001259	0.00886178	CYCT1-3	Cyclin-T1-3 [Source:UniProtKB/Swiss-Prot;Acc:Q8LBC0]
AT1G30270	-0.491013	0.000199377	0.0114889	CIPK23	CBL-interacting serine/threonine-protein kinase 23 [Source:UniProtKB/Swiss-Prot;Acc:Q93VD3]
AT1G60989	-0.491171	0.00049292	0.0194953	SCRL7	Defensin-like protein 249 [Source:UniProtKB/Swiss-Prot;Acc:P82626]
AT5G58720	-0.491221	0.00117022	0.0320585	PIPC	SMR domain-containing protein At5g58720 [Source:UniProtKB/Swiss-Prot;Acc:O65573]
AT2G34160	-0.492065	0.00135413	0.0350018	AT2G34160	Uncharacterized protein At2g34160 [Source:UniProtKB/Swiss-Prot;Acc:O22969]
AT2G14045	-0.49208	0.000234974	0.0125994	AT2G14045	At2g14045 [Source:UniProtKB/TrEMBL;Acc:Q8GW13]
AT4G32730	-0.492923	0.00141637	0.0359374	PC-MYB1	Homeodomain-like protein [Source:UniProtKB/TrEMBL;Acc:F4JV48]
AT5G03940	-0.493161	0.000823068	0.0266252	FFC	SRP54CP [Source:UniProtKB/TrEMBL;Acc:A0A178UD49]
AT3G08730	-0.493982	0.00106132	0.0300764	ATPK1	Non-specific serine/threonine protein kinase [Source:UniProtKB/TrEMBL;Acc:A0A178VLF0]
AT3G16000	-0.494003	0.00116823	0.0320585	MFP1	MAR-binding filament-like protein 1 [Source:UniProtKB/Swiss-Prot;Acc:Q9LW85]
AT2G17640	-0.494344	0.00071297	0.0241482	SAT2	Serine acetyltransferase 2 [Source:UniProtKB/Swiss-Prot;Acc:Q8S895]
AT5G58005	-0.495415	0.000183179	0.0109649	AT5G58005	AT5G58005 protein [Source:UniProtKB/TrEMBL;Acc:Q8RXH9]
AT4G12460	-0.496549	0.000164028	0.0103567	ORP2B	OSBP(oxysterol binding protein)-related protein 2B [Source:TAIR;Acc:AT4G12460]
AT1G74250	-0.496756	0.000800176	0.0261193	JJJ1	DNAJ protein JJJ1 homolog [Source:UniProtKB/Swiss-Prot;Acc:Q9C911]
AT1G12010	-0.497058	5.04351e-05	0.00459853	AT1G12010	1-aminocyclopropane-1-carboxylate oxidase 3 [Source:UniProtKB/Swiss-Prot;Acc:O65378]
AT2G40650	-0.497423	0.000540879	0.0206499	PRP38	Pre-mRNA-splicing factor 38 [Source:UniProtKB/Swiss-Prot;Acc:Q8LB54]
AT5G03500	-0.498067	0.000768314	0.0253992	AT5G03500	Mediator complex, subunit Med7 [Source:TAIR;Acc:AT5G03500]
AT4G00170	-0.498142	0.000197373	0.0114344	PVA13	Vesicle-associated protein 1-3 [Source:UniProtKB/Swiss-Prot;Acc:Q84WW5]
AT3G49140	-0.498308	0.000455392	0.0186728	AT3G49140	Uncharacterized protein At3g49140 [Source:UniProtKB/Swiss-Prot;Acc:Q0WMN5]
AT5G18310	-0.498399	2.32975e-05	0.00275102	AT5G18310	AT5G18310 protein [Source:UniProtKB/TrEMBL;Acc:B9DGJ0]
AT5G02600	-0.498448	0.000836015	0.0268033	NAKR1	Protein SODIUM POTASSIUM ROOT DEFECTIVE 1 [Source:UniProtKB/Swiss-Prot;Acc:Q8LDS4]
AT2G36740	-0.498584	0.00172088	0.0399424	SWC2	SWR1 complex subunit 2 [Source:UniProtKB/Swiss-Prot;Acc:F4IP06]
AT1G19530	-0.498896	0.000673358	0.0235828	AT1G19530	DNA polymerase epsilon catalytic subunit A [Source:UniProtKB/TrEMBL;Acc:Q93WK6]
AT4G25400	-0.499246	9.16124e-05	0.00717266	AT4G25400	basic helix-loop-helix (bHLH) DNA-binding superfamily protein [Source:TAIR;Acc:AT4G25400]
AT1G02910	-0.499751	0.000688959	0.0239352	LPA1	Protein LOW PSII ACCUMULATION 1, chloroplastic [Source:UniProtKB/Swiss-Prot;Acc:Q9SRY4]
AT3G23100	-0.500026	0.000658389	0.023285	XRCC4	DNA repair protein XRCC4 [Source:UniProtKB/Swiss-Prot;Acc:Q682V0]
AT1G12250	-0.500425	0.00163294	0.0387384	TL20.3	Thylakoid lumenal protein TL20.3, chloroplastic [Source:UniProtKB/Swiss-Prot;Acc:Q8H1Q1]
AT1G32370	-0.500496	0.00210757	0.0452247	TOM2B	tobamovirus multiplication 2B [Source:TAIR;Acc:AT1G32370]
AT4G32660	-0.501285	0.000237793	0.0126876	AFC3	At4g32660 [Source:UniProtKB/TrEMBL;Acc:A1L4Y9]
AT4G31530	-0.501901	0.000859097	0.0273003	AT4G31530	NAD(P)-binding Rossmann-fold superfamily protein [Source:UniProtKB/TrEMBL;Acc:F4JSP1]
AT2G27010	-0.502333	0.0016716	0.0393482	CYP705A9	Cytochrome P450, family 705, subfamily A, polypeptide 9 [Source:UniProtKB/TrEMBL;Acc:Q9ZVD6]
AT5G01270	-0.502416	0.000304967	0.014809	CPL2	Carboxyl-terminal domain (Ctd) phosphatase-like 2 [Source:UniProtKB/TrEMBL;Acc:F4K802]
AT1G16040	-0.502642	0.000369863	0.0166078	AT1G16040	At1g16040 [Source:UniProtKB/TrEMBL;Acc:Q8GWH6]
AT3G58110	-0.503131	0.000647277	0.0231033	AT3G58110	Uncharacterized protein F9D24.20 [Source:UniProtKB/TrEMBL;Acc:Q9M2K5]
AT3G61870	-0.50333	0.0017089	0.0397498	AT3G61870	AT3g61870/F21F14_40 [Source:UniProtKB/TrEMBL;Acc:Q9M277]
AT4G10970	-0.503512	0.000325191	0.0152762	AT4G10970	unknown protein; BEST Arabidopsis thaliana protein match is: unknown protein (TAIR:AT4G23910.2); Has 1807 Blast hits to 1807 proteins in 277 species: Archae - 0; Bacteria - 0; Metazoa - 736; Fungi - 347; Plants - 385; Viruses - 0; Other Eukaryotes - /.../source: NCBI BLink). [Source:TAIR;Acc:AT4G10970]
AT4G19610	-0.503595	0.00105402	0.0300764	AT4G19610	Nucleotide/nucleic acid binding protein [Source:UniProtKB/TrEMBL;Acc:F4JT92]
AT1G65070	-0.503897	0.000956863	0.0284067	AT1G65070	DNA mismatch repair protein MutS, type 2 [Source:UniProtKB/TrEMBL;Acc:Q9SS53]
AT3G48710	-0.504429	0.000899657	0.0276613	AT3G48710	At3g48710 [Source:UniProtKB/TrEMBL;Acc:Q9SMM8]
AT5G06910	-0.504988	8.4271e-05	0.00682027	ATJ6	Chaperone protein dnaJ 6 [Source:UniProtKB/Swiss-Prot;Acc:Q9FL54]
AT2G24592	-0.505026	0.000514387	0.0201731	AT2G24592	unknown protein; LOCATED IN: endomembrane system; Has 30201 Blast hits to 17322 proteins in 780 species: Archae - 12; Bacteria - 1396; Metazoa - 17338; Fungi - 3422; Plants - 5037; Viruses - 0; Other Eukaryotes - 2996 (source: NCBI BLink). [Source:TAIR;Acc:AT2G24592]
AT1G64330	-0.505133	0.000446506	0.0184838	AT1G64330	At1g64330 [Source:UniProtKB/TrEMBL;Acc:Q9C7V7]
AT1G13950	-0.505381	0.000453157	0.0186435	ELF5A-1	Eukaryotic translation initiation factor 5A [Source:UniProtKB/TrEMBL;Acc:A0A178WBN7]
AT4G38570	-0.505573	0.000181659	0.0109649	PIS2	CDP-diacylglycerol--inositol 3-phosphatidyltransferase [Source:UniProtKB/TrEMBL;Acc:A0A178UUZ3]
AT1G26440	-0.506504	0.000130039	0.00906454	UPS5	Ureide permease 5 [Source:UniProtKB/Swiss-Prot;Acc:Q93Z75]
AT3G52030	-0.506562	0.000734875	0.0247107	AT3G52030	F-box/WD-40 repeat-containing protein At3g52030 [Source:UniProtKB/Swiss-Prot;Acc:Q9SV01]
AT2G46590	-0.506832	0.00148381	0.0367299	DOF2.5	Dof zinc finger protein DOF2.5 [Source:UniProtKB/Swiss-Prot;Acc:Q9ZPY0]
AT3G61860	-0.506832	0.000193396	0.0113254	RS31	RSP31 [Source:UniProtKB/TrEMBL;Acc:A0A178VG60]
AT1G54730	-0.50724	0.00198335	0.0436317	AT1G54730	Sugar transporter ERD6-like 5 [Source:UniProtKB/Swiss-Prot;Acc:Q3ECP7]
AT1G78090	-0.507939	8.18018e-05	0.00665736	TPPB	Trehalose-phosphate phosphatase B [Source:UniProtKB/Swiss-Prot;Acc:Q9C9S4]
AT5G11100	-0.508462	0.00162795	0.0387384	SYTD	Calcium-dependent lipid-binding (CaLB domain) family protein [Source:TAIR;Acc:AT5G11100]
AT1G73170	-0.508524	0.000318226	0.0151466	AT1G73170	P-loop containing nucleoside triphosphate hydrolases superfamily protein [Source:TAIR;Acc:AT1G73170]
AT5G51940	-0.50864	0.000246716	0.0130669	NRPB6A	NRPE6A [Source:UniProtKB/TrEMBL;Acc:A0A178UA32]
AT1G02160	-0.509369	0.000519981	0.0202821	AT1G02160	Cox19 family protein (CHCH motif) [Source:UniProtKB/TrEMBL;Acc:A8MQS6]
AT2G42040	-0.509434	0.000345047	0.0158269	AT2G42040	Expressed protein [Source:UniProtKB/TrEMBL;Acc:P93743]
AT1G73820	-0.510137	0.00074138	0.024838	AT1G73820	Ssu72-like family protein [Source:TAIR;Acc:AT1G73820]
AT5G14690	-0.510403	0.00044579	0.0184838	AT5G14690	At5g14690 [Source:UniProtKB/TrEMBL;Acc:Q9LYJ1]
AT4G36960	-0.510825	0.000302913	0.0147424	AT4G36960	AT4g36960/C7A10_400 [Source:UniProtKB/TrEMBL;Acc:Q94AC3]
AT3G54010	-0.510974	3.32642e-05	0.00350638	PAS1	Peptidyl-prolyl cis-trans isomerase PASTICCINO1 [Source:UniProtKB/Swiss-Prot;Acc:Q7DMA9]
AT2G01430	-0.511127	0.00117493	0.0321382	ATHB-17	Homeobox-leucine zipper protein ATHB-17 [Source:UniProtKB/Swiss-Prot;Acc:Q8S9N6]
AT2G04630	-0.511973	0.000138392	0.00934536	NRPB6B	DNA-directed RNA polymerases II and V subunit 6B [Source:UniProtKB/Swiss-Prot;Acc:Q9SJ96]
AT2G28430	-0.512242	0.000652651	0.0231959	AT2G28430	At2g28430/T1B3.5 [Source:UniProtKB/TrEMBL;Acc:Q9SKM7]
AT5G02502	-0.514309	0.000857771	0.0272983	OST4B	Dolichyl-diphosphooligosaccharide--protein glycosyltransferase subunit 4B [Source:UniProtKB/Swiss-Prot;Acc:Q8L986]
AT4G03180	-0.514963	0.000534415	0.020585	AT4G03180	At4g03180 [Source:UniProtKB/TrEMBL;Acc:Q9ZR13]
AT3G21810	-0.515567	0.00106776	0.030161	AT3G21810	Zinc finger CCCH domain-containing protein 40 [Source:UniProtKB/Swiss-Prot;Acc:Q93XW7]
AT2G28940	-0.515589	0.000221069	0.012094	AT2G28940	At2g28940 [Source:UniProtKB/TrEMBL;Acc:O81064]
AT3G45443	-0.5163	0.000334289	0.0154416	AT3G45443	AT3g45441 [Source:UniProtKB/TrEMBL;Acc:Q93WA2]
AT1G26930	-0.516607	8.8196e-05	0.00698105	AT1G26930	F-box/kelch-repeat protein At1g26930 [Source:UniProtKB/Swiss-Prot;Acc:Q84M94]
AT5G63595	-0.517059	0.00214961	0.0456683	FLS4	Probable flavonol synthase 4 [Source:UniProtKB/Swiss-Prot;Acc:F4KAS1]
AT2G32560	-0.517085	0.000134689	0.00913199	AT2G32560	F-box protein At2g32560 [Source:UniProtKB/Swiss-Prot;Acc:Q8RY82]
AT1G09660	-0.517338	0.000863708	0.0273263	AT1G09660	KH domain-containing protein At1g09660/At1g09670 [Source:UniProtKB/Swiss-Prot;Acc:Q8GWR3]
AT2G44310	-0.517524	0.000396397	0.0171658	AT2G44310	Calcium-binding EF-hand family protein [Source:UniProtKB/TrEMBL;Acc:O64866]
AT1G80210	-0.517746	0.00145091	0.0364274	BRCC36A	At1g80210/F18B13_28 [Source:UniProtKB/TrEMBL;Acc:Q8RW94]
AT3G62620	-0.518055	0.00206926	0.0448492	AT3G62620	At3g62620 [Source:UniProtKB/TrEMBL;Acc:Q29Q18]
AT3G49160	-0.518188	0.000850775	0.0271557	PKP4	Plastidial pyruvate kinase 4, chloroplastic [Source:UniProtKB/Swiss-Prot;Acc:Q9M3B6]
AT4G17030	-0.518413	9.86988e-05	0.00756306	EXLB1	Expansin-like protein [Source:UniProtKB/TrEMBL;Acc:Q0WRS3]
AT1G20270	-0.518864	0.000423892	0.0178904	P4H3	Probable prolyl 4-hydroxylase 3 [Source:UniProtKB/Swiss-Prot;Acc:Q9LN20]
AT4G25500	-0.51952	0.000144383	0.00962954	RS40	Serine/arginine-rich splicing factor RS40 [Source:UniProtKB/Swiss-Prot;Acc:P92965]
AT3G63450	-0.519757	0.00208326	0.0449443	AT3G63450	RNA-binding (RRM/RBD/RNP motifs) family protein [Source:UniProtKB/TrEMBL;Acc:F4J108]
AT4G26540	-0.520154	0.000606405	0.0222378	RGI3	LRR receptor-like serine/threonine-protein kinase [Source:UniProtKB/Swiss-Prot;Acc:C0LGR3]
AT5G35520	-0.5204	0.000637691	0.0229232	MIS12	MIS12 [Source:UniProtKB/TrEMBL;Acc:A0A178UCY0]
AT1G02960	-0.520605	0.000353903	0.015999	AT1G02960	Kinetochore protein [Source:UniProtKB/TrEMBL;Acc:Q8GWB5]
AT4G04614	-0.520757	0.00155518	0.0377171	AT4G04614	At4g04614 [Source:UniProtKB/TrEMBL;Acc:Q1G3K2]
AT4G09890	-0.52121	0.000389884	0.017104	AT4G09890	At4g09890 [Source:UniProtKB/TrEMBL;Acc:Q9T0E8]
AT5G66290	-0.522518	0.00145873	0.0364412	AT5G66290	unknown protein; FUNCTIONS IN: molecular_function unknown; INVOLVED IN: N-terminal protein myristoylation; LOCATED IN: cellular_component unknown; EXPRESSED IN: 14 plant structures; EXPRESSED DURING: 7 growth stages; Has 1807 Blast hits to 1807 prot /.../n 277 species: Archae - 0; Bacteria - 0; Metazoa - 736; Fungi - 347; Plants - 385; Viruses - 0; Other Eukaryotes - 339 (source: NCBI BLink). [So…
AT5G15460	-0.526074	0.000868552	0.0273747	MUB2	Membrane-anchored ubiquitin-fold protein 2 [Source:UniProtKB/Swiss-Prot;Acc:Q8LCS8]
AT3G46130	-0.52651	0.00155495	0.0377171	ATMYB48	myb domain protein 48 [Source:TAIR;Acc:AT3G46130]
AT3G20740	-0.52662	0.00038056	0.0169445	FIE	Polycomb group protein FERTILIZATION-INDEPENDENT ENDOSPERM [Source:UniProtKB/Swiss-Prot;Acc:Q9LT47]
AT1G63420	-0.526793	0.000419667	0.0178165	AT1G63420	Glycosyltransferase [Source:UniProtKB/TrEMBL;Acc:F4I232]
AT4G13100	-0.527047	0.000173136	0.0107306	AT4G13100	RING/U-box superfamily protein [Source:UniProtKB/TrEMBL;Acc:F4JS86]
AT4G23330	-0.527406	0.000885459	0.0274518	AT4G23330	BEST Arabidopsis thaliana protein match is: eukaryotic translation initiation factor 3A (TAIR:AT4G11420.1); Has 63 Blast hits to 55 proteins in 14 species: Archae - 0; Bacteria - 0; Metazoa - 1; Fungi - 0; Plants - 62; Viruses - 0; Other Eukaryotes /.../ource: NCBI BLink). [Source:TAIR;Acc:AT4G23330]
AT5G09690	-0.527629	0.00140869	0.0358968	ATMGT7	magnesium transporter 7 [Source:TAIR;Acc:AT5G09690]
AT1G13300	-0.527844	0.000205515	0.0116561	HRS1	Transcription factor HRS1 [Source:UniProtKB/Swiss-Prot;Acc:Q9FX67]
AT3G59780	-0.528165	0.000528962	0.0204845	AT3G59780	Rhodanese/Cell cycle control phosphatase superfamily protein [Source:UniProtKB/TrEMBL;Acc:F4J9G2]
AT2G30150	-0.529676	0.00210351	0.0451837	AT2G30150	UDP-Glycosyltransferase superfamily protein [Source:TAIR;Acc:AT2G30150]
AT5G10350	-0.53002	4.30217e-05	0.00413718	PABN3	Polyadenylate-binding protein 3 [Source:UniProtKB/Swiss-Prot;Acc:Q9LX90]
AT4G19990	-0.53026	0.000925055	0.0278943	FRS1	FAR1-related sequence 1 [Source:UniProtKB/TrEMBL;Acc:F4JU19]
AT5G65050	-0.530339	0.000164748	0.0103567	AGL31	Agamous-like MADS-box protein AGL31 [Source:UniProtKB/Swiss-Prot;Acc:Q9FPN7]
AT5G40230	-0.531013	0.00182026	0.0414649	AT5G40230	WAT1-related protein At5g40230 [Source:UniProtKB/Swiss-Prot;Acc:F4KHA8]
AT4G21540	-0.531397	0.000260499	0.0134886	SPHK1	SPHK1 [Source:UniProtKB/TrEMBL;Acc:A0A178V174]
AT3G12587	-0.532077	0.00029445	0.0144835	OST4A	Dolichyl-diphosphooligosaccharide--protein glycosyltransferase subunit 4A [Source:UniProtKB/Swiss-Prot;Acc:Q9LHK3]
AT2G45950	-0.532187	0.00164764	0.038954	ASK20	SKP1-like protein 20 [Source:UniProtKB/Swiss-Prot;Acc:A8MQG7]
AT3G08520	-0.532225	0.000110837	0.00818586	RPL41G	60S ribosomal protein L41 [Source:UniProtKB/Swiss-Prot;Acc:P62120]
AT5G43700	-0.532374	9.56341e-05	0.00738056	IAA4	Auxin-responsive protein IAA4 [Source:UniProtKB/Swiss-Prot;Acc:P33077]
AT5G61310	-0.532595	0.00216946	0.0458259	AT5G61310	Cytochrome c oxidase subunit 5C [Source:UniProtKB/TrEMBL;Acc:A0A178UCG7]
AT5G40520	-0.532632	0.000293249	0.0144835	AT5G40520	unknown protein; Has 3679 Blast hits to 2474 proteins in 390 species: Archae - 10; Bacteria - 571; Metazoa - 1012; Fungi - 528; Plants - 214; Viruses - 74; Other Eukaryotes - 1270 (source: NCBI BLink). [Source:TAIR;Acc:AT5G40520]
AT1G54440	-0.532926	0.000827474	0.0266497	AT1G54440	Polynucleotidyl transferase, ribonuclease H fold protein with HRDC domain-containing protein [Source:UniProtKB/TrEMBL;Acc:F4HWX0]
AT5G26610	-0.53387	0.0012049	0.0325534	AT5G26610	At5g26610 [Source:UniProtKB/TrEMBL;Acc:Q147M4]
AT1G52200	-0.535948	0.000173307	0.0107306	PCR8	Protein PLANT CADMIUM RESISTANCE 8 [Source:UniProtKB/Swiss-Prot;Acc:Q9M815]
AT2G41760	-0.536418	0.000663124	0.0232999	AT2G41760	Protein N-terminal glutamine amidohydrolase [Source:UniProtKB/Swiss-Prot;Acc:O22944]
AT4G34140	-0.536987	0.00184474	0.0418728	AT4G34140	D111/G-patch domain-containing protein [Source:UniProtKB/TrEMBL;Acc:F4JKK9]
AT2G26000	-0.537212	0.000862203	0.0273263	BRIZ2	At2g26000 [Source:UniProtKB/TrEMBL;Acc:O80996]
AT4G06701	-0.537918	0.00222698	0.0467211	AT4G06701	other RNA [Source:TAIR;Acc:AT4G06701]
AT3G52210	-0.538087	0.00215419	0.0456683	AT3G52210	S-adenosyl-L-methionine-dependent methyltransferases superfamily protein [Source:TAIR;Acc:AT3G52210]
AT4G12990	-0.538553	0.00193287	0.0432291	AT4G12990	At4g12990 [Source:UniProtKB/TrEMBL;Acc:Q9SV70]
AT3G12100	-0.539331	0.000423836	0.0178904	MTPC2	Uncharacterized protein At3g12100 [Source:UniProtKB/TrEMBL;Acc:Q0WSX7]
AT4G35570	-0.539481	0.000164871	0.0103567	HMGB5	High mobility group B protein 5 [Source:UniProtKB/Swiss-Prot;Acc:O49597]
AT2G15292	-0.539493	2.23349e-05	0.00266649	AT2G15292	Unknown gene [Source:TAIR;Acc:AT2G15292]
AT2G24280	-0.540319	0.00215658	0.0456683	AT2G24280	Alpha/beta-Hydrolases superfamily protein [Source:UniProtKB/TrEMBL;Acc:Q93Z34]
AT2G41440	-0.541602	0.000508181	0.019966	AT2G41440	unknown protein; BEST Arabidopsis thaliana protein match is: unknown protein (TAIR:AT2G41470.1); Has 30201 Blast hits to 17322 proteins in 780 species: Archae - 12; Bacteria - 1396; Metazoa - 17338; Fungi - 3422; Plants - 5037; Viruses - 0; Other Eu /.../es - 2996 (source: NCBI BLink). [Source:TAIR;Acc:AT2G41440]
AT5G41080	-0.54224	6.57465e-05	0.00568286	GDPD2	Glycerophosphodiester phosphodiesterase GDPD2 [Source:UniProtKB/Swiss-Prot;Acc:Q9FLM1]
AT2G46180	-0.542491	0.000484926	0.0194051	GC4	Golgin candidate 4 [Source:UniProtKB/Swiss-Prot;Acc:Q8VYU6]
AT1G66240	-0.542622	2.94844e-05	0.00326733	ATX1	homolog of anti-oxidant 1 [Source:TAIR;Acc:AT1G66240]
AT3G47040	-0.543776	0.000540281	0.0206499	AT3G47040	Glycosyl hydrolase family protein [Source:UniProtKB/TrEMBL;Acc:F4JAB7]
AT5G19960	-0.543824	0.0010602	0.0300764	AT5G19960	Glycine-rich RNA-binding protein, putative [Source:UniProtKB/TrEMBL;Acc:Q8RWF8]
AT2G01930	-0.544183	5.19578e-05	0.0046705	BPC1	Protein BASIC PENTACYSTEINE1 [Source:UniProtKB/Swiss-Prot;Acc:Q9SKD0]
AT3G19650	-0.544726	0.000480848	0.0193442	AT3G19650	At3g19650 [Source:UniProtKB/TrEMBL;Acc:Q9LJN1]
AT1G01290	-0.544921	0.00118342	0.0322345	CNX3	Cyclic pyranopterin monophosphate synthase, mitochondrial [Source:UniProtKB/Swiss-Prot;Acc:Q39056]
AT3G24100	-0.545345	3.06899e-05	0.003362	AT3G24100	Putative uncharacterized protein AT3g24100 [Source:UniProtKB/TrEMBL;Acc:Q94K36]
AT3G09390	-0.545413	4.32553e-06	0.000782156	MT2A	Metallothionein-like protein 2A [Source:UniProtKB/Swiss-Prot;Acc:P25860]
AT3G24080	-0.545445	0.00109722	0.0305934	AT3G24080	KRR1 family protein [Source:UniProtKB/TrEMBL;Acc:F4J5D3]
AT5G22620	-0.545496	0.00031587	0.0151236	AT5G22620	Probable 2-carboxy-D-arabinitol-1-phosphatase [Source:UniProtKB/Swiss-Prot;Acc:Q9FNJ9]
AT4G35420	-0.545621	0.00021378	0.0118755	TKPR1	Tetraketide alpha-pyrone reductase 1 [Source:UniProtKB/Swiss-Prot;Acc:Q500U8]
AT2G45270	-0.545752	0.00150782	0.0370372	GCP1	Probable tRNA N6-adenosine threonylcarbamoyltransferase, mitochondrial [Source:UniProtKB/Swiss-Prot;Acc:O22145]
AT1G08125	-0.546271	0.000211067	0.0118466	AT1G08125	S-adenosyl-L-methionine-dependent methyltransferases superfamily protein [Source:UniProtKB/TrEMBL;Acc:F4HUD6]
AT3G27100	-0.547005	7.45666e-05	0.00622127	AT3G27100	Transcription and mRNA export factor ENY2 [Source:UniProtKB/Swiss-Prot;Acc:Q6NQ54]
AT4G02530	-0.549156	0.000232608	0.0125661	AT4G02530	chloroplast thylakoid lumen protein [Source:TAIR;Acc:AT4G02530]
AT3G26710	-0.549673	0.000345702	0.0158269	CCB1	Protein COFACTOR ASSEMBLY OF COMPLEX C SUBUNIT B CCB1, chloroplastic [Source:UniProtKB/Swiss-Prot;Acc:Q9LSE4]
AT1G60860	-0.549811	0.000650342	0.023152	AGD2	ADP-ribosylation factor GTPase-activating protein AGD2 [Source:UniProtKB/Swiss-Prot;Acc:Q9C6C3]
AT1G03210	-0.550652	4.07145e-05	0.00399909	AT1G03210	Phenazine biosynthesis PhzC/PhzF protein [Source:TAIR;Acc:AT1G03210]
AT5G02670	-0.551885	0.00143382	0.0361955	AT5G02670	BEST Arabidopsis thaliana protein match is: poly(A) polymerase 3 (TAIR:AT3G06560.1); Has 14 Blast hits to 8 proteins in 2 species: Archae - 0; Bacteria - 0; Metazoa - 0; Fungi - 0; Plants - 14; Viruses - 0; Other Eukaryotes - 0 (source: NCBI BLink). [Source:TAIR;Acc:AT5G02670]
AT1G35260	-0.5519	0.00052654	0.0204273	MLP165	MLP-like protein 165 [Source:UniProtKB/Swiss-Prot;Acc:Q9C7I7]
AT1G03920	-0.552126	0.000475119	0.0191903	AT1G03920	Non-specific serine/threonine protein kinase [Source:UniProtKB/TrEMBL;Acc:F4I2K0]
AT3G47050	-0.552201	0.000902458	0.0276613	AT3G47050	Beta-D-glucan exohydrolase-like protein [Source:UniProtKB/TrEMBL;Acc:Q9SD68]
AT2G31280	-0.552369	5.58633e-05	0.00496769	CPUORF7	conserved peptide upstream open reading frame 7 [Source:TAIR;Acc:AT2G31280]
AT4G35030	-0.552712	3.93585e-05	0.00393749	AT4G35030	Protein kinase superfamily protein [Source:UniProtKB/TrEMBL;Acc:F4JM74]
AT1G20580	-0.552772	1.49774e-05	0.00196748	SMD3B	Small nuclear ribonucleoprotein SmD3b [Source:UniProtKB/Swiss-Prot;Acc:Q9LM92]
AT5G54260	-0.553565	0.00194882	0.0432784	MRE11	DNA repair and meiosis protein (Mre11) [Source:TAIR;Acc:AT5G54260]
AT2G01330	-0.554006	0.00150829	0.0370372	AIP1-1	Actin-interacting protein 1-1 [Source:UniProtKB/Swiss-Prot;Acc:Q9ZU34]
AT5G23410	-0.554772	0.000638613	0.0229232	AT5G23410	FUNCTIONS IN: molecular_function unknown; INVOLVED IN: biological_process unknown; LOCATED IN: cellular_component unknown; BEST Arabidopsis thaliana protein match is: FKF1 (FLAVIN-BINDING, KELCH REPEAT, F BOX 1); signal transducer/ two-component sen /.../biquitin-protein ligase (TAIR:AT1G68050.1); Has 53 Blast hits to 53 proteins in 8 species: Archae - 0; Bacteria - 0; Metazoa - 0; Fungi - 0; Pla…
AT2G25880	-0.555905	0.000923073	0.0278943	AtAUR2	ataurora2 [Source:TAIR;Acc:AT2G25880]
AT5G24680	-0.555936	0.000614557	0.0223568	AT5G24680	Peptidase C78, ubiquitin fold modifier-specific peptidase 1/ 2 [Source:UniProtKB/TrEMBL;Acc:Q9FIR7]
AT1G72050	-0.555995	0.000901643	0.0276613	TFIIIA	transcription factor IIIA [Source:TAIR;Acc:AT1G72050]
AT5G38150	-0.557659	0.00209036	0.0449906	PMI15	PMI15 [Source:UniProtKB/TrEMBL;Acc:A0A178UJM4]
AT3G21260	-0.560439	0.000102582	0.00775067	GLTP3	Glycolipid transfer protein 3 [Source:UniProtKB/Swiss-Prot;Acc:Q9LU33]
AT4G37010	-0.560673	9.39371e-06	0.00137154	CEN2	Centrin 2 [Source:UniProtKB/TrEMBL;Acc:B6EUB9]
AT4G17910	-0.561264	0.000640506	0.0229531	AT4G17910	transferases, transferring acyl groups [Source:TAIR;Acc:AT4G17910]
AT1G18200	-0.561847	0.00011332	0.00821736	RABA6B	RABA6b [Source:UniProtKB/TrEMBL;Acc:A0A178WEX4]
AT3G26085	-0.562472	0.000192352	0.0113254	AT3G26085	CAAX amino terminal protease family protein [Source:UniProtKB/TrEMBL;Acc:A8MRZ2]
AT3G06110	-0.562652	0.000128095	0.00898385	DSPTP1B	Dual specificity protein phosphatase 1B [Source:UniProtKB/Swiss-Prot;Acc:Q9M8K7]
AT2G03430	-0.563781	0.000532759	0.0205578	AT2G03430	Ankyrin repeat family protein [Source:UniProtKB/TrEMBL;Acc:Q8GZ22]
AT1G31020	-0.563842	0.000897042	0.0276613	ATO2	Thioredoxin O2, mitochondrial [Source:UniProtKB/Swiss-Prot;Acc:Q93VQ9]
AT3G52360	-0.564109	0.000149383	0.00981296	AT3G52360	Transmembrane protein [Source:UniProtKB/TrEMBL;Acc:Q9FT46]
AT5G07630	-0.564149	0.00238313	0.0489516	AT5G07630	Lipid transporter [Source:UniProtKB/TrEMBL;Acc:F4K836]
AT1G55930	-0.564743	0.00127115	0.033828	CBSDUFCH2	DUF21 domain-containing protein At1g55930, chloroplastic [Source:UniProtKB/Swiss-Prot;Acc:Q84R21]
AT1G07610	-0.564752	0.000869468	0.0273747	MT1C	Metallothionein-like protein 1C [Source:UniProtKB/Swiss-Prot;Acc:Q38804]
AT3G46845	-0.56486	0.00207419	0.044866	AT3G46845	-
AT5G49500	-0.565393	0.00216419	0.0457592	SRP-54B	Signal recognition particle 54 kDa protein 2 [Source:UniProtKB/Swiss-Prot;Acc:P49966]
AT1G48960	-0.566557	0.00159629	0.0382843	AT1G48960	Adenine nucleotide alpha hydrolases-like superfamily protein [Source:UniProtKB/TrEMBL;Acc:Q67Y32]
AT5G24580	-0.566952	0.000149404	0.00981296	HIPP09	Heavy metal-associated isoprenylated plant protein 9 [Source:UniProtKB/Swiss-Prot;Acc:Q9FLU5]
AT3G05345	-0.567151	0.00185176	0.0419881	AT3G05345	Chaperone DnaJ-domain superfamily protein [Source:UniProtKB/TrEMBL;Acc:F4J794]
AT5G50330	-0.568865	0.000680959	0.0238104	AT5G50330	At5g50330 [Source:UniProtKB/TrEMBL;Acc:Q0WSU9]
AT5G50100	-0.569453	0.000445298	0.0184838	AT5G50100	Uncharacterized protein At5g50100, chloroplastic [Source:UniProtKB/Swiss-Prot;Acc:Q8W485]
AT3G12550	-0.570092	0.000315514	0.0151236	FDM3	Factor of DNA methylation 3 [Source:UniProtKB/Swiss-Prot;Acc:Q9LHB1]
AT5G24735	-0.570224	5.91745e-05	0.00519797	AT5G24735	other RNA [Source:TAIR;Acc:AT5G24735]
AT2G31083	-0.570335	0.000352772	0.0159812	CLE5	CLAVATA3/ESR-RELATED 5 [Source:TAIR;Acc:AT2G31083]
AT1G02050	-0.570807	0.00157826	0.0381058	PKSA	Type III polyketide synthase A [Source:UniProtKB/Swiss-Prot;Acc:O23674]
AT1G55490	-0.572015	5.81392e-05	0.00512788	CPN60B1	LEN1 [Source:UniProtKB/TrEMBL;Acc:A0A178W724]
AT3G43540	-0.572647	0.00161678	0.0385536	AT3G43540	Initiation factor 4F subunit (DUF1350) [Source:UniProtKB/TrEMBL;Acc:Q9M236]
AT1G15310	-0.572999	0.000588587	0.0218977	SRP-54A	Signal recognition particle 54 kDa protein [Source:UniProtKB/TrEMBL;Acc:Q56XJ0]
AT3G10405	-0.573254	0.00170338	0.0396642	AT3G10405	At3g10405 [Source:UniProtKB/TrEMBL;Acc:A0JQ78]
AT4G15260	-0.573258	0.000407712	0.0174115	AT4G15260	At4g15260 [Source:UniProtKB/TrEMBL;Acc:Q8GYB0]
AT2G31970	-0.573419	0.00228603	0.0475646	RAD50	DNA repair protein RAD50 [Source:UniProtKB/Swiss-Prot;Acc:Q9SL02]
AT2G18050	-0.573423	0.00234396	0.0485042	HIS1-3	HIS1-3 [Source:UniProtKB/TrEMBL;Acc:A0A178VX64]
AT1G67650	-0.573519	0.000979913	0.0286148	AT1G67650	Signal recognition particle subunit SRP72 [Source:UniProtKB/TrEMBL;Acc:Q9FXD1]
AT2G18410	-0.573703	0.000385454	0.0169985	ELP5	Elongator complex protein 5 [Source:UniProtKB/Swiss-Prot;Acc:F4IQJ2]
AT4G15417	-0.576182	0.00204059	0.0443831	ATRTL1	RNAse II-like 1 [Source:TAIR;Acc:AT4G15417]
AT5G63460	-0.576735	0.000111137	0.00818586	AT5G63460	SAP domain-containing protein [Source:UniProtKB/TrEMBL;Acc:F4KAQ2]
AT1G63100	-0.576886	0.00209813	0.0451129	SCL28	Scarecrow-like protein 28 [Source:UniProtKB/Swiss-Prot;Acc:Q9CAN3]
AT2G05310	-0.578337	0.000209922	0.0118439	AT2G05310	Expressed protein [Source:UniProtKB/TrEMBL;Acc:Q9SJ31]
AT5G17440	-0.578449	0.000246665	0.0130669	AT5G17440	AT5g17440/K3M16_10 [Source:UniProtKB/TrEMBL;Acc:Q940U9]
AT1G09000	-0.578571	0.000191073	0.0112812	ANP1	Mitogen-activated protein kinase kinase kinase ANP1 [Source:UniProtKB/Swiss-Prot;Acc:O22040]
AT5G57540	-0.578622	0.00053146	0.0205444	XTH13	Putative xyloglucan endotransglucosylase/hydrolase protein 13 [Source:UniProtKB/Swiss-Prot;Acc:Q9FKL8]
AT5G18780	-0.579418	3.33079e-06	0.000679009	AT5G18780	FBD-associated F-box protein At5g18780 [Source:UniProtKB/Swiss-Prot;Acc:Q56YH2]
AT1G53720	-0.580291	0.000494225	0.0194953	CYP59	Peptidyl-prolyl cis-trans isomerase CYP59 [Source:UniProtKB/Swiss-Prot;Acc:Q6Q151]
AT5G44910	-0.580875	0.000825845	0.0266497	AT5G44910	Similarity to disease resistance protein [Source:UniProtKB/TrEMBL;Acc:Q9FLA7]
AT5G52040	-0.582749	2.38775e-06	0.000537469	ATRSP41	RNA-binding (RRM/RBD/RNP motifs) family protein [Source:TAIR;Acc:AT5G52040]
AT1G55340	-0.583236	1.1082e-05	0.00156517	AT1G55340	At1g55340 [Source:UniProtKB/TrEMBL;Acc:Q6NKU3]
AT1G79700	-0.58334	0.000254836	0.0133984	AT1G79700	Integrase-type DNA-binding superfamily protein [Source:UniProtKB/TrEMBL;Acc:A8MQS2]
AT2G34080	-0.583397	0.00117054	0.0320585	AT2G34080	Cysteine proteinase [Source:UniProtKB/TrEMBL;Acc:O22961]
AT1G13350	-0.584398	0.000990146	0.0288357	AT1G13350	Protein kinase superfamily protein [Source:TAIR;Acc:AT1G13350]
AT1G65700	-0.584465	0.000125261	0.00886178	AT1G65700	Small nuclear ribonucleoprotein family protein [Source:UniProtKB/TrEMBL;Acc:F4IBJ7]
AT1G09140	-0.584767	3.14121e-05	0.00338364	SR30	Serine/arginine-rich splicing factor SR30 [Source:UniProtKB/Swiss-Prot;Acc:Q9XFR5]
AT5G48440	-0.585548	0.000119988	0.00855715	AT5G48440	At5g48440 [Source:UniProtKB/TrEMBL;Acc:Q9LV69]
AT1G56045	-0.586204	0.000125626	0.00886178	RPL41G	60S ribosomal protein L41 [Source:UniProtKB/Swiss-Prot;Acc:P62120]
AT2G04800	-0.586897	5.56663e-05	0.00496769	AT2G04800	At2g04800 [Source:UniProtKB/TrEMBL;Acc:Q9SJ79]
AT4G13710	-0.588235	3.83478e-05	0.00392729	AT4G13710	Probable pectate lyase 15 [Source:UniProtKB/Swiss-Prot;Acc:Q944R1]
AT4G39675	-0.588876	7.00008e-05	0.00593195	AT4G39675	At4g39675 [Source:UniProtKB/TrEMBL;Acc:Q8LEP7]
AT3G23255	-0.589399	0.00148955	0.0368033	AT3G23255	tRNA dimethylallyltransferase [Source:UniProtKB/TrEMBL;Acc:F4J2X9]
AT5G23570	-0.589405	0.000471517	0.0191163	SGS3	Protein SUPPRESSOR OF GENE SILENCING 3 [Source:UniProtKB/Swiss-Prot;Acc:Q9LDX1]
AT3G10700	-0.592638	0.000618374	0.0224579	GALAK	GalAK [Source:UniProtKB/TrEMBL;Acc:A0A178V5L4]
AT1G13590	-0.593142	6.2802e-06	0.00103494	PSK1	Phytosulfokines 1 [Source:UniProtKB/Swiss-Prot;Acc:Q9LMY9]
AT1G62250	-0.593503	0.000797796	0.026081	AT1G62250	F19K23.17 protein [Source:UniProtKB/TrEMBL;Acc:O04589]
AT5G37055	-0.595029	0.000312748	0.0150516	SWC6	SWR1 complex subunit 6 [Source:UniProtKB/Swiss-Prot;Acc:Q9FHW2]
AT5G03220	-0.59517	0.000201205	0.0115328	MED7A	Mediator of RNA polymerase II transcription subunit 7a [Source:UniProtKB/Swiss-Prot;Acc:Q9LYW3]
AT3G26610	-0.595518	0.000489653	0.0194633	AT3G26610	Pectin lyase-like superfamily protein [Source:UniProtKB/TrEMBL;Acc:Q38958]
AT5G22700	-0.596296	0.00064712	0.0231033	AT5G22700	F-box/RNI-like/FBD-like domains-containing protein [Source:TAIR;Acc:AT5G22700]
AT3G46700	-0.596833	0.000146315	0.0096787	UGT76E3	Glycosyltransferase (Fragment) [Source:UniProtKB/TrEMBL;Acc:W8Q6Q0]
AT2G26540	-0.598038	0.00146982	0.0365493	UROS	Uroporphyrinogen-III synthase, chloroplastic [Source:UniProtKB/Swiss-Prot;Acc:O48721]
AT5G18840	-0.598869	3.99636e-06	0.000744596	AT5G18840	Sugar transporter ERD6-like 16 [Source:UniProtKB/Swiss-Prot;Acc:Q8LBI9]
AT1G52710	-0.598893	4.79603e-06	0.000844163	AT1G52710	Putative cytochrome c oxidase subunit 5b-like [Source:UniProtKB/Swiss-Prot;Acc:Q9SSS5]
AT2G14680	-0.598964	3.15681e-05	0.00338364	MEE13	Myosin heavy chain-like protein [Source:UniProtKB/TrEMBL;Acc:F4IGF6]
AT4G11840	-0.599548	0.000883829	0.0274406	PLDGAMMA3	Phospholipase D gamma 3 [Source:UniProtKB/Swiss-Prot;Acc:Q9T052]
AT3G58900	-0.600779	3.29664e-05	0.00349202	AT3G58900	F-box/RNI-like superfamily protein [Source:UniProtKB/TrEMBL;Acc:F4J721]
AT1G02220	-0.60092	1.23475e-07	5.33634e-05	NAC003	NAC domain-containing protein 3 [Source:UniProtKB/Swiss-Prot;Acc:Q5PP28]
AT3G07215	-0.600968	0.00169214	0.0395303	AT3G07215	other RNA [Source:TAIR;Acc:AT3G07215]
AT5G54660	-0.601216	4.3435e-06	0.000782156	HSP21.7	21.7 kDa class VI heat shock protein [Source:UniProtKB/Swiss-Prot;Acc:Q9FIT9]
AT1G62130	-0.601295	0.00128758	0.0341267	AT1G62130	AAA-type ATPase family protein [Source:UniProtKB/TrEMBL;Acc:F4HX45]
AT4G19160	-0.60166	0.000549824	0.0208807	AT4G19160	unknown protein; Has 35333 Blast hits to 34131 proteins in 2444 species: Archae - 798; Bacteria - 22429; Metazoa - 974; Fungi - 991; Plants - 531; Viruses - 0; Other Eukaryotes - 9610 (source: NCBI BLink). [Source:TAIR;Acc:AT4G19160]
AT5G59780	-0.601708	4.93611e-05	0.00457893	MYB59	Transcription factor MYB59 [Source:UniProtKB/Swiss-Prot;Acc:Q4JL84]
AT2G22122	-0.602278	0.00178423	0.0408426	AT2G22122	At2g22122 [Source:UniProtKB/TrEMBL;Acc:Q8LF43]
AT1G66480	-0.602774	0.00039192	0.0171317	AT1G66480	Uncharacterized protein At1g66480 [Source:UniProtKB/Swiss-Prot;Acc:Q6NLC8]
AT5G16540	-0.603167	0.000465058	0.0189623	ZFN3	Zinc finger CCCH domain-containing protein 57 [Source:UniProtKB/Swiss-Prot;Acc:Q8L7N8]
AT4G33270	-0.603978	0.000132526	0.00912022	CDC20-1	Cell division cycle 20.1, cofactor of APC complex [Source:UniProtKB/Swiss-Prot;Acc:Q9SZA4]
AT4G30820	-0.604439	0.000405029	0.0173312	AT4G30820	cyclin-dependent kinase-activating kinase assembly factor-related / CDK-activating kinase assembly factor-related [Source:TAIR;Acc:AT4G30820]
AT3G60110	-0.604982	8.6563e-05	0.00692793	AT3G60110	AT3g60110/T2O9_90 [Source:UniProtKB/TrEMBL;Acc:Q93ZQ2]
AT3G21520	-0.605635	7.86617e-05	0.00646312	DMP1	Protein DMP1 [Source:UniProtKB/Swiss-Prot;Acc:Q9LVF4]
AT4G33100	-0.605654	0.000220017	0.012094	AT4G33100	Uncharacterized protein At4g33100 [Source:UniProtKB/Swiss-Prot;Acc:Q9SMZ9]
AT5G38520	-0.607052	0.000734139	0.0247107	AT5G38520	Alpha/beta-Hydrolases superfamily protein [Source:UniProtKB/TrEMBL;Acc:F4KBJ3]
AT2G18440	-0.607686	2.38631e-05	0.00278734	GUT15	GUT15 (GENE WITH UNSTABLE TRANSCRIPT 15); other RNA [Source:TAIR;Acc:AT2G18440]
AT1G60505	-0.607723	0.000752593	0.0250582	AT1G60505	other RNA [Source:TAIR;Acc:AT1G60505]
AT1G53340	-0.608565	0.00142683	0.0360613	AT1G53340	Cysteine/Histidine-rich C1 domain family protein [Source:TAIR;Acc:AT1G53340]
AT4G16920	-0.608764	0.00013481	0.00913199	AT4G16920	Disease resistance protein (TIR-NBS-LRR class) family [Source:TAIR;Acc:AT4G16920]
AT2G02570	-0.608837	9.61482e-07	0.000264614	AT2G02570	Nucleic acid binding/RNA binding protein [Source:UniProtKB/TrEMBL;Acc:Q84K41]
AT5G07800	-0.609263	0.000166323	0.0103575	AT5G07800	Flavin-containing monooxygenase [Source:UniProtKB/TrEMBL;Acc:A0A178UJX2]
AT3G56960	-0.610168	0.00154892	0.0376922	PIP5K4	Phosphatidylinositol 4-phosphate 5-kinase 4 [Source:UniProtKB/Swiss-Prot;Acc:Q9M1K2]
AT4G26965	-0.610529	0.00031979	0.0151876	AT4G26965	NADH dehydrogenase [ubiquinone] 1 alpha subcomplex subunit 12 [Source:UniProtKB/TrEMBL;Acc:Q8RXY1]
AT1G21560	-0.610643	0.000180608	0.0109628	AT1G21560	F14J8.16 protein [Source:UniProtKB/TrEMBL;Acc:Q9LPK4]
AT2G48120	-0.610853	0.000835958	0.0268033	PAC	Protein PALE CRESS, chloroplastic [Source:UniProtKB/Swiss-Prot;Acc:Q39089]
AT1G31170	-0.612034	0.000108203	0.00803491	ATSRX	Sulfiredoxin [Source:UniProtKB/TrEMBL;Acc:F4I7W2]
AT3G51150	-0.613008	0.00235505	0.0486221	KIN7G	Kinesin-like protein KIN-7G [Source:UniProtKB/Swiss-Prot;Acc:F4J394]
AT5G13930	-0.613996	8.37811e-06	0.00125488	CHS	TT4 [Source:UniProtKB/TrEMBL;Acc:A0A178UKS9]
AT4G35785	-0.614274	1.8768e-05	0.00234426	AT4G35785	At4g35785 [Source:UniProtKB/TrEMBL;Acc:Q494N5]
AT3G05190	-0.614675	0.00194714	0.0432784	AT3G05190	D-aminoacid aminotransferase-like PLP-dependent enzymes superfamily protein [Source:UniProtKB/TrEMBL;Acc:A0A178VG19]
AT5G60030	-0.61527	0.00026285	0.0135237	AT5G60030	Putative uncharacterized protein [Source:UniProtKB/TrEMBL;Acc:Q9LVH1]
AT1G03960	-0.615359	0.000878621	0.0274107	B''EPSILON	Probable serine/threonine protein phosphatase 2A regulatory subunit B''epsilon [Source:UniProtKB/Swiss-Prot;Acc:Q84JI6]
AT2G29590	-0.616102	0.000916711	0.0277829	AT2G29590	At2g29590 [Source:UniProtKB/TrEMBL;Acc:Q9ZW37]
AT5G25450	-0.616649	0.000349632	0.0159057	QCR7-2	Cytochrome b-c1 complex subunit 7 [Source:UniProtKB/TrEMBL;Acc:A0A178UDJ6]
AT5G51100	-0.616887	0.00118937	0.0323283	FSD2	Superoxide dismutase [Fe] 2, chloroplastic [Source:UniProtKB/Swiss-Prot;Acc:Q9LU64]
AT3G28030	-0.617331	0.000146464	0.0096787	UVH3	5'-3' exonuclease family protein [Source:UniProtKB/TrEMBL;Acc:A0A1I9LM66]
AT2G21195	-0.6178	0.000272287	0.0138443	AT2G21195	unknown protein; Has 28 Blast hits to 28 proteins in 11 species: Archae - 0; Bacteria - 0; Metazoa - 0; Fungi - 0; Plants - 28; Viruses - 0; Other Eukaryotes - 0 (source: NCBI BLink). [Source:TAIR;Acc:AT2G21195]
AT1G48510	-0.618019	0.00157242	0.0380073	AT1G48510	Surfeit locus 1 cytochrome c oxidase biogenesis protein [Source:TAIR;Acc:AT1G48510]
AT1G27520	-0.618075	8.47653e-05	0.00683107	MNS5	Alpha-mannosidase I MNS5 [Source:UniProtKB/Swiss-Prot;Acc:Q9SXC9]
AT5G60800	-0.618224	0.00108229	0.0304522	AT5G60800	Heavy metal transport/detoxification superfamily protein [Source:UniProtKB/TrEMBL;Acc:F4K0H3]
AT3G03360	-0.619097	0.000822742	0.0266252	AT3G03360	F-box/RNI-like superfamily protein [Source:TAIR;Acc:AT3G03360]
AT2G36690	-0.620182	0.00103295	0.029801	AT2G36690	2-oxoglutarate (2OG) and Fe(II)-dependent oxygenase superfamily protein [Source:UniProtKB/TrEMBL;Acc:F4INZ9]
AT2G16990	-0.621282	0.000233968	0.0125766	AT2G16990	Major facilitator superfamily protein [Source:UniProtKB/TrEMBL;Acc:F4IMD9]
AT5G24290	-0.621434	1.02262e-06	0.000272812	MEB2	Membrane protein of ER body 2 [Source:UniProtKB/Swiss-Prot;Acc:F4KFS7]
AT1G07590	-0.621618	2.43804e-05	0.0028173	AT1G07590	Pentatricopeptide repeat-containing protein At1g07590, mitochondrial [Source:UniProtKB/Swiss-Prot;Acc:Q940Q2]
AT4G14560	-0.621777	0.00111965	0.0310983	IAA1	Auxin-responsive protein [Source:UniProtKB/TrEMBL;Acc:Q67YC2]
AT1G21840	-0.621915	0.00164594	0.038954	UREF	Urease accessory protein F [Source:UniProtKB/Swiss-Prot;Acc:Q9XHZ3]
AT5G07650	-0.622156	0.000727341	0.024558	AT5G07650	Actin-binding FH2 protein [Source:TAIR;Acc:AT5G07650]
AT4G10470	-0.623216	0.000977151	0.0285727	AT4G10470	AT4g10470/F7L13_50 [Source:UniProtKB/TrEMBL;Acc:Q944H1]
AT3G10060	-0.62332	0.00168125	0.0393648	FKBP16-4	Peptidylprolyl isomerase [Source:UniProtKB/TrEMBL;Acc:A0A178V516]
AT1G70790	-0.62335	1.56122e-05	0.00203231	CAR9	Protein C2-DOMAIN ABA-RELATED 9 [Source:UniProtKB/Swiss-Prot;Acc:Q9S7J9]
AT2G44340	-0.623517	0.000766732	0.0253992	VQ18	VQ motif-containing protein 18 [Source:UniProtKB/Swiss-Prot;Acc:O64868]
AT3G46690	-0.62364	0.000160888	0.01027	UGT76E4	Glycosyltransferase (Fragment) [Source:UniProtKB/TrEMBL;Acc:W8Q337]
AT1G10910	-0.624009	0.00186982	0.0422184	AT1G10910	Pentatricopeptide repeat-containing protein At1g10910, chloroplastic [Source:UniProtKB/Swiss-Prot;Acc:Q0WVV0]
AT1G18030	-0.62415	0.000773506	0.0254797	AT1G18030	Probable protein phosphatase 2C 8 [Source:UniProtKB/Swiss-Prot;Acc:Q9LMT1]
AT1G80380	-0.624671	0.000153605	0.00999775	GLYK	D-glycerate 3-kinase, chloroplastic [Source:UniProtKB/Swiss-Prot;Acc:Q944I4]
AT5G48880	-0.624696	0.00131133	0.0344353	KAT5	PKT2 [Source:UniProtKB/TrEMBL;Acc:A0A178UEC0]
AT4G10280	-0.625233	0.000592513	0.0219993	AT4G10280	AT4g10280/F24G24_80 [Source:UniProtKB/TrEMBL;Acc:Q9SV93]
AT1G79075	-0.625475	0.000767773	0.0253992	AT1G79075	other RNA [Source:TAIR;Acc:AT1G79075]
AT3G05760	-0.625874	3.08593e-06	0.000641192	AT3G05760	AT3g05760/F10A16_5 [Source:UniProtKB/TrEMBL;Acc:Q93W87]
AT1G50300	-0.625884	0.000193252	0.0113254	TAF15	Transcription initiation factor TFIID subunit 15 [Source:UniProtKB/Swiss-Prot;Acc:Q9AST1]
AT5G22320	-0.626026	9.07912e-05	0.00713421	AT5G22320	AT5g22320/MWD9_11 [Source:UniProtKB/TrEMBL;Acc:Q9FMS0]
AT5G14710	-0.62641	0.000328031	0.0152871	AT5G14710	Proteasome assembly chaperone-like protein [Source:UniProtKB/TrEMBL;Acc:Q9LER5]
AT1G26180	-0.627466	0.000178912	0.0109197	AT1G26180	Membrane protein [Source:UniProtKB/TrEMBL;Acc:Q8VYA7]
AT2G44650	-0.627945	1.65976e-05	0.00213487	CPN10-2	10 kDa chaperonin 2, chloroplastic [Source:UniProtKB/Swiss-Prot;Acc:O80504]
AT1G13245	-0.628139	0.000158075	0.0101966	RTFL17	At1g13245 [Source:UniProtKB/TrEMBL;Acc:Q9SAF8]
AT1G80160	-0.629238	2.99009e-05	0.00329657	AT1G80160	F18B13.24 protein [Source:UniProtKB/TrEMBL;Acc:Q9SSC3]
AT1G66050	-0.629712	0.000476007	0.0191903	ORTH5	E3 ubiquitin-protein ligase ORTHRUS 5 [Source:UniProtKB/Swiss-Prot;Acc:Q680I0]
AT2G19930	-0.629846	8.73751e-05	0.00696414	AT2G19930	RNA-dependent RNA polymerase family protein [Source:TAIR;Acc:AT2G19930]
AT4G37050	-0.630437	0.000394816	0.0171317	PLP3	Patatin-like protein 3 [Source:UniProtKB/Swiss-Prot;Acc:O23181]
AT1G16430	-0.632076	0.00138175	0.0354191	MED22A	Mediator of RNA polymerase II transcription subunit 22a [Source:UniProtKB/Swiss-Prot;Acc:Q9SA42]
AT5G57960	-0.632178	0.000347983	0.0158641	AT5G57960	GTP binding protein-like [Source:UniProtKB/TrEMBL;Acc:Q9FJM0]
AT2G01100	-0.634133	2.84851e-05	0.0031893	AT2G01100	AT2G01100 protein [Source:UniProtKB/TrEMBL;Acc:Q9SJV6]
AT5G14660	-0.634331	0.00141694	0.0359374	PDF1B	Peptide deformylase 1B, chloroplastic/mitochondrial [Source:UniProtKB/Swiss-Prot;Acc:Q9FUZ2]
AT4G09180	-0.634785	1.67272e-06	0.00041547	BHLH81	Transcription factor bHLH81 [Source:UniProtKB/Swiss-Prot;Acc:Q9M0R0]
AT5G43822	-0.63497	0.000901636	0.0276613	AT5G43822	Uncharacterized protein At5g43822 [Source:UniProtKB/Swiss-Prot;Acc:Q6NPG7]
AT3G42640	-0.635629	0.000311216	0.0150367	AHA8	ATPase 8, plasma membrane-type [Source:UniProtKB/Swiss-Prot;Acc:Q9M2A0]
AT5G56910	-0.635929	0.000269159	0.0137176	AT5G56910	Proteinase inhibitor I25, cystatin, conserved region [Source:UniProtKB/TrEMBL;Acc:Q9LTS9]
AT1G19540	-0.636028	1.12673e-05	0.00157081	AT1G19540	At1g19540 [Source:UniProtKB/TrEMBL;Acc:Q29PX7]
AT5G60310	-0.637071	0.00213908	0.045581	LECRK110	Putative L-type lectin-domain containing receptor kinase I.10 [Source:UniProtKB/Swiss-Prot;Acc:Q3E884]
AT3G20550	-0.638205	0.000103919	0.00782434	DDL	FHA domain-containing protein DDL [Source:UniProtKB/Swiss-Prot;Acc:Q8W4D8]
AT5G37190	-0.638887	0.000445476	0.0184838	CIP4	COP1-interacting protein 4 [Source:UniProtKB/TrEMBL;Acc:Q9FHU3]
AT4G15030	-0.638938	0.00015321	0.00999775	AT4G15030	Folate-sensitive fragile site protein [Source:UniProtKB/TrEMBL;Acc:F4JJC3]
AT4G36060	-0.641536	7.80621e-05	0.00643833	bHLH11	basic helix-loop-helix (bHLH) DNA-binding superfamily protein [Source:TAIR;Acc:AT4G36060]
AT3G56020	-0.641793	2.0829e-05	0.00252862	RPL41G	60S ribosomal protein L41 [Source:UniProtKB/Swiss-Prot;Acc:P62120]
AT1G69080	-0.642238	2.06943e-05	0.00252646	AT1G69080	Adenine nucleotide alpha hydrolases-like superfamily protein [Source:UniProtKB/TrEMBL;Acc:Q9LQB2]
AT5G50780	-0.642472	3.6319e-06	0.000707043	AT5G50780	Histidine kinase-, DNA gyrase B-, and HSP90-like ATPase family protein [Source:TAIR;Acc:AT5G50780]
AT1G09794	-0.644191	0.00146886	0.0365493	AT1G09794	Cox19 family protein (CHCH motif) [Source:UniProtKB/TrEMBL;Acc:F4I2K8]
AT3G48120	-0.644782	6.82344e-05	0.00582797	AT3G48120	At3g48120 [Source:UniProtKB/TrEMBL;Acc:Q6NQC3]
AT1G80770	-0.645143	0.00028921	0.0143998	PDE318	P-loop containing nucleoside triphosphate hydrolases superfamily protein [Source:TAIR;Acc:AT1G80770]
AT5G20380	-0.645256	0.000229669	0.0124384	PHT4;5	phosphate transporter 4;5 [Source:TAIR;Acc:AT5G20380]
AT2G04540	-0.645269	0.00210961	0.0452247	KAS	3-oxoacyl-[acyl-carrier-protein] synthase [Source:UniProtKB/TrEMBL;Acc:A0A178VUN0]
AT5G53800	-0.645713	4.87452e-06	0.000848465	AT5G53800	unknown protein; Has 30201 Blast hits to 17322 proteins in 780 species: Archae - 12; Bacteria - 1396; Metazoa - 17338; Fungi - 3422; Plants - 5037; Viruses - 0; Other Eukaryotes - 2996 (source: NCBI BLink). [Source:TAIR;Acc:AT5G53800]
AT5G43580	-0.645766	1.13488e-05	0.00157203	AT5G43580	Serine protease inhibitor, potato inhibitor I-type family protein [Source:UniProtKB/TrEMBL;Acc:F4K627]
AT1G17285	-0.646034	0.0013128	0.0344353	AT1G17285	unknown protein; FUNCTIONS IN: molecular_function unknown; INVOLVED IN: biological_process unknown; LOCATED IN: endomembrane system; BEST Arabidopsis thaliana protein match is: unknown protein (TAIR:AT1G17300.1); Has 35333 Blast hits to 34131 protei /.../2444 species: Archae - 798; Bacteria - 22429; Metazoa - 974; Fungi - 991; Plants - 531; Viruses - 0; Other Eukaryotes - 9610 (source: NCBI BLink…
AT1G26580	-0.646233	1.08208e-05	0.00153833	AT1G26580	At1g26580 [Source:UniProtKB/TrEMBL;Acc:Q9FZE2]
AT5G47740	-0.646359	9.22338e-05	0.00719524	AT5G47740	Adenine nucleotide alpha hydrolases-like superfamily protein [Source:UniProtKB/TrEMBL;Acc:F4JYN2]
AT3G59470	-0.64673	2.57309e-05	0.0029419	AT3G59470	Far-red impaired responsive (FAR1) family protein [Source:UniProtKB/TrEMBL;Acc:F4J8B6]
AT2G01220	-0.647049	2.07713e-07	8.01511e-05	AT2G01220	Nucleotidylyl transferase superfamily protein [Source:UniProtKB/TrEMBL;Acc:Q8L845]
AT5G42770	-0.647105	0.000179393	0.0109197	AT5G42770	Maf-like protein [Source:UniProtKB/TrEMBL;Acc:F4K330]
AT2G33060	-0.648987	0.000453053	0.0186435	AtRLP27	Receptor like protein 27 [Source:UniProtKB/Swiss-Prot;Acc:F4IUU1]
AT1G73350	-0.650107	1.80174e-05	0.00226359	AT1G73350	unknown protein; FUNCTIONS IN: molecular_function unknown; INVOLVED IN: biological_process unknown; LOCATED IN: nucleus; EXPRESSED IN: 25 plant structures; EXPRESSED DURING: 15 growth stages; Has 46 Blast hits to 46 proteins in 19 species: Archae - /.../teria - 0; Metazoa - 3; Fungi - 3; Plants - 36; Viruses - 0; Other Eukaryotes - 4 (source: NCBI BLink). [Source:TAIR;Acc:AT1G73350]
AT2G27340	-0.650656	0.0019609	0.0433262	AT2G27340	At2g27340 [Source:UniProtKB/TrEMBL;Acc:Q6NLZ3]
AT1G79880	-0.650674	2.42646e-05	0.0028173	LA2	La protein 2 [Source:UniProtKB/Swiss-Prot;Acc:Q0V7U7]
AT4G32915	-0.65177	3.07384e-06	0.000641192	GATC	Glutamyl-tRNA(Gln) amidotransferase subunit C, chloroplastic/mitochondrial [Source:UniProtKB/Swiss-Prot;Acc:F4JV80]
AT3G11720	-0.652248	1.85656e-06	0.000450769	AT3G11720	Polyketide cyclase/dehydrase and lipid transport superfamily protein [Source:UniProtKB/TrEMBL;Acc:F4J7F3]
AT1G54260	-0.653174	0.000115669	0.00827649	AT1G54260	Winged-helix DNA-binding transcription factor family protein [Source:UniProtKB/TrEMBL;Acc:F4HV94]
AT5G16970	-0.653997	0.000568451	0.0213606	AER	NADPH-dependent oxidoreductase 2-alkenal reductase [Source:UniProtKB/Swiss-Prot;Acc:Q39172]
AT3G15351	-0.655229	2.22318e-05	0.00266649	AT3G15351	At3g15351 [Source:UniProtKB/TrEMBL;Acc:Q9LJR1]
AT5G01670	-0.657453	0.000310679	0.0150367	AT5G01670	NAD(P)-linked oxidoreductase superfamily protein [Source:UniProtKB/TrEMBL;Acc:F4K9G7]
AT3G25790	-0.658519	3.49811e-05	0.00361678	HHO1	Transcription factor HHO1 [Source:UniProtKB/Swiss-Prot;Acc:Q9LS00]
AT1G54575	-0.658783	0.00129854	0.0343034	AT1G54575	unknown protein; Has 35333 Blast hits to 34131 proteins in 2444 species: Archae - 798; Bacteria - 22429; Metazoa - 974; Fungi - 991; Plants - 531; Viruses - 0; Other Eukaryotes - 9610 (source: NCBI BLink). [Source:TAIR;Acc:AT1G54575]
AT2G26030	-0.65915	2.87084e-05	0.00319774	AT2G26030	F-box/RNI-like/FBD-like domains-containing protein [Source:TAIR;Acc:AT2G26030]
AT3G21480	-0.660193	0.00113222	0.031367	AT3G21480	At3g21480 protein [Source:UniProtKB/TrEMBL;Acc:Q9LVF7]
AT5G18100	-0.661367	0.000134135	0.00913199	CSD3	Superoxide dismutase [Cu-Zn] 3 [Source:UniProtKB/Swiss-Prot;Acc:Q9FK60]
AT1G06515	-0.661735	0.000628661	0.022755	AT1G06515	Protein of unknown function (DUF3317) [Source:TAIR;Acc:AT1G06515]
AT4G31115	-0.66224	0.000200354	0.0115145	AT4G31115	Protein of unknown function (DUF1997) [Source:TAIR;Acc:AT4G31115]
AT2G11225	-0.662688	0.000736923	0.024727	AT2G11225	-
AT5G24750	-0.66301	0.0010582	0.0300764	AT5G24750	Glycosyltransferase [Source:UniProtKB/TrEMBL;Acc:F4KII1]
AT5G60430	-0.663774	0.00051651	0.0201831	AT5G60430	Antiporter/ drug transporter [Source:UniProtKB/TrEMBL;Acc:Q9FKK3]
AT2G41670	-0.664587	0.00190761	0.042761	SIN2	Short integuments 2, mitochondrial [Source:UniProtKB/Swiss-Prot;Acc:Q8L607]
AT3G50460	-0.664875	0.00125647	0.0335198	HR2	RPW8-like protein 2 [Source:UniProtKB/Swiss-Prot;Acc:Q9SCS8]
AT3G29375	-0.665811	0.00225268	0.0471687	AT3G29375	XH domain-containing protein [Source:UniProtKB/TrEMBL;Acc:Q9LIA7]
AT1G11070	-0.665879	0.00017412	0.0107502	AT1G11070	BEST Arabidopsis thaliana protein match is: Hydroxyproline-rich glycoprotein family protein (TAIR:AT1G61080.1); Has 579 Blast hits to 567 proteins in 152 species: Archae - 0; Bacteria - 68; Metazoa - 159; Fungi - 113; Plants - 172; Viruses - 0; Othe /.../ryotes - 67 (source: NCBI BLink). [Source:TAIR;Acc:AT1G11070]
AT3G55850	-0.666399	0.000132237	0.00912022	LAF3	Protein LONG AFTER FAR-RED 3 [Source:UniProtKB/Swiss-Prot;Acc:A0A1I9LN01]
AT3G06740	-0.668315	0.000211682	0.0118504	GATA15	GATA transcription factor 15 [Source:UniProtKB/Swiss-Prot;Acc:Q8LG10]
AT2G41070	-0.668841	0.000164402	0.0103567	EEL	Basic-leucine zipper (bZIP) transcription factor family protein [Source:TAIR;Acc:AT2G41070]
AT5G13840	-0.669482	0.00174103	0.0402374	FZR3	Protein FIZZY-RELATED 3 [Source:UniProtKB/Swiss-Prot;Acc:Q8LPL5]
AT1G65040	-0.669905	2.98226e-06	0.000638056	HRD1B	ERAD-associated E3 ubiquitin-protein ligase HRD1B [Source:UniProtKB/Swiss-Prot;Acc:Q6NPT7]
AT2G47230	-0.670731	0.00159373	0.0382655	DUF6	DOMAIN OF UNKNOWN FUNCTION 724 6 [Source:TAIR;Acc:AT2G47230]
AT1G78960	-0.671178	0.000251526	0.0132566	LUP2	Amyrin synthase LUP2 [Source:UniProtKB/Swiss-Prot;Acc:Q8RWT0]
AT2G14255	-0.671555	0.00013107	0.00910703	PAT23	Probable protein S-acyltransferase 23 [Source:UniProtKB/Swiss-Prot;Acc:Q3EC11]
AT5G05540	-0.67261	0.000182824	0.0109649	SDN2	Small RNA degrading nuclease 2 [Source:UniProtKB/Swiss-Prot;Acc:Q9FFG1]
AT2G02410	-0.674284	0.000404834	0.0173312	AT2G02410	unknown protein; CONTAINS InterPro DOMAIN/s: Protein of unknown function DUF901 (InterPro:IPR010298); Has 1151 Blast hits to 1151 proteins in 597 species: Archae - 0; Bacteria - 1105; Metazoa - 0; Fungi - 0; Plants - 42; Viruses - 0; Other Eukaryote /.../(source: NCBI BLink). [Source:TAIR;Acc:AT2G02410]
AT5G43403	-0.674632	4.99795e-05	0.00458552	AT5G43403	other RNA [Source:TAIR;Acc:AT5G43403]
AT1G77580	-0.67518	0.00145698	0.0364397	FPP1	Filament-like plant protein 1 [Source:UniProtKB/Swiss-Prot;Acc:Q9CAP9]
AT1G58180	-0.675246	4.05111e-05	0.00399728	BCA6	Beta carbonic anhydrase 6, mitochondrial [Source:UniProtKB/Swiss-Prot;Acc:Q9C6F5]
AT5G24660	-0.676537	0.00101716	0.029424	LSU2	Protein RESPONSE TO LOW SULFUR 2 [Source:UniProtKB/Swiss-Prot;Acc:Q9FIR9]
AT4G13670	-0.677125	0.000142947	0.00956326	PTAC5	Protein disulfide isomerase pTAC5, chloroplastic [Source:UniProtKB/Swiss-Prot;Acc:A1A6M1]
AT3G55910	-0.679334	0.000341362	0.0156947	AT3G55910	ADP-ribosylation factor GTPase-activating protein [Source:UniProtKB/TrEMBL;Acc:Q9LY54]
AT4G04620	-0.67947	1.43144e-05	0.00190938	ATG8B	Autophagy-related protein 8b [Source:UniProtKB/Swiss-Prot;Acc:Q9XEB5]
AT5G58690	-0.679722	3.16555e-06	0.00065147	PLC5	Phosphoinositide phospholipase C 5 [Source:UniProtKB/Swiss-Prot;Acc:Q944C2]
AT1G05900	-0.679893	7.08641e-05	0.00598165	NTH2	Endonuclease III homolog [Source:UniProtKB/TrEMBL;Acc:A0A178W393]
AT1G64572	-0.679999	0.000441133	0.0184024	AT1G64572	Unknown gene [Source:TAIR;Acc:AT1G64572]
AT2G45380	-0.680088	1.28364e-07	5.43887e-05	AT2G45380	FUNCTIONS IN: molecular_function unknown; INVOLVED IN: biological_process unknown; LOCATED IN: cellular_component unknown; EXPRESSED IN: inflorescence meristem, flower, cultured cell; EXPRESSED DURING: petal differentiation and expansion stage; BEST /.../dopsis thaliana protein match is: Calcium-binding EF-hand family protein (TAIR:AT4G34070.1); Has 171 Blast hits to 170 proteins in 31 species: A…
AT2G38780	-0.680815	0.000474402	0.0191903	AT2G38780	unknown protein; FUNCTIONS IN: molecular_function unknown; INVOLVED IN: biological_process unknown; LOCATED IN: chloroplast; EXPRESSED IN: 21 plant structures; EXPRESSED DURING: 13 growth stages; Has 58 Blast hits to 58 proteins in 23 species: Archa /.../ Bacteria - 4; Metazoa - 1; Fungi - 0; Plants - 44; Viruses - 0; Other Eukaryotes - 9 (source: NCBI BLink). [Source:TAIR;Acc:AT2G38780]
AT1G69490	-0.681095	0.000186869	0.0111095	NAC029	NAP [Source:UniProtKB/TrEMBL;Acc:A0A178W8K0]
AT3G28130	-0.683177	0.000101352	0.00771167	AT3G28130	WAT1-related protein At3g28130 [Source:UniProtKB/Swiss-Prot;Acc:Q56X95]
AT5G57785	-0.68348	0.000709613	0.0241322	AT5G57785	At5g57785 [Source:UniProtKB/TrEMBL;Acc:Q8GY06]
AT4G12550	-0.683905	0.000368546	0.0165915	AIR1	Putative lipid-binding protein AIR1 [Source:UniProtKB/Swiss-Prot;Acc:Q9S7I2]
AT5G09880	-0.685663	3.99709e-06	0.000744596	AT5G09880	Splicing factor, CC1-like protein [Source:UniProtKB/TrEMBL;Acc:Q93Y25]
AT5G26980	-0.686741	5.82039e-06	0.000967483	SYP41	Syntaxin-41 [Source:UniProtKB/Swiss-Prot;Acc:O65359]
AT3G29390	-0.688563	0.000346694	0.0158387	RIK	Protein RIK [Source:UniProtKB/Swiss-Prot;Acc:Q9LIA4]
AT1G31600	-0.688598	2.58514e-06	0.000564265	AT1G31600	-
AT3G48260	-0.690136	0.00208813	0.0449875	WNK3	Probable serine/threonine-protein kinase WNK3 [Source:UniProtKB/Swiss-Prot;Acc:Q9STK6]
AT3G52280	-0.690682	3.16301e-05	0.00338364	GTE6	General transcription factor group E6 [Source:UniProtKB/TrEMBL;Acc:F4J6V6]
AT3G16220	-0.691566	5.39147e-07	0.00017133	AT3G16220	At3g16220 [Source:UniProtKB/TrEMBL;Acc:Q6NKQ6]
AT1G05680	-0.69196	0.000569202	0.0213606	UGT74E2	Glycosyltransferase (Fragment) [Source:UniProtKB/TrEMBL;Acc:A0A0K1SBE8]
AT3G62190	-0.693311	7.96759e-07	0.000232664	AT3G62190	AT3g62190/T17J13_150 [Source:UniProtKB/TrEMBL;Acc:Q9M1Q5]
AT3G17717	-0.693674	0.000165882	0.0103575	AT3G17717	S-adenosylmethionine decarboxylase proenzyme [Source:UniProtKB/TrEMBL;Acc:A0A1I9LT04]
AT5G04080	-0.694197	7.32904e-05	0.00616238	AT5G04080	At5g04080 [Source:UniProtKB/TrEMBL;Acc:Q6NN03]
AT1G19690	-0.694231	0.00021252	0.0118665	AT1G19690	At1g19690 [Source:UniProtKB/TrEMBL;Acc:Q147R9]
AT4G37030	-0.695328	0.00022107	0.012094	AT4G37030	Membrane protein [Source:UniProtKB/TrEMBL;Acc:Q58FU6]
AT2G27400	-0.69557	0.000584807	0.0218257	TAS1A	TAS1A; other RNA [Source:TAIR;Acc:AT2G27400]
AT2G17975	-0.695708	0.000710264	0.0241322	AT2G17975	At2g17975 [Source:UniProtKB/TrEMBL;Acc:Q8S8K1]
AT1G79790	-0.697227	8.24037e-06	0.00125488	AT1G79790	Haloacid dehalogenase-like hydrolase (HAD) superfamily protein [Source:UniProtKB/TrEMBL;Acc:F4HQA8]
AT1G01020	-0.697392	3.40068e-06	0.000680419	ARV1	ARV1 [Source:UniProtKB/TrEMBL;Acc:Q5MK24]
AT5G58140	-0.697418	0.000261281	0.0134886	PHOT2	Phototropin-2 [Source:UniProtKB/Swiss-Prot;Acc:P93025]
AT2G04230	-0.697842	0.000886861	0.0274558	AT2G04230	F-box/FBD/LRR-repeat protein At2g04230 [Source:UniProtKB/Swiss-Prot;Acc:Q6NKX3]
AT2G21385	-0.698007	3.20763e-05	0.00341447	AT2G21385	Expressed protein [Source:UniProtKB/TrEMBL;Acc:Q94AU3]
AT3G13782	-0.698832	6.32203e-06	0.00103494	NAP1;4	NFA4 [Source:UniProtKB/TrEMBL;Acc:A0A178VHH5]
AT3G56450	-0.698982	0.00175905	0.0404376	ASNAP1	Alpha-soluble NSF attachment protein 1 [Source:UniProtKB/Swiss-Prot;Acc:Q9LXZ5]
AT1G22400	-0.700086	0.00108826	0.030501	UGT85A1	UDP-glycosyltransferase 85A1 [Source:UniProtKB/Swiss-Prot;Acc:Q9SK82]
AT1G51430	-0.700889	2.82579e-05	0.0031893	AT1G51430	unknown protein; BEST Arabidopsis thaliana protein match is: unknown protein (TAIR:AT3G28370.1); Has 13 Blast hits to 13 proteins in 4 species: Archae - 0; Bacteria - 0; Metazoa - 0; Fungi - 0; Plants - 13; Viruses - 0; Other Eukaryotes - 0 (source: /.../BLink). [Source:TAIR;Acc:AT1G51430]
AT1G60900	-0.701191	1.67324e-05	0.00213946	U2AF65B	Splicing factor U2af large subunit B [Source:UniProtKB/Swiss-Prot;Acc:Q8L716]
AT2G25590	-0.701828	4.25215e-05	0.00412039	AT2G25590	Plant Tudor-like protein [Source:UniProtKB/TrEMBL;Acc:Q9SLA4]
AT2G28970	-0.703749	1.36465e-05	0.0018316	AT2G28970	Leucine-rich repeat protein kinase family protein [Source:UniProtKB/TrEMBL;Acc:O81067]
AT1G60260	-0.704384	6.81398e-05	0.00582797	BGLU5	beta glucosidase 5 [Source:TAIR;Acc:AT1G60260]
AT1G65950	-0.70467	0.000213208	0.0118742	AT1G65950	Protein kinase superfamily protein [Source:UniProtKB/TrEMBL;Acc:F4ID59]
AT1G22980	-0.705068	0.00148199	0.0367299	AT1G22980	unknown protein; BEST Arabidopsis thaliana protein match is: unknown protein (TAIR:AT1G22970.1); Has 52 Blast hits to 50 proteins in 17 species: Archae - 0; Bacteria - 0; Metazoa - 8; Fungi - 0; Plants - 44; Viruses - 0; Other Eukaryotes - 0 (source /.../ BLink). [Source:TAIR;Acc:AT1G22980]
AT1G65670	-0.705129	9.31892e-05	0.00724362	CYP702A1	Cytochrome P450 family protein [Source:UniProtKB/TrEMBL;Acc:Q1PFG4]
AT2G17320	-0.705683	5.43114e-06	0.000916887	AT2G17320	AT2G17320 protein [Source:UniProtKB/TrEMBL;Acc:B9DH75]
AT5G48110	-0.705725	0.000916576	0.0277829	AT5G48110	Terpenoid cyclases/Protein prenyltransferases superfamily protein [Source:TAIR;Acc:AT5G48110]
AT5G19220	-0.708351	0.00118442	0.0322345	ADG2	Glucose-1-phosphate adenylyltransferase large subunit 1, chloroplastic [Source:UniProtKB/Swiss-Prot;Acc:P55229]
AT4G11830	-0.708353	3.38189e-05	0.00354754	PLDGAMMA2	Phospholipase D gamma 2 [Source:UniProtKB/Swiss-Prot;Acc:Q9T051]
AT5G38290	-0.70947	0.00176202	0.0404627	AT5G38290	Peptidyl-tRNA hydrolase family protein [Source:UniProtKB/TrEMBL;Acc:A8MQQ3]
AT1G61600	-0.709496	4.96385e-06	0.0008513	AT1G61600	DUF1262 family protein (DUF1262) [Source:UniProtKB/TrEMBL;Acc:Q9SY90]
AT5G10965	-0.709969	0.00215777	0.0456683	AT5G10965	-
AT5G03406	-0.71021	0.00189452	0.0425116	AT5G03406	Class II aaRS and biotin synthetases superfamily protein [Source:UniProtKB/TrEMBL;Acc:F4KFB0]
AT1G70620	-0.710245	0.000694948	0.0239483	AT1G70620	Cyclin-like protein [Source:UniProtKB/TrEMBL;Acc:F4I6U7]
AT5G08370	-0.71128	3.65234e-07	0.000129383	AGAL2	Alpha-galactosidase 2 [Source:UniProtKB/Swiss-Prot;Acc:Q8RX86]
AT3G54910	-0.714683	0.00100007	0.0290074	AT3G54910	At3g54910 [Source:UniProtKB/TrEMBL;Acc:Q501B7]
AT1G49180	-0.714843	2.17105e-05	0.0026209	AT1G49180	Serine/threonine-protein kinase ATG1t [Source:UniProtKB/Swiss-Prot;Acc:F4I1N8]
AT3G57170	-0.715112	0.000226631	0.0123047	AT3G57170	N-acetylglucosaminyl transferase component family protein / Gpi1 family protein [Source:UniProtKB/TrEMBL;Acc:F4J262]
AT2G33980	-0.716174	0.00151189	0.0370833	atnudt22	nudix hydrolase homolog 22 [Source:TAIR;Acc:AT2G33980]
AT5G19560	-0.716248	0.000311743	0.0150367	ATROPGEF10	ROP uanine nucleotide exchange factor 10 [Source:TAIR;Acc:AT5G19560]
AT1G03270	-0.716789	0.000390221	0.017104	CBSDUF4	Putative DUF21 domain-containing protein At1g03270 [Source:UniProtKB/Swiss-Prot;Acc:Q9ZVS8]
AT3G07530	-0.717245	0.000418515	0.0178026	AT3G07530	Integrator complex subunit [Source:UniProtKB/TrEMBL;Acc:A0A1I9LM22]
AT1G50450	-0.717597	0.00126366	0.03367	AT1G50450	At1g50450/F11F12_20 [Source:UniProtKB/TrEMBL;Acc:Q94BZ0]
AT2G38230	-0.717749	1.50231e-05	0.00196748	PDX11	Pyridoxal 5'-phosphate synthase subunit PDX1.1 [Source:UniProtKB/Swiss-Prot;Acc:O80448]
AT1G52120	-0.719222	0.00021826	0.0120933	JAL12	Jacalin-related lectin 12 [Source:UniProtKB/Swiss-Prot;Acc:Q0WMR0]
AT3G57470	-0.719634	0.000974789	0.0285648	AT3G57470	Insulin-degrading enzyme-like 2 [Source:UniProtKB/Swiss-Prot;Acc:F4J3D9]
AT4G33000	-0.721191	0.000286938	0.0143197	CBL10	Calcineurin B-like 10 [Source:UniProtKB/TrEMBL;Acc:M5BEI3]
AT1G30420	-0.722468	0.000100562	0.00767857	ABCC11	ABC transporter C family member 11 [Source:UniProtKB/Swiss-Prot;Acc:Q9C8H1]
AT5G50760	-0.723074	0.0012454	0.033348	AT5G50760	At5g50760 [Source:UniProtKB/TrEMBL;Acc:Q9LUE5]
AT2G45920	-0.723374	6.95332e-06	0.001113	PUB37	U-box domain-containing protein 37 [Source:UniProtKB/Swiss-Prot;Acc:Q683D5]
AT1G53780	-0.72404	0.000483845	0.0193978	AT1G53780	26S proteasome regulatory complex ATPase [Source:UniProtKB/TrEMBL;Acc:F4HTC3]
AT1G70895	-0.726263	0.000133345	0.00913199	CLE17	CLAVATA3/ESR (CLE)-related protein 17 [Source:UniProtKB/Swiss-Prot;Acc:Q8L9H6]
AT4G03250	-0.726583	0.000248248	0.0131158	AT4G03250	Homeodomain-like superfamily protein [Source:UniProtKB/TrEMBL;Acc:F4JI72]
AT5G48790	-0.726722	0.000114082	0.00821736	AT5G48790	AT5g48790/K24G6_12 [Source:UniProtKB/TrEMBL;Acc:Q94F50]
AT3G51960	-0.727028	0.000220526	0.012094	ATBZIP24	Basic leucine zipper 24 [Source:UniProtKB/TrEMBL;Acc:F4J5N9]
AT1G03990	-0.727303	0.000326304	0.0152871	FAO1	Long-chain-alcohol oxidase FAO1 [Source:UniProtKB/Swiss-Prot;Acc:Q9ZWB9]
AT3G03040	-0.728036	5.59289e-07	0.000172652	AT3G03040	F-box protein At3g03040 [Source:UniProtKB/Swiss-Prot;Acc:Q9LDJ9]
AT3G16700	-0.728267	0.00070148	0.0239846	FAHD2	Probable acylpyruvase FAHD2, mitochondrial [Source:UniProtKB/Swiss-Prot;Acc:Q9LUR3]
AT3G61930	-0.728325	8.18416e-07	0.000235802	AT3G61930	Uncharacterized protein At3g61930 [Source:UniProtKB/TrEMBL;Acc:Q9M272]
AT4G12680	-0.730698	0.00120723	0.032568	AT4G12680	Expressed protein [Source:UniProtKB/TrEMBL;Acc:Q45GJ7]
AT4G14780	-0.731165	9.26655e-06	0.00136232	AT4G14780	Kinase like protein [Source:UniProtKB/TrEMBL;Acc:O23334]
AT4G33180	-0.731591	5.30773e-07	0.00017133	AT4G33180	Alpha/beta-Hydrolases superfamily protein [Source:UniProtKB/TrEMBL;Acc:B5X0N4]
AT1G71720	-0.732628	0.000546459	0.0207895	AT1G71720	F14O23.10 protein [Source:UniProtKB/TrEMBL;Acc:Q9M9H4]
AT5G65060	-0.733334	3.59228e-06	0.000705687	MAF3	Agamous-like MADS-box protein AGL70 [Source:UniProtKB/Swiss-Prot;Acc:Q9LSR7]
AT1G30590	-0.734017	2.71829e-07	9.95584e-05	AT1G30590	RNA polymerase I specific transcription initiation factor RRN3 protein [Source:TAIR;Acc:AT1G30590]
AT5G25110	-0.734529	3.78639e-06	0.000730537	CIPK25	CBL-interacting serine/threonine-protein kinase 25 [Source:UniProtKB/Swiss-Prot;Acc:Q8W1D5]
AT1G28710	-0.73463	0.000161115	0.01027	AT1G28710	F1K23.9 [Source:UniProtKB/TrEMBL;Acc:Q9FXJ4]
AT1G19485	-0.734875	4.90805e-06	0.000848465	AT1G19485	Transducin/WD40 repeat-like superfamily protein [Source:UniProtKB/TrEMBL;Acc:F4HP69]
AT1G20810	-0.735624	1.34994e-05	0.00182317	FKBP18	Peptidyl-prolyl cis-trans isomerase FKBP18, chloroplastic [Source:UniProtKB/Swiss-Prot;Acc:Q9LM71]
AT1G53640	-0.736242	0.000275535	0.0139439	AT1G53640	unknown protein; FUNCTIONS IN: molecular_function unknown; INVOLVED IN: biological_process unknown; LOCATED IN: endomembrane system; EXPRESSED IN: 20 plant structures; EXPRESSED DURING: 11 growth stages; Has 1186 Blast hits to 678 proteins in 89 spe /.../Archae - 0; Bacteria - 50; Metazoa - 731; Fungi - 92; Plants - 226; Viruses - 4; Other Eukaryotes - 83 (source: NCBI BLink). [Source:TAIR;Acc:AT…
AT1G62770	-0.737234	0.000540317	0.0206499	PMEI9	Pectinesterase inhibitor 9 [Source:UniProtKB/Swiss-Prot;Acc:Q9SI72]
AT2G02765	-0.738008	1.93138e-05	0.00237132	AT2G02765	L-aminoadipate-semialdehyde dehydrogenase-phosphopantetheinyl transferase [Source:UniProtKB/TrEMBL;Acc:A0A1P8B2C9]
AT2G18470	-0.742441	0.000745881	0.0249093	PERK4	Proline-rich receptor-like protein kinase PERK4 [Source:UniProtKB/Swiss-Prot;Acc:Q9ZNQ8]
AT4G36690	-0.742486	5.6911e-07	0.00017321	U2AF65A	U2 snRNP auxiliary factor large subunit [Source:UniProtKB/TrEMBL;Acc:A0A178UYD2]
AT4G20350	-0.742995	0.000393879	0.0171317	AT4G20350	Oxidoreductase [Source:UniProtKB/TrEMBL;Acc:Q9SUP1]
AT2G38870	-0.744314	3.83144e-07	0.000133538	AT2G38870	Putative protease inhibitor [Source:UniProtKB/TrEMBL;Acc:Q9ZV18]
AT2G24440	-0.748996	4.95844e-05	0.00457893	AT2G24440	Expressed protein [Source:UniProtKB/TrEMBL;Acc:Q9ZQ24]
AT4G09970	-0.749005	0.0016768	0.0393648	AT4G09970	At4g09970 [Source:UniProtKB/TrEMBL;Acc:Q6DBH2]
AT4G01593	-0.749896	0.00124879	0.0333975	AT4G01593	other RNA [Source:TAIR;Acc:AT4G01593]
AT3G06778	-0.750252	0.000165759	0.0103575	AT3G06778	Chaperone DnaJ-domain superfamily protein [Source:UniProtKB/TrEMBL;Acc:F4JC50]
AT3G04160	-0.750832	0.000914386	0.0277829	AT3G04160	unknown protein; Has 1711 Blast hits to 1353 proteins in 195 species: Archae - 0; Bacteria - 64; Metazoa - 693; Fungi - 201; Plants - 207; Viruses - 0; Other Eukaryotes - 546 (source: NCBI BLink). [Source:TAIR;Acc:AT3G04160]
AT5G64120	-0.752984	0.000900678	0.0276613	PER71	Peroxidase [Source:UniProtKB/TrEMBL;Acc:A0A178UAR8]
AT2G29420	-0.753968	0.000105012	0.00787921	GSTU7	Glutathione S-transferase U7 [Source:UniProtKB/Swiss-Prot;Acc:Q9ZW24]
AT1G36060	-0.75407	0.000381092	0.0169445	ERF055	Ethylene-responsive transcription factor ERF055 [Source:UniProtKB/Swiss-Prot;Acc:Q9SKW5]
AT5G04370	-0.75542	0.000401844	0.0172977	NAMT1	S-adenosyl-L-methionine-dependent methyltransferases superfamily protein [Source:UniProtKB/TrEMBL;Acc:Q0WL44]
AT4G04740	-0.756583	7.74382e-05	0.00641135	CPK23	Calcium-dependent protein kinase 23 [Source:UniProtKB/TrEMBL;Acc:F4JGW8]
AT3G47360	-0.75898	6.40184e-06	0.00104013	HSD3	11-beta-hydroxysteroid dehydrogenase-like 3 [Source:UniProtKB/Swiss-Prot;Acc:Q9STY7]
AT1G67400	-0.759064	0.00140063	0.0357334	AT1G67400	ELMO/CED-12 family protein [Source:UniProtKB/TrEMBL;Acc:F4HRW0]
AT3G44740	-0.760209	0.000413925	0.017642	AT3G44740	Class II aaRS and biotin synthetases superfamily protein [Source:UniProtKB/TrEMBL;Acc:F4J376]
AT1G17180	-0.760279	0.00057093	0.0213817	GSTU25	Glutathione S-transferase U25 [Source:UniProtKB/Swiss-Prot;Acc:Q9SHH7]
AT2G25964	-0.76236	3.93234e-05	0.00393749	AT2G25964	Putative uncharacterized protein [Source:UniProtKB/TrEMBL;Acc:Q0WR94]
AT3G59330	-0.763942	0.000685423	0.0238892	AT3G59330	Solute carrier family 35 protein (DUF914) [Source:UniProtKB/TrEMBL;Acc:A0A1I9LQ57]
AT3G08770	-0.768023	0.000280843	0.0141462	LTP6	Non-specific lipid-transfer protein [Source:UniProtKB/TrEMBL;Acc:F4IXC6]
AT1G23360	-0.768876	0.000404402	0.0173312	MENG	2-phytyl-1,4-beta-naphthoquinone methyltransferase, chloroplastic [Source:UniProtKB/Swiss-Prot;Acc:Q3ED65]
AT1G02300	-0.770672	9.96334e-06	0.00144495	CATHB1	Cathepsin B-like protease 1 [Source:UniProtKB/Swiss-Prot;Acc:F4HVZ1]
AT5G02770	-0.772032	1.98605e-10	2.8611e-07	MOS11	Protein MODIFIER OF SNC1 11 [Source:UniProtKB/Swiss-Prot;Acc:Q9LZ08]
AT3G46500	-0.773573	0.000746969	0.0249093	AT3G46500	2-oxoglutarate (2OG) and Fe(II)-dependent oxygenase superfamily protein [Source:UniProtKB/TrEMBL;Acc:A0A1I9LPT9]
AT4G12760	-0.774226	1.13294e-06	0.000294959	AT4G12760	unknown protein; Has 30201 Blast hits to 17322 proteins in 780 species: Archae - 12; Bacteria - 1396; Metazoa - 17338; Fungi - 3422; Plants - 5037; Viruses - 0; Other Eukaryotes - 2996 (source: NCBI BLink). [Source:TAIR;Acc:AT4G12760]
AT4G02005	-0.775881	0.000264107	0.013556	AT4G02005	other RNA [Source:TAIR;Acc:AT4G02005]
AT5G03435	-0.776001	5.2089e-05	0.0046705	AT5G03435	Anthranilate phosphoribosyltransferase-like protein [Source:UniProtKB/TrEMBL;Acc:Q9LZE5]
AT1G06090	-0.776552	0.000154623	0.0100338	AT1G06090	Delta-9 desaturase-like 1 protein [Source:UniProtKB/Swiss-Prot;Acc:Q9LND9]
AT3G60810	-0.776666	8.42047e-06	0.00125488	AT3G60810	At3g60810 [Source:UniProtKB/TrEMBL;Acc:Q9LZY2]
AT1G15200	-0.77673	1.01985e-05	0.0014692	AT1G15200	Protein-protein interaction regulator family protein [Source:UniProtKB/TrEMBL;Acc:F4HZI8]
AT1G70630	-0.778919	0.00131779	0.0344971	AT1G70630	Nucleotide-diphospho-sugar transferase family protein [Source:TAIR;Acc:AT1G70630]
AT3G47680	-0.778932	9.26747e-06	0.00136232	AT3G47680	At3g47680 [Source:UniProtKB/TrEMBL;Acc:Q9STU5]
AT4G01995	-0.779086	0.00197303	0.0435498	AT4G01995	Beta-carotene isomerase D27 [Source:UniProtKB/TrEMBL;Acc:Q8W4C4]
AT1G09195	-0.784638	0.00011182	0.00819093	AT1G09195	FUNCTIONS IN: molecular_function unknown; INVOLVED IN: biological_process unknown; LOCATED IN: mitochondrion; CONTAINS InterPro DOMAIN/s: Metal-dependent phosphohydrolase, HD subdomain (InterPro:IPR006674), Ppx/GppA phosphatase (InterPro:IPR003695); /.../0201 Blast hits to 17322 proteins in 780 species: Archae - 12; Bacteria - 1396; Metazoa - 17338; Fungi - 3422; Plants - 5037; Viruses - 0; Other…
AT2G13965	-0.786133	0.000299907	0.0146291	AT2G13965	Transmembrane protein [Source:UniProtKB/TrEMBL;Acc:A0A1P8AXY6]
AT4G25600	-0.786914	0.000880353	0.0274107	P4H12	Probable prolyl 4-hydroxylase 12 [Source:UniProtKB/Swiss-Prot;Acc:Q8GXT7]
AT2G21370	-0.789285	0.0010874	0.030501	XK-1	D-ribulose kinase [Source:UniProtKB/Swiss-Prot;Acc:Q8L794]
AT5G38040	-0.790111	0.000607168	0.0222378	UGT76E7	Glycosyltransferase (Fragment) [Source:UniProtKB/TrEMBL;Acc:W8PUC5]
AT1G28715	-0.790251	0.000879832	0.0274107	AT1G28715	-
AT1G01715	-0.792197	0.000335086	0.0154416	AT1G01715	-
AT3G49580	-0.792496	0.00132343	0.0344971	LSU1	LSU1 [Source:UniProtKB/TrEMBL;Acc:A0A178VF66]
AT2G28570	-0.794735	3.59348e-08	2.21861e-05	AT2G28570	At2g28570 [Source:UniProtKB/TrEMBL;Acc:Q9SK01]
AT5G44585	-0.79567	0.00141381	0.0359374	AT5G44585	unknown protein; FUNCTIONS IN: molecular_function unknown; INVOLVED IN: biological_process unknown; LOCATED IN: endomembrane system; Has 30201 Blast hits to 17322 proteins in 780 species: Archae - 12; Bacteria - 1396; Metazoa - 17338; Fungi - 3422; /.../ - 5037; Viruses - 0; Other Eukaryotes - 2996 (source: NCBI BLink). [Source:TAIR;Acc:AT5G44585]
AT3G16750	-0.796709	0.000327571	0.0152871	AT3G16750	Putative uncharacterized protein [Source:UniProtKB/TrEMBL;Acc:Q9LUQ8]
AT1G10320	-0.796762	0.000277186	0.0139946	AT1G10320	Zinc finger CCCH domain-containing protein 5 [Source:UniProtKB/Swiss-Prot;Acc:Q9SY74]
AT1G64000	-0.797476	0.000197153	0.0114344	WRKY56	At1g64000 [Source:UniProtKB/TrEMBL;Acc:Q29PS1]
AT1G69526	-0.798855	0.000878519	0.0274107	AT1G69526	S-adenosyl-L-methionine-dependent methyltransferases superfamily protein [Source:UniProtKB/TrEMBL;Acc:F4I261]
AT2G40780	-0.799436	0.00028535	0.0143149	AT2G40780	Nucleic acid-binding, OB-fold-like protein [Source:UniProtKB/TrEMBL;Acc:F4II37]
AT5G10800	-0.799581	0.000524924	0.0204012	AT5G10800	Protein RRC1-like [Source:UniProtKB/Swiss-Prot;Acc:F4KIA8]
AT1G19397	-0.799747	0.000691794	0.0239406	AT1G19397	unknown protein; Has 30201 Blast hits to 17322 proteins in 780 species: Archae - 12; Bacteria - 1396; Metazoa - 17338; Fungi - 3422; Plants - 5037; Viruses - 0; Other Eukaryotes - 2996 (source: NCBI BLink). [Source:TAIR;Acc:AT1G19397]
AT3G50670	-0.801157	1.52884e-07	6.23335e-05	RNU1	U1SNRNP [Source:UniProtKB/TrEMBL;Acc:A0A178VDW4]
AT3G01710	-0.801508	0.00055645	0.0210478	AT3G01710	TPX2 (Targeting protein for Xklp2) protein family [Source:UniProtKB/TrEMBL;Acc:A0A1I9LPX1]
AT5G58200	-0.801866	9.86073e-08	4.5607e-05	AT5G58200	Calcineurin-like metallo-phosphoesterase superfamily protein [Source:UniProtKB/TrEMBL;Acc:F4KDK1]
AT4G29990	-0.80223	0.000605123	0.0222378	AT4G29990	Leucine-rich repeat transmembrane protein kinase protein [Source:UniProtKB/TrEMBL;Acc:Q9SZV2]
AT2G40850	-0.803055	0.000495906	0.0195192	PI4KG1	Phosphatidylinositol 4-kinase gamma 1 [Source:UniProtKB/Swiss-Prot;Acc:O22199]
AT3G21720	-0.803413	4.30777e-05	0.00413718	ICL	Isocitrate lyase [Source:UniProtKB/Swiss-Prot;Acc:P28297]
AT5G26290	-0.80346	7.43293e-08	3.65041e-05	AT5G26290	TRAF-like family protein [Source:TAIR;Acc:AT5G26290]
AT5G58980	-0.803773	2.36337e-05	0.00277555	NCER3	Neutral ceramidase 3 [Source:UniProtKB/Swiss-Prot;Acc:F4KHQ8]
AT4G03935	-0.803803	0.000223029	0.0121703	AT4G03935	other RNA [Source:TAIR;Acc:AT4G03935]
AT4G36270	-0.804902	0.00168141	0.0393648	AT4G36270	ATP binding [Source:TAIR;Acc:AT4G36270]
AT3G21351	-0.806237	0.00120115	0.0325427	AT3G21351	Transmembrane protein [Source:UniProtKB/TrEMBL;Acc:F4IXJ9]
AT1G50970	-0.807032	2.28785e-05	0.00271638	AT1G50970	Vacuolar protein sorting-associated protein 53 B [Source:UniProtKB/Swiss-Prot;Acc:F4I7Y2]
AT1G04770	-0.80739	5.52545e-07	0.000172652	AT1G04770	Protein SULFUR DEFICIENCY-INDUCED 2 [Source:UniProtKB/Swiss-Prot;Acc:Q8L730]
AT5G03780	-0.808157	0.00155437	0.0377171	TRFL10	TRF-like 10 (Fragment) [Source:UniProtKB/TrEMBL;Acc:C0SVN2]
AT1G14640	-0.808995	0.000328252	0.0152871	AT1G14640	SWAP (Suppressor-of-White-APricot)/surp domain-containing protein [Source:UniProtKB/TrEMBL;Acc:F4HW92]
AT3G26690	-0.809489	7.23168e-09	6.25077e-06	NUDT13	NUDX13 [Source:UniProtKB/TrEMBL;Acc:A0A178VBM7]
AT2G46130	-0.809563	0.00100843	0.0292106	WRKY43	Probable WRKY transcription factor 43 [Source:UniProtKB/Swiss-Prot;Acc:Q8GY11]
AT1G60130	-0.810874	0.00158639	0.0381317	JAL18	Jacalin-related lectin 18 [Source:UniProtKB/Swiss-Prot;Acc:O80737]
AT5G26622	-0.812581	5.09964e-05	0.0046108	AT5G26622	Beta-galactosidase related protein [Source:UniProtKB/TrEMBL;Acc:Q2V346]
AT1G71330	-0.813591	4.59139e-05	0.0043377	NAP5	Probable non-intrinsic ABC protein 5 [Source:UniProtKB/Swiss-Prot;Acc:Q9FVV9]
AT5G16140	-0.815927	0.00139687	0.0357218	CRS2B	Chloroplastic group IIB intron splicing facilitator CRS2-B, chloroplastic [Source:UniProtKB/Swiss-Prot;Acc:Q9LF14]
AT2G39410	-0.817768	1.01048e-07	4.5607e-05	AT2G39410	Alpha/beta-Hydrolases superfamily protein [Source:UniProtKB/TrEMBL;Acc:O80628]
AT5G56520	-0.819746	0.000132161	0.00912022	AT5G56520	At5g56520 [Source:UniProtKB/TrEMBL;Acc:Q8L9N8]
AT1G01670	-0.821269	0.000151019	0.00988903	PUB56	U-box domain-containing protein 56 [Source:UniProtKB/Swiss-Prot;Acc:Q8GXQ7]
AT1G27110	-0.822243	0.000999539	0.0290074	AT1G27110	Tetratricopeptide repeat (TPR)-like superfamily protein [Source:UniProtKB/TrEMBL;Acc:Q5BPZ1]
AT2G38823	-0.822558	0.00239578	0.0491181	AT2G38823	Putative uncharacterized protein [Source:UniProtKB/TrEMBL;Acc:Q5S4V8]
AT1G35255	-0.822737	0.00144025	0.0363155	AT1G35255	Transmembrane protein [Source:UniProtKB/TrEMBL;Acc:Q1G3E8]
AT2G02350	-0.823376	8.195e-05	0.00665736	SKIP3	F-box protein SKIP3 [Source:UniProtKB/Swiss-Prot;Acc:Q9FV02]
AT3G58820	-0.824408	0.00125116	0.0334195	AT3G58820	Putative F-box protein At3g58820 [Source:UniProtKB/Swiss-Prot;Acc:Q9LXS0]
AT5G17670	-0.825102	0.000428675	0.0180491	AT5G17670	Alpha/beta-Hydrolases superfamily protein [Source:UniProtKB/TrEMBL;Acc:Q9FN84]
AT4G36980	-0.826071	7.8207e-06	0.00121581	AT4G36980	FUNCTIONS IN: molecular_function unknown; INVOLVED IN: biological_process unknown; EXPRESSED IN: 23 plant structures; EXPRESSED DURING: 13 growth stages; CONTAINS InterPro DOMAIN/s: Splicing factor, suppressor of white apricot (InterPro:IPR019147); /.../72 Blast hits to 5479 proteins in 321 species: Archae - 0; Bacteria - 89; Metazoa - 5155; Fungi - 712; Plants - 341; Viruses - 39; Other Eukaryot…
AT1G73300	-0.828686	0.00096292	0.0284259	SCPL2	Serine carboxypeptidase-like 2 [Source:UniProtKB/Swiss-Prot;Acc:Q9CAU3]
AT1G52700	-0.829934	0.000108076	0.00803491	AT1G52700	Alpha/beta-Hydrolases superfamily protein [Source:UniProtKB/TrEMBL;Acc:A0A1P8AQT5]
AT5G41850	-0.834415	0.000567687	0.0213606	AT5G41850	Alpha/beta-Hydrolases superfamily protein [Source:UniProtKB/TrEMBL;Acc:Q9FJ29]
AT1G62540	-0.835192	0.000544756	0.0207613	FMO GS-OX2	flavin-monooxygenase glucosinolate S-oxygenase 2 [Source:TAIR;Acc:AT1G62540]
AT1G69280	-0.836606	0.00137115	0.0353137	AT1G69280	Uncharacterized protein At1g69280 [Source:UniProtKB/TrEMBL;Acc:Q0WP94]
AT5G27860	-0.837804	9.17076e-09	7.07753e-06	AT5G27860	unknown protein; FUNCTIONS IN: molecular_function unknown; INVOLVED IN: biological_process unknown; LOCATED IN: chloroplast; EXPRESSED IN: pollen tube; Has 35333 Blast hits to 34131 proteins in 2444 species: Archae - 798; Bacteria - 22429; Metazoa - /.../Fungi - 991; Plants - 531; Viruses - 0; Other Eukaryotes - 9610 (source: NCBI BLink). [Source:TAIR;Acc:AT5G27860]
AT1G50750	-0.84122	0.00212062	0.0453046	AT1G50750	Plant mobile domain protein family [Source:TAIR;Acc:AT1G50750]
AT3G54500	-0.84215	6.72854e-06	0.00108505	AT3G54500	BEST Arabidopsis thaliana protein match is: dentin sialophosphoprotein-related (TAIR:AT5G64170.1); Has 183 Blast hits to 175 proteins in 44 species: Archae - 0; Bacteria - 4; Metazoa - 38; Fungi - 11; Plants - 120; Viruses - 0; Other Eukaryotes - 10 /.../ce: NCBI BLink). [Source:TAIR;Acc:AT3G54500]
AT5G52050	-0.842196	0.00142414	0.0360354	DTX50	Protein DETOXIFICATION 50 [Source:UniProtKB/Swiss-Prot;Acc:Q9FJ87]
AT5G03830	-0.842755	3.90954e-05	0.00393749	AT5G03830	CDK inhibitor P21 binding protein [Source:UniProtKB/TrEMBL;Acc:F4KI15]
AT3G11050	-0.847976	0.00011368	0.00821736	FER2	Ferritin-2, chloroplastic [Source:UniProtKB/Swiss-Prot;Acc:Q9SRL5]
AT2G45023	-0.848235	0.00035689	0.0161003	AT2G45023	other RNA [Source:TAIR;Acc:AT2G45023]
AT2G31150	-0.84955	8.766e-05	0.00696414	AT2G31150	ATP binding / ATPase [Source:UniProtKB/TrEMBL;Acc:F4IPY0]
AT2G19800	-0.849924	4.19833e-08	2.47852e-05	MIOX2	At2g19800 [Source:UniProtKB/TrEMBL;Acc:B4F7Q2]
AT1G10890	-0.853156	2.29073e-07	8.6843e-05	AT1G10890	unknown protein; FUNCTIONS IN: molecular_function unknown; INVOLVED IN: biological_process unknown; LOCATED IN: chloroplast; EXPRESSED IN: petal, flower, leaf; EXPRESSED DURING: LP.04 four leaves visible, 4 anthesis, petal differentiation and expans /.../age; BEST Arabidopsis thaliana protein match is: unknown protein (TAIR:AT5G13340.1); Has 11769 Blast hits to 8435 proteins in 698 species: Archa…
AT3G56160	-0.853765	9.92001e-07	0.000267952	BASS4	Probable sodium/metabolite cotransporter BASS4, chloroplastic [Source:UniProtKB/Swiss-Prot;Acc:F4IZC4]
AT1G56120	-0.85788	0.000847299	0.0270848	AT1G56120	Leucine-rich repeat transmembrane protein kinase [Source:UniProtKB/TrEMBL;Acc:F4I3K0]
AT1G53250	-0.864505	0.000961185	0.0284135	AT1G53250	unknown protein; BEST Arabidopsis thaliana protein match is: unknown protein (TAIR:AT1G53800.1); Has 11909 Blast hits to 7704 proteins in 757 species: Archae - 51; Bacteria - 1338; Metazoa - 4550; Fungi - 987; Plants - 464; Viruses - 24; Other Eukar /.../- 4495 (source: NCBI BLink). [Source:TAIR;Acc:AT1G53250]
AT4G25020	-0.86541	0.00242067	0.0493016	AT4G25020	At4g25020 [Source:UniProtKB/TrEMBL;Acc:Q9SW24]
AT2G43465	-0.866847	0.000401252	0.0172977	AT2G43465	RNA-binding ASCH domain protein [Source:UniProtKB/TrEMBL;Acc:F4IR54]
AT4G00380	-0.869291	6.86788e-08	3.53352e-05	FDM2	Factor of DNA methylation 2 [Source:UniProtKB/Swiss-Prot;Acc:F4JH53]
AT1G22460	-0.87087	0.00194121	0.0432784	OFUT7	O-fucosyltransferase 7 [Source:UniProtKB/Swiss-Prot;Acc:B7ZWR7]
AT2G32340	-0.872737	5.08868e-05	0.0046108	AT2G32340	TraB family protein [Source:TAIR;Acc:AT2G32340]
AT2G02310	-0.874446	0.000202383	0.0115631	PP2B6	Putative F-box protein PP2-B6 [Source:UniProtKB/Swiss-Prot;Acc:Q9ZVR0]
AT2G15400	-0.877646	0.000186081	0.0111078	NRPD3B	DNA-directed RNA polymerase II, third largest subunit [Source:UniProtKB/TrEMBL;Acc:Q0WRA4]
AT5G25560	-0.879029	4.44027e-07	0.000152301	AT5G25560	CHY-type/CTCHY-type/RING-type Zinc finger protein [Source:UniProtKB/TrEMBL;Acc:F4JY59]
AT5G20470	-0.879316	6.47191e-05	0.00563918	AT5G20470	Myosin [Source:UniProtKB/TrEMBL;Acc:F4K5I9]
AT3G22460	-0.884177	6.63297e-08	3.4959e-05	OASA2	O-acetylserine (thiol) lyase (OAS-TL) isoform A2 [Source:TAIR;Acc:AT3G22460]
AT4G34380	-0.884568	0.000317754	0.0151466	AT4G34380	At4g34380 [Source:UniProtKB/TrEMBL;Acc:Q9SZ03]
AT5G66005	-0.885657	0.000908341	0.0277378	AT5G66005	At5g66005 [Source:UniProtKB/TrEMBL;Acc:Q6ID68]
AT3G58160	-0.886022	0.000815907	0.0265127	XI-J	Myosin-16 [Source:UniProtKB/Swiss-Prot;Acc:Q9M2K0]
AT2G42330	-0.886283	4.48442e-06	0.000800858	STIPL2	Septin and tuftelin-interacting protein 1 homolog 2 [Source:UniProtKB/Swiss-Prot;Acc:Q9SLC6]
AT2G46950	-0.888203	8.8541e-05	0.00698278	CYP709B2	Cytochrome P450 709B2 [Source:UniProtKB/Swiss-Prot;Acc:F4IK45]
AT3G07273	-0.888762	5.34149e-07	0.00017133	AT3G07273	unknown protein; Has 30201 Blast hits to 17322 proteins in 780 species: Archae - 12; Bacteria - 1396; Metazoa - 17338; Fungi - 3422; Plants - 5037; Viruses - 0; Other Eukaryotes - 2996 (source: NCBI BLink). [Source:TAIR;Acc:AT3G07273]
AT4G00760	-0.889049	3.07475e-06	0.000641192	APRR8	pseudo-response regulator 8 [Source:TAIR;Acc:AT4G00760]
AT4G31060	-0.889383	4.5382e-05	0.00432009	ERF015	Ethylene-responsive transcription factor ERF015 [Source:UniProtKB/Swiss-Prot;Acc:Q6NLD5]
AT5G56850	-0.89053	0.000286418	0.0143197	AT5G56850	unknown protein; EXPRESSED IN: 21 plant structures; EXPRESSED DURING: 13 growth stages; Has 35333 Blast hits to 34131 proteins in 2444 species: Archae - 798; Bacteria - 22429; Metazoa - 974; Fungi - 991; Plants - 531; Viruses - 0; Other Eukaryotes - /.../(source: NCBI BLink). [Source:TAIR;Acc:AT5G56850]
AT4G03400	-0.890572	1.81683e-06	0.000446135	DFL2	Indole-3-acetic acid-amido synthetase GH3.10 [Source:UniProtKB/Swiss-Prot;Acc:Q9ZNS2]
AT1G08430	-0.891054	0.000324649	0.0152762	ALMT1	Aluminum-activated malate transporter 1 [Source:UniProtKB/Swiss-Prot;Acc:Q9SJE9]
AT5G38360	-0.892323	3.11668e-05	0.00338364	AT5G38360	alpha/beta-Hydrolases superfamily protein [Source:TAIR;Acc:AT5G38360]
AT1G10417	-0.894085	0.00146666	0.0365493	AT1G10417	Encodes protein with unknown function whose expression is repressed by inoculation with Agrobacterium tumerifaciens. [Source:TAIR;Acc:AT1G10417]
AT4G12545	-0.89495	0.000375209	0.0167865	AIR1B	Putative lipid-binding protein AIR1B [Source:UniProtKB/Swiss-Prot;Acc:Q9ZSP6]
AT5G37590	-0.896911	8.47887e-07	0.000241079	AT5G37590	Tetratricopeptide repeat (TPR)-like superfamily protein [Source:TAIR;Acc:AT5G37590]
AT1G04425	-0.897333	0.000881597	0.0274107	AT1G04425	other RNA [Source:TAIR;Acc:AT1G04425]
AT5G52070	-0.897619	1.50019e-06	0.000376949	AT5G52070	Agenet domain-containing protein [Source:UniProtKB/TrEMBL;Acc:Q8RXR3]
AT4G13190	-0.899538	0.00234564	0.0485042	PBL24	Probable serine/threonine-protein kinase PBL24 [Source:UniProtKB/Swiss-Prot;Acc:Q1PE89]
AT1G79580	-0.901271	0.000745572	0.0249093	SMB	Protein SOMBRERO [Source:UniProtKB/Swiss-Prot;Acc:Q9MA17]
AT1G01448	-0.901828	0.000429324	0.0180491	AT1G01448	other RNA [Source:TAIR;Acc:AT1G01448]
AT5G20820	-0.903039	9.74745e-05	0.00749582	SAUR76	Auxin-responsive protein SAUR76 [Source:UniProtKB/Swiss-Prot;Acc:Q29PU2]
AT5G41690	-0.904045	0.000162161	0.0103063	AT5G41690	RNA-binding (RRM/RBD/RNP motifs) family protein [Source:UniProtKB/TrEMBL;Acc:Q56XC6]
AT2G08765	-0.904333	0.00105824	0.0300764	AT2G08765	-
AT4G33260	-0.904415	2.86774e-07	0.000103282	CDC20-2	Cell division cycle 20.2, cofactor of APC complex [Source:UniProtKB/Swiss-Prot;Acc:Q9S7I8]
AT4G00040	-0.906555	9.13513e-09	7.07753e-06	AT4G00040	Type III polyketide synthase C [Source:UniProtKB/Swiss-Prot;Acc:O81305]
AT3G26740	-0.907784	1.13587e-07	5.0092e-05	CCL	Light-regulated protein 1, chloroplastic [Source:UniProtKB/Swiss-Prot;Acc:Q96500]
AT1G68862	-0.908355	0.00214099	0.045581	AT1G68862	unknown protein; FUNCTIONS IN: molecular_function unknown; INVOLVED IN: biological_process unknown; LOCATED IN: cellular_component unknown; Has 0 Blast hits to 0 proteins in 0 species (source: NCBI BLink). [Source:TAIR;Acc:AT1G68862]
AT5G24670	-0.908651	7.90059e-08	3.79387e-05	AT5G24670	Cytidine/deoxycytidylate deaminase family protein [Source:UniProtKB/TrEMBL;Acc:F4KH85]
AT1G20490	-0.912612	2.56552e-06	0.000564265	AT1G20490	AMP-dependent synthetase and ligase family protein [Source:TAIR;Acc:AT1G20490]
AT5G19151	-0.912705	0.00242071	0.0493016	AT5G19151	unknown protein; FUNCTIONS IN: molecular_function unknown; INVOLVED IN: biological_process unknown; LOCATED IN: endomembrane system; Has 30201 Blast hits to 17322 proteins in 780 species: Archae - 12; Bacteria - 1396; Metazoa - 17338; Fungi - 3422; /.../ - 5037; Viruses - 0; Other Eukaryotes - 2996 (source: NCBI BLink). [Source:TAIR;Acc:AT5G19151]
AT4G21650	-0.914543	5.00802e-05	0.00458552	SBT3.13	Subtilisin-like protease SBT3.13 [Source:UniProtKB/Swiss-Prot;Acc:Q8GUK4]
AT5G43080	-0.918291	0.000702627	0.0239859	CYCA3-1	Putative cyclin-A3-1 [Source:UniProtKB/Swiss-Prot;Acc:Q9FMH5]
AT2G02300	-0.919888	0.000101825	0.00772045	PP2B5	F-box protein PP2-B5 [Source:UniProtKB/Swiss-Prot;Acc:Q9ZVR1]
AT4G21326	-0.933421	2.02281e-06	0.00047808	ATSBT3.12	subtilase 3.12 [Source:TAIR;Acc:AT4G21326]
AT2G36730	-0.934226	1.19277e-05	0.00164169	PCMP-E44	Pentatricopeptide repeat-containing protein At2g36730 [Source:UniProtKB/Swiss-Prot;Acc:Q9ZQA1]
AT5G61950	-0.936163	0.00230352	0.0478162	AT5G61950	Ubiquitin carboxyl-terminal hydrolase-related protein [Source:UniProtKB/TrEMBL;Acc:F4K529]
AT4G25707	-0.943388	1.71823e-05	0.00217131	AT4G25707	unknown protein; Has 30201 Blast hits to 17322 proteins in 780 species: Archae - 12; Bacteria - 1396; Metazoa - 17338; Fungi - 3422; Plants - 5037; Viruses - 0; Other Eukaryotes - 2996 (source: NCBI BLink). [Source:TAIR;Acc:AT4G25707]
AT4G03205	-0.945578	8.97047e-07	0.000251744	hemf2	Coproporphyrinogen III oxidase [Source:TAIR;Acc:AT4G03205]
AT2G39980	-0.948597	1.08124e-05	0.00153833	AT2G39980	At2g39980/T28M21.14 [Source:UniProtKB/TrEMBL;Acc:O04201]
AT2G22730	-0.948771	0.000379257	0.0169326	AT2G22730	Major facilitator superfamily protein [Source:TAIR;Acc:AT2G22730]
AT2G13550	-0.95369	7.13594e-06	0.00112815	AT2G13550	unknown protein; Has 23 Blast hits to 20 proteins in 10 species: Archae - 0; Bacteria - 0; Metazoa - 10; Fungi - 0; Plants - 4; Viruses - 0; Other Eukaryotes - 9 (source: NCBI BLink). [Source:TAIR;Acc:AT2G13550]
AT1G32520	-0.953818	0.0013474	0.0348693	AT1G32520	TLDc domain protein [Source:UniProtKB/TrEMBL;Acc:Q682Q6]
AT1G08697	-0.955884	0.000206852	0.0117012	AT1G08697	-
AT4G36515	-0.957261	3.248e-08	2.12685e-05	AT4G36515	At4g36515 [Source:UniProtKB/TrEMBL;Acc:Q8GYT3]
AT4G04990	-0.959421	0.00106337	0.0300764	AT4G04990	AT4g04990 protein [Source:UniProtKB/TrEMBL;Acc:Q9S9T8]
AT2G22980	-0.961407	0.00137476	0.0353137	SCPL13	Serine carboxypeptidase-like 13 [Source:UniProtKB/TrEMBL;Acc:A8MQS0]
AT5G38140	-0.964298	1.50049e-05	0.00196748	NFYC10	Nuclear transcription factor Y subunit C-10 [Source:UniProtKB/Swiss-Prot;Acc:Q58CM8]
AT2G41505	-0.964662	0.00187168	0.0422184	AT2G41505	-
AT4G35770	-0.96515	0.00165005	0.0389683	STR15	SEN1 [Source:UniProtKB/TrEMBL;Acc:A0A178UYD5]
AT5G07660	-0.96619	6.16023e-05	0.00538933	SMC6A	Structural maintenance of chromosomes protein 6A [Source:UniProtKB/Swiss-Prot;Acc:Q9FLR5]
AT3G24540	-0.969835	0.000465085	0.0189623	AT3G24540	Protein kinase superfamily protein [Source:TAIR;Acc:AT3G24540]
AT1G29357	-0.970674	4.80504e-06	0.000844163	AT1G29357	other RNA [Source:TAIR;Acc:AT1G29357]
AT1G61550	-0.981869	0.000260355	0.0134886	AT1G61550	G-type lectin S-receptor-like serine/threonine-protein kinase At1g61550 [Source:UniProtKB/Swiss-Prot;Acc:Q9SY95]
AT2G17430	-0.987631	6.59409e-07	0.000197905	MLO7	MLO-like protein 7 [Source:UniProtKB/Swiss-Prot;Acc:O22752]
AT5G39190	-0.988472	3.47922e-05	0.00361454	GLP5A	Germin-like protein subfamily 1 member 20 [Source:UniProtKB/Swiss-Prot;Acc:P92996]
AT5G18065	-0.991367	1.34717e-05	0.00182317	HTT3	unknown protein; BEST Arabidopsis thaliana protein match is: unknown protein (TAIR:AT4G29760.1); Has 30201 Blast hits to 17322 proteins in 780 species: Archae - 12; Bacteria - 1396; Metazoa - 17338; Fungi - 3422; Plants - 5037; Viruses - 0; Other Eu /.../es - 2996 (source: NCBI BLink). [Source:TAIR;Acc:AT5G18065]
AT2G41210	-0.993848	0.000178224	0.0109197	PIP5K5	Phosphatidylinositol 4-phosphate 5-kinase 5 [Source:UniProtKB/Swiss-Prot;Acc:Q9SLG9]
AT5G27400	-0.997019	0.00130411	0.0343246	AT5G27400	At5g27400 [Source:UniProtKB/TrEMBL;Acc:Q84TD5]
AT5G39790	-0.99724	0.000202806	0.0115631	AT5G39790	5'-AMP-activated protein kinase-related [Source:TAIR;Acc:AT5G39790]
AT1G26390	-0.999641	8.32119e-06	0.00125488	FOX2	Berberine bridge enzyme-like 4 [Source:UniProtKB/Swiss-Prot;Acc:Q9FZC5]
AT1G14270	-1.01011	2.11557e-06	0.000486333	AT1G14270	CAAX amino terminal protease family protein [Source:UniProtKB/TrEMBL;Acc:F4HUI0]
AT1G49530	-1.01349	0.00181499	0.0414152	GGPP6	Geranylgeranyl pyrophosphate synthase 6, mitochondrial [Source:UniProtKB/Swiss-Prot;Acc:O22043]
AT4G08035	-1.0148	1.95947e-07	7.69857e-05	AT4G08035	other RNA [Source:TAIR;Acc:AT4G08035]
AT1G52000	-1.01538	0.000211047	0.0118466	JAL5	Jacalin-related lectin 5 [Source:UniProtKB/Swiss-Prot;Acc:Q9ZU23]
AT1G60750	-1.02574	1.79653e-14	4.75709e-11	AT1G60750	Probable aldo-keto reductase 6 [Source:UniProtKB/Swiss-Prot;Acc:F4HPY8]
AT1G51270	-1.03358	7.29714e-08	3.65041e-05	AT1G51270	Vesicle-associated protein 1-4 [Source:UniProtKB/TrEMBL;Acc:F4I818]
AT4G29340	-1.04185	4.99545e-07	0.000166072	PRO3	Profilin-3 [Source:UniProtKB/Swiss-Prot;Acc:Q38904]
AT5G03860	-1.047	3.91088e-05	0.00393749	MLS	Malate synthase [Source:UniProtKB/Swiss-Prot;Acc:Q9LZC3]
AT4G07455	-1.05004	1.45939e-07	6.06462e-05	AT4G07455	Putative uncharacterized protein [Source:UniProtKB/TrEMBL;Acc:Q0WTS9]
AT4G21400	-1.05675	4.44037e-09	4.56915e-06	CRK28	Cysteine-rich receptor-like protein kinase 28 [Source:UniProtKB/Swiss-Prot;Acc:O65405]
AT1G61970	-1.05817	4.26417e-09	4.56915e-06	AT1G61970	At1g61970 [Source:UniProtKB/TrEMBL;Acc:O80702]
AT4G13280	-1.06794	1.57046e-11	2.61047e-08	TPS12	(Z)-gamma-bisabolene synthase 1 [Source:UniProtKB/Swiss-Prot;Acc:Q9T0J9]
AT2G05185	-1.07146	0.000905062	0.0277018	AT2G05185	At2g05185 [Source:UniProtKB/TrEMBL;Acc:Q3EC64]
AT5G10946	-1.07154	0.00014586	0.0096787	AT5G10946	unknown protein; FUNCTIONS IN: molecular_function unknown; INVOLVED IN: biological_process unknown; LOCATED IN: endomembrane system; Has 30201 Blast hits to 17322 proteins in 780 species: Archae - 12; Bacteria - 1396; Metazoa - 17338; Fungi - 3422; /.../ - 5037; Viruses - 0; Other Eukaryotes - 2996 (source: NCBI BLink). [Source:TAIR;Acc:AT5G10946]
AT4G01915	-1.07354	4.09136e-06	0.000755643	AT4G01915	unknown protein; Has 35333 Blast hits to 34131 proteins in 2444 species: Archae - 798; Bacteria - 22429; Metazoa - 974; Fungi - 991; Plants - 531; Viruses - 0; Other Eukaryotes - 9610 (source: NCBI BLink). [Source:TAIR;Acc:AT4G01915]
AT3G28360	-1.07429	0.000808565	0.0263137	ABCB16	ABC transporter B family member 16 [Source:UniProtKB/Swiss-Prot;Acc:Q9LSJ8]
AT5G04900	-1.07722	9.67399e-07	0.000264614	NOL	Chlorophyll(ide) b reductase NOL, chloroplastic [Source:UniProtKB/Swiss-Prot;Acc:Q8LEU3]
AT1G16820	-1.08053	0.00238066	0.0489516	AT1G16820	Vacuolar ATP synthase catalytic subunit-related / V-ATPase-related / vacuolar proton pump-like protein [Source:UniProtKB/TrEMBL;Acc:F4I600]
AT3G56260	-1.09135	0.000275264	0.0139439	AT3G56260	At3g56260 [Source:UniProtKB/TrEMBL;Acc:Q6NLT4]
AT1G06265	-1.0941	2.70046e-05	0.00307127	AT1G06265	other RNA [Source:TAIR;Acc:AT1G06265]
AT1G14642	-1.09574	0.00189175	0.0424935	AT1G14642	unknown protein; FUNCTIONS IN: molecular_function unknown; INVOLVED IN: biological_process unknown; LOCATED IN: cellular_component unknown; Has 0 Blast hits to 0 proteins in 0 species (source: NCBI BLink). [Source:TAIR;Acc:AT1G14642]
AT1G07135	-1.10743	0.00181085	0.0413644	AT1G07135	At1g07135 [Source:UniProtKB/TrEMBL;Acc:Q9LMK6]
AT5G24220	-1.1075	0.000670227	0.0235113	AT5G24220	Gb [Source:UniProtKB/TrEMBL;Acc:Q9FNG0]
AT3G30350	-1.11012	3.99361e-05	0.0039604	RGF4	Root meristem growth factor-like protein [Source:UniProtKB/TrEMBL;Acc:F4J5G8]
AT3G56350	-1.11539	3.46935e-06	0.000687791	MSD2	Superoxide dismutase [Source:UniProtKB/TrEMBL;Acc:A0A178VDJ0]
AT1G03620	-1.11976	7.76742e-09	6.45562e-06	AT1G03620	ELMO/CED-12 family protein [Source:TAIR;Acc:AT1G03620]
AT5G51450	-1.12197	1.50482e-14	4.64539e-11	RIN3	RPM1 interacting protein 3 [Source:UniProtKB/TrEMBL;Acc:F4KD92]
AT5G40570	-1.1236	4.50056e-05	0.00430321	AT5G40570	Surfeit locus protein 2 (SURF2) [Source:UniProtKB/TrEMBL;Acc:A8MRG2]
AT1G34315	-1.12579	8.61118e-11	1.32914e-07	AT1G34315	unknown protein; FUNCTIONS IN: molecular_function unknown; INVOLVED IN: biological_process unknown; LOCATED IN: endomembrane system; BEST Arabidopsis thaliana protein match is: unknown protein (TAIR:AT3G31400.1); Has 4 Blast hits to 4 proteins in 1 /.../s: Archae - 0; Bacteria - 0; Metazoa - 0; Fungi - 0; Plants - 4; Viruses - 0; Other Eukaryotes - 0 (source: NCBI BLink). [Source:TAIR;Acc:AT1G343…
AT3G21790	-1.13147	1.53967e-08	1.10902e-05	UGT71B7	Glycosyltransferase [Source:UniProtKB/TrEMBL;Acc:A0A178VG15]
AT1G15330	-1.1355	0.000968863	0.0285623	PV42A	SNF1-related protein kinase regulatory subunit gamma-like PV42a [Source:UniProtKB/Swiss-Prot;Acc:Q9XI37]
AT2G04025	-1.14012	5.65786e-06	0.000947758	RGF3	Root meristem growth factor 3 [Source:UniProtKB/Swiss-Prot;Acc:Q6ID76]
AT3G13640	-1.14957	0.000333503	0.0154416	ABCE1	ABC transporter E family member 1 [Source:UniProtKB/Swiss-Prot;Acc:Q9LID6]
AT1G28765	-1.15439	1.67679e-09	2.26461e-06	AT1G28765	-
AT2G03010	-1.1581	0.000647906	0.0231033	AT2G03010	Family of unknown function (DUF577) [Source:TAIR;Acc:AT2G03010]
AT1G76820	-1.17336	2.50439e-08	1.69117e-05	AT1G76820	eukaryotic translation initiation factor 2 (eIF-2) family protein [Source:TAIR;Acc:AT1G76820]
AT1G15772	-1.17461	0.000876529	0.0274107	AT1G15772	unknown protein; FUNCTIONS IN: molecular_function unknown; INVOLVED IN: biological_process unknown; LOCATED IN: cellular_component unknown; BEST Arabidopsis thaliana protein match is: unknown protein (TAIR:AT1G15780.1); Has 30201 Blast hits to 17322 /.../ins in 780 species: Archae - 12; Bacteria - 1396; Metazoa - 17338; Fungi - 3422; Plants - 5037; Viruses - 0; Other Eukaryotes - 2996 (source: NC…
AT4G23590	-1.1797	1.91478e-05	0.00236437	AT4G23590	Probable aminotransferase TAT4 [Source:UniProtKB/Swiss-Prot;Acc:Q8VYP2]
AT3G59530	-1.18135	2.27577e-06	0.000517654	SSL13	Protein STRICTOSIDINE SYNTHASE-LIKE 13 [Source:UniProtKB/Swiss-Prot;Acc:Q9M1B4]
AT3G47675	-1.18168	5.97506e-09	5.3798e-06	AT3G47675	Ternary complex factor MIP1 leucine-zipper protein [Source:UniProtKB/TrEMBL;Acc:Q8L5Z2]
AT5G64905	-1.19462	0.00109673	0.0305934	PEP3	Elicitor peptide 3 [Source:UniProtKB/Swiss-Prot;Acc:Q8LAX3]
AT3G60270	-1.19952	1.07166e-06	0.000282409	AT3G60270	Cupredoxin superfamily protein [Source:UniProtKB/TrEMBL;Acc:Q9LY37]
AT4G34970	-1.19964	0.000576311	0.0215458	ADF9	Actin-depolymerizing factor 9 [Source:UniProtKB/Swiss-Prot;Acc:O49606]
AT2G23410	-1.2012	3.08055e-05	0.003362	DPS	Dehydrodolichyl diphosphate synthase 1 [Source:UniProtKB/Swiss-Prot;Acc:O80458]
AT2G45930	-1.20732	0.0022247	0.0467188	AT2G45930	Expressed protein [Source:UniProtKB/TrEMBL;Acc:O80826]
AT2G39400	-1.21163	2.09171e-06	0.000486018	AT2G39400	Alpha/beta-Hydrolases superfamily protein [Source:UniProtKB/TrEMBL;Acc:O80627]
AT5G59340	-1.2134	0.00132085	0.0344971	WOX2	WUSCHEL-related homeobox 2 [Source:UniProtKB/Swiss-Prot;Acc:Q6X7K1]
AT1G53490	-1.22175	1.01307e-07	4.5607e-05	HEI10	E3 ubiquitin-protein ligase CCNB1IP1 homolog [Source:UniProtKB/Swiss-Prot;Acc:F4HRI2]
AT1G29560	-1.22869	0.000600617	0.022148	AT1G29560	Zinc finger C-x8-C-x5-C-x3-H type family protein [Source:UniProtKB/TrEMBL;Acc:B3H4U9]
AT4G33970	-1.24565	1.18345e-06	0.000304441	PEX4	Pollen-specific leucine-rich repeat extensin-like protein 4 [Source:UniProtKB/Swiss-Prot;Acc:O81765]
AT5G45150	-1.2562	0.00117877	0.0321617	RTL3	Ribonuclease 3-like protein 3 [Source:UniProtKB/Swiss-Prot;Acc:Q9FKF0]
AT1G15040	-1.2619	2.64854e-06	0.000572322	GAT1_2.1	Putative glutamine amidotransferase GAT1_2.1 [Source:UniProtKB/Swiss-Prot;Acc:Q8H0Z4]
AT3G26820	-1.27291	2.03542e-06	0.00047808	AT3G26820	Esterase/lipase/thioesterase family protein [Source:UniProtKB/TrEMBL;Acc:F4JDQ6]
AT1G05397	-1.27315	0.000187137	0.0111095	AT1G05397	-
AT4G02430	-1.27402	1.9813e-14	4.75709e-11	SR34b	RNA-binding (RRM/RBD/RNP motifs) family protein [Source:TAIR;Acc:AT4G02430]
AT5G49340	-1.28329	0.00152923	0.0373813	TBL4	Protein trichome birefringence-like 4 [Source:UniProtKB/Swiss-Prot;Acc:Q9FJ06]
AT5G64990	-1.28524	0.00186949	0.0422184	AtRABH1a	RAB GTPase homolog H1A [Source:UniProtKB/TrEMBL;Acc:F4KGG4]
AT2G25735	-1.30568	4.43308e-08	2.5209e-05	AT2G25735	Expressed protein [Source:UniProtKB/TrEMBL;Acc:Q8RUI1]
AT2G32620	-1.31255	0.000385305	0.0169985	CSLB2	Cellulose synthase-like protein B2 [Source:UniProtKB/Swiss-Prot;Acc:O80899]
AT1G47600	-1.31368	0.000766567	0.0253992	TGG4	Myrosinase 4 [Source:UniProtKB/Swiss-Prot;Acc:Q8GRX1]
AT5G22300	-1.33375	4.24385e-08	2.47852e-05	NIT4	Bifunctional nitrilase/nitrile hydratase NIT4 [Source:UniProtKB/Swiss-Prot;Acc:P46011]
AT1G33615	-1.39925	6.52337e-05	0.00566118	AT1G33615	other RNA [Source:TAIR;Acc:AT1G33615]
AT4G37060	-1.40914	4.73386e-05	0.00444756	PLP5	PATATIN-like protein 5 [Source:TAIR;Acc:AT4G37060]
AT1G75920	-1.41986	0.000785903	0.0258094	AT1G75920	GDSL-like Lipase/Acylhydrolase superfamily protein [Source:UniProtKB/TrEMBL;Acc:F4I0R0]
AT1G22275	-1.42309	0.00108094	0.0304522	ZYP1B	Synaptonemal complex protein 2 [Source:UniProtKB/Swiss-Prot;Acc:P61430]
AT4G01735	-1.44142	0.00141462	0.0359374	AT4G01735	unknown protein; Has 30201 Blast hits to 17322 proteins in 780 species: Archae - 12; Bacteria - 1396; Metazoa - 17338; Fungi - 3422; Plants - 5037; Viruses - 0; Other Eukaryotes - 2996 (source: NCBI BLink). [Source:TAIR;Acc:AT4G01735]
AT3G52720	-1.45619	0.000939052	0.0281052	ACA1	Alpha carbonic anhydrase 1, chloroplastic [Source:UniProtKB/Swiss-Prot;Acc:O04846]
AT5G59370	-1.45789	1.21291e-05	0.00165885	ACT4	Actin-4 [Source:UniProtKB/Swiss-Prot;Acc:P53494]
AT3G09550	-1.47468	0.000237224	0.0126876	AT3G09550	Ankyrin repeat family protein [Source:UniProtKB/TrEMBL;Acc:A0A1I9LLR6]
AT1G65370	-1.48338	5.03348e-12	9.06404e-09	AT1G65370	At1g65370/T8F5_15 [Source:UniProtKB/TrEMBL;Acc:Q940M1]
AT3G27940	-1.5511	0.000203888	0.0115943	LBD26	LOB domain-containing protein 26 [Source:UniProtKB/Swiss-Prot;Acc:Q9LIJ0]
AT1G64540	-1.55645	0.000494396	0.0194953	AT1G64540	Putative F-box protein At1g64540 [Source:UniProtKB/Swiss-Prot;Acc:P0C2F8]
AT1G74670	-1.57285	0.000321097	0.0152162	GASA6	Gibberellin-regulated protein 6 [Source:UniProtKB/Swiss-Prot;Acc:Q6NMQ7]
AT4G23260	-1.57777	0.00195673	0.0432784	CRK18	Cysteine-rich receptor-like protein kinase 18 [Source:UniProtKB/Swiss-Prot;Acc:Q8RX80]
AT5G39180	-1.581	0.000294088	0.0144835	AT5G39180	Germin-like protein subfamily 1 member 19 [Source:UniProtKB/Swiss-Prot;Acc:Q9FL89]
AT5G15160	-1.61742	0.00134216	0.0348109	PRE2	Transcription factor PRE2 [Source:UniProtKB/Swiss-Prot;Acc:Q9LXG5]
AT4G31970	-1.68781	0.0004875	0.0194633	CYP82C2	Cytochrome P450 82C2 [Source:UniProtKB/Swiss-Prot;Acc:O49394]
AT5G38565	-1.69177	5.73429e-05	0.00507838	AT5G38565	Probable FBD-associated F-box protein At5g38565 [Source:UniProtKB/Swiss-Prot;Acc:Q3E8L3]
AT3G22235	-1.69474	1.87073e-07	7.48602e-05	AT3G22235	Cysteine-rich TM module stress tolerance protein [Source:UniProtKB/TrEMBL;Acc:Q8W472]
AT3G55630	-1.69811	2.23835e-09	2.84521e-06	FPGS3	Folylpolyglutamate synthase [Source:UniProtKB/Swiss-Prot;Acc:Q8W035]
AT2G39850	-1.702	0.000140873	0.00946174	SBT4.1	Subtilisin-like protease SBT4.1 [Source:UniProtKB/Swiss-Prot;Acc:F4IG09]
AT1G23160	-1.7572	4.88163e-05	0.00456654	AT1G23160	Auxin-responsive GH3 family protein [Source:UniProtKB/TrEMBL;Acc:O49301]
AT4G04223	-1.76547	3.80905e-14	8.23097e-11	AT4G04223	other RNA [Source:TAIR;Acc:AT4G04223]
AT2G27535	-1.8476	3.99541e-05	0.0039604	AT2G27535	Ribosomal protein L10A family protein [Source:UniProtKB/TrEMBL;Acc:Q8VYN3]
AT1G26410	-1.88074	0.00145194	0.0364274	FOX4	Berberine bridge enzyme-like 6 [Source:UniProtKB/Swiss-Prot;Acc:Q9FZC7]
AT5G38910	-1.97097	6.76419e-07	0.000200229	AT5G38910	Putative germin-like protein subfamily 1 member 9 [Source:UniProtKB/Swiss-Prot;Acc:Q9FMB0]
AT1G77160	-2.00766	3.83248e-15	1.38027e-11	AT1G77160	Putative uncharacterized protein [Source:UniProtKB/TrEMBL;Acc:Q45GL9]
AT5G36790	-2.01643	0.000261545	0.0134886	PGLP1A	Phosphoglycolate phosphatase 1B, chloroplastic [Source:UniProtKB/Swiss-Prot;Acc:P0DKC4]
AT1G32172	-2.19163	6.9119e-05	0.00588028	AT1G32172	other RNA [Source:TAIR;Acc:AT1G32172]
AT5G04690	-2.24091	3.41672e-09	3.88589e-06	AT5G04690	Ankyrin repeat family protein [Source:TAIR;Acc:AT5G04690]
AT5G38750	-2.33367	1.69412e-05	0.00215343	AT5G38750	Asparaginyl-tRNA synthetase family [Source:UniProtKB/TrEMBL;Acc:F4KBM0]
AT5G07060	-2.34121	0.000842695	0.0269775	AT5G07060	Zinc finger CCCH domain-containing protein 53 [Source:UniProtKB/Swiss-Prot;Acc:Q9FL40]
AT5G28470	-2.36834	0.000466783	0.0189957	AT5G28470	Major facilitator superfamily protein [Source:TAIR;Acc:AT5G28470]
AT5G27360	-2.40755	7.41722e-05	0.00621235	SFP2	Major facilitator superfamily protein [Source:TAIR;Acc:AT5G27360]
AT3G60100	-2.4418	0.000134508	0.00913199	CSY5	Citrate synthase [Source:UniProtKB/TrEMBL;Acc:A0A1I9LSJ6]
AT3G56920	-2.46488	0.000863096	0.0273263	PAT01	Probable protein S-acyltransferase 1 [Source:UniProtKB/Swiss-Prot;Acc:B3DN87]
AT5G56700	-2.56337	0.00211415	0.0452772	AT5G56700	FBD / Leucine Rich Repeat domains containing protein [Source:TAIR;Acc:AT5G56700]
AT5G50580	-2.59893	3.35254e-08	2.13074e-05	SAE1B-2	SUMO-activating enzyme subunit 1B-1 [Source:UniProtKB/Swiss-Prot;Acc:P0DI12]
AT1G51900	-2.69581	8.36117e-06	0.00125488	AT1G51900	Regulator of Vps4 activity in the MVB pathway protein [Source:UniProtKB/TrEMBL;Acc:F4IB75]
AT3G54530	-2.99269	0.00175367	0.0404188	AT3G54530	Putative uncharacterized protein [Source:UniProtKB/TrEMBL;Acc:Q1PEF3]
AT1G11925	-3.42654	3.88076e-06	0.000739918	AT1G11925	F12F1.21 protein [Source:UniProtKB/TrEMBL;Acc:O65387]
AT2G08735	-5.30082	1.7781e-16	7.68461e-13	AT2G08735	-
AT1G71920	-6.03192	4.21498e-13	8.28014e-10	HISN6A	Histidinol-phosphate aminotransferase 2, chloroplastic [Source:UniProtKB/Swiss-Prot;Acc:P0DI07]

## Sheet: Enrichment analysis all genes
#-------------------------------------------------------------------------------
#Differentielly expressed genes from RNS-seq
#All DEGs
#g:Profiler (https://biit.cs.ut.ee/gprofiler/gost)
#FDR filtered (>0.05)
#Expression threshold (log2FC > 0.35)
#-------------------------------------------------------------------------------
source	term_name	term_id	adjusted_p_value	negative_log10_of_adjusted_p_value	term_size	query_size	intersection_size	effective_domain_size	intersections
GO:MF	structural constituent of cell wall	GO:0005199	2.65543e-05	4.57587	29	823	10	21418	AT3G54590,AT3G28550,AT1G12040,AT3G54580,AT3G24480,AT2G24980,AT5G06640,AT1G23720,AT1G21310,AT4G33970
GO:MF	7S RNA binding	GO:0008312	0.020279	1.69295	12	823	5	21418	AT2G43640,AT5G03940,AT5G49500,AT1G15310,AT1G67650
source	term_name	term_id	adjusted_p_value	negative_log10_of_adjusted_p_value	term_size	query_size	intersection_size	effective_domain_size	intersections
GO:BP	mRNA splicing, via spliceosome	GO:0000398	1.47048e-11	10.8325	252	875	40	23052	AT1G23860,AT2G37340,AT5G51410,AT5G06160,AT1G65660,AT3G53500,AT4G08580,AT1G07170,AT1G02840,AT3G18790,AT3G04500,AT4G21660,AT5G37370,AT3G11500,AT1G55310,AT4G22285,AT2G40650,AT4G19610,AT3G61860,AT1G09660,AT4G25500,AT4G34140,AT1G20580,AT5G17440,AT5G52040,AT1G13350,AT1G65700,AT1G09140,AT4G35785,AT3G05760,AT3G48120,AT1G60900,AT4G36690,AT1G10320,AT3G50670,AT1G14640,AT4G25020,AT2G42330,AT5G41690,AT4G02430
GO:BP	RNA splicing	GO:0008380	2.8855e-10	9.53978	367	875	47	23052	AT1G23860,AT2G37340,AT5G51410,AT5G06160,AT1G65660,AT3G53500,AT4G08580,AT1G07170,AT5G04810,AT1G02840,AT3G18790,AT3G04500,AT4G21660,AT5G37370,AT3G11500,AT3G63400,AT1G55310,AT4G22285,AT2G40650,AT4G19610,AT3G61860,AT1G09660,AT4G25500,AT4G34140,AT1G20580,AT5G17440,AT5G52040,AT1G13350,AT1G65700,AT1G09140,AT4G35785,AT3G05760,AT3G48120,AT1G60900,AT5G38290,AT4G36690,AT3G04160,AT1G15200,AT1G10320,AT5G10800…
GO:BP	RNA splicing, via transesterification reactions with bulged adenosine as nucleophile	GO:0000377	5.09816e-10	9.29259	280	875	40	23052	AT1G23860,AT2G37340,AT5G51410,AT5G06160,AT1G65660,AT3G53500,AT4G08580,AT1G07170,AT1G02840,AT3G18790,AT3G04500,AT4G21660,AT5G37370,AT3G11500,AT1G55310,AT4G22285,AT2G40650,AT4G19610,AT3G61860,AT1G09660,AT4G25500,AT4G34140,AT1G20580,AT5G17440,AT5G52040,AT1G13350,AT1G65700,AT1G09140,AT4G35785,AT3G05760,AT3G48120,AT1G60900,AT4G36690,AT1G10320,AT3G50670,AT1G14640,AT4G25020,AT2G42330,AT5G41690,AT4G02430
GO:BP	RNA splicing, via transesterification reactions	GO:0000375	5.09816e-10	9.29259	280	875	40	23052	AT1G23860,AT2G37340,AT5G51410,AT5G06160,AT1G65660,AT3G53500,AT4G08580,AT1G07170,AT1G02840,AT3G18790,AT3G04500,AT4G21660,AT5G37370,AT3G11500,AT1G55310,AT4G22285,AT2G40650,AT4G19610,AT3G61860,AT1G09660,AT4G25500,AT4G34140,AT1G20580,AT5G17440,AT5G52040,AT1G13350,AT1G65700,AT1G09140,AT4G35785,AT3G05760,AT3G48120,AT1G60900,AT4G36690,AT1G10320,AT3G50670,AT1G14640,AT4G25020,AT2G42330,AT5G41690,AT4G02430
GO:BP	mRNA processing	GO:0006397	5.18897e-10	9.28492	487	875	55	23052	AT4G24740,AT1G23860,AT2G37340,AT5G51410,AT5G06160,AT1G65660,AT3G53500,AT4G08580,AT1G07170,AT1G02840,AT3G18790,AT3G04500,AT4G21660,AT5G37370,AT3G11500,AT3G52380,AT3G20650,AT1G55310,AT4G22285,AT2G16940,AT2G40650,AT4G19610,AT3G61860,AT1G73820,AT1G09660,AT4G25500,AT4G34140,AT3G52210,AT5G02670,AT1G20580,AT5G17440,AT5G52040,AT1G13350,AT1G65700,AT1G09140,AT2G02570,AT2G48120,AT4G35785,AT3G05760,AT3G48120…
GO:BP	mRNA metabolic process	GO:0016071	7.05187e-08	7.1517	616	875	59	23052	AT2G42610,AT4G24740,AT1G23860,AT2G37340,AT5G51410,AT5G06160,AT1G65660,AT3G53500,AT4G08580,AT1G07170,AT1G02840,AT3G18790,AT3G04500,AT4G21660,AT5G37370,AT3G11500,AT3G52380,AT3G20650,AT5G14460,AT1G55310,AT4G22285,AT2G16940,AT2G40650,AT4G19610,AT3G61860,AT1G73820,AT1G09660,AT4G25500,AT1G54440,AT4G34140,AT3G52210,AT5G02670,AT1G20580,AT5G17440,AT5G52040,AT1G13350,AT1G65700,AT1G09140,AT2G02570,AT2G48120…
GO:BP	RNA processing	GO:0006396	1.8794e-06	5.72598	1009	875	78	23052	AT4G24740,AT1G23860,AT2G37340,AT5G51410,AT3G51270,AT5G06160,AT1G65660,AT3G53500,AT4G08580,AT1G07170,AT5G04810,AT1G02840,AT3G18790,AT3G04500,AT3G55170,AT4G21660,AT5G37370,AT3G13580,AT3G11500,AT3G52380,AT3G20650,AT3G63400,AT5G14460,AT1G55310,AT4G22285,AT4G01880,AT2G16940,AT2G34160,AT2G40650,AT4G19610,AT3G61860,AT1G73820,AT1G09660,AT4G25500,AT1G54440,AT4G34140,AT3G52210,AT3G24080,AT2G45270,AT5G02670…
GO:BP	regulation of alternative mRNA splicing, via spliceosome	GO:0000381	0.00017596	3.75459	40	875	11	23052	AT1G23860,AT2G37340,AT3G53500,AT1G02840,AT1G55310,AT4G19610,AT3G61860,AT1G09660,AT4G25500,AT5G52040,AT1G09140
GO:BP	regulation of mRNA splicing, via spliceosome	GO:0048024	0.000197768	3.70384	49	875	12	23052	AT1G23860,AT2G37340,AT3G53500,AT1G02840,AT1G55310,AT4G19610,AT3G61860,AT1G09660,AT4G25500,AT5G52040,AT1G09140,AT4G35785
GO:BP	alternative mRNA splicing, via spliceosome	GO:0000380	0.000251287	3.59983	50	875	12	23052	AT1G23860,AT2G37340,AT3G53500,AT1G02840,AT1G55310,AT4G19610,AT3G61860,AT1G09660,AT4G25500,AT5G52040,AT1G09140,AT3G48120
GO:BP	mRNA cis splicing, via spliceosome	GO:0045292	0.000398371	3.39971	52	875	12	23052	AT1G23860,AT2G37340,AT3G53500,AT1G02840,AT1G55310,AT4G19610,AT3G61860,AT4G25500,AT5G52040,AT1G13350,AT1G09140,AT1G14640
GO:BP	regulation of RNA splicing	GO:0043484	0.00114668	2.94056	57	875	12	23052	AT1G23860,AT2G37340,AT3G53500,AT1G02840,AT1G55310,AT4G19610,AT3G61860,AT1G09660,AT4G25500,AT5G52040,AT1G09140,AT4G35785
GO:BP	regulation of mRNA processing	GO:0050684	0.00169271	2.77142	59	875	12	23052	AT1G23860,AT2G37340,AT3G53500,AT1G02840,AT1G55310,AT4G19610,AT3G61860,AT1G09660,AT4G25500,AT5G52040,AT1G09140,AT4G35785
source	term_name	term_id	adjusted_p_value	negative_log10_of_adjusted_p_value	term_size	query_size	intersection_size	effective_domain_size	intersections
GO:CC	spliceosomal complex	GO:0005681	1.45118e-13	12.8383	213	828	39	21121	AT1G23860,AT2G37340,AT5G51410,AT5G06160,AT1G65660,AT3G53500,AT3G05070,AT4G08580,AT1G07170,AT1G02840,AT3G18790,AT4G21660,AT5G37370,AT3G11500,AT1G55310,AT4G22285,AT3G02710,AT2G40650,AT3G61860,AT4G25500,AT1G20580,AT5G17440,AT5G52040,AT1G65700,AT1G09140,AT4G35785,AT3G05760,AT1G60900,AT4G36690,AT3G04160,AT1G15200,AT1G10320,AT3G50670,AT1G14640,AT4G25020,AT2G42330,AT5G41690,AT4G02430,AT5G07060
GO:CC	nuclear protein-containing complex	GO:0140513	2.12548e-07	6.67254	911	828	75	21121	AT4G31720,AT1G23860,AT3G22320,AT2G37340,AT5G51410,AT5G06160,AT4G14385,AT1G65660,AT3G53500,AT3G05070,AT4G08580,AT1G07170,AT1G02840,AT3G05210,AT3G18790,AT4G21660,AT5G37370,AT5G12230,AT3G11500,AT1G54250,AT1G67320,AT5G61150,AT4G04780,AT1G55310,AT4G22285,AT3G02710,AT1G27630,AT2G40650,AT5G03500,AT4G25400,AT3G23100,AT3G52030,AT3G61860,AT5G51940,AT1G73820,AT2G04630,AT1G80210,AT4G25500,AT5G35520,AT3G20740…
GO:CC	ribonucleoprotein complex	GO:1990904	2.60946e-06	5.58345	787	828	65	21121	AT1G23860,AT3G44010,AT5G66010,AT2G37340,AT5G51410,AT5G41520,AT3G51270,AT3G59540,AT5G06160,AT1G65660,AT3G53500,AT3G05070,AT4G08580,AT1G07170,AT3G46040,AT5G56710,AT1G02840,AT4G09040,AT3G18790,AT3G55170,AT3G43980,AT4G21660,AT5G37370,AT3G13580,AT3G11500,AT1G55310,AT4G22285,AT5G15520,AT3G02190,AT2G43640,AT2G45710,AT2G19740,AT2G35410,AT3G02710,AT4G26230,AT5G03940,AT2G40650,AT3G61860,AT4G25500,AT3G24080…
GO:CC	nuclear speck	GO:0016607	3.77263e-05	4.42336	96	828	17	21121	AT1G23860,AT2G37340,AT3G53500,AT1G02840,AT3G63400,AT1G55310,AT4G19610,AT3G61860,AT4G25500,AT5G10350,AT5G52040,AT1G09140,AT5G37055,AT1G60900,AT4G36690,AT3G50670,AT4G02430
GO:CC	U2-type spliceosomal complex	GO:0005684	0.000508846	3.29341	69	828	13	21121	AT5G51410,AT3G05070,AT4G08580,AT4G21660,AT3G11500,AT1G20580,AT5G17440,AT1G60900,AT4G36690,AT3G50670,AT1G14640,AT2G42330,AT5G07060
GO:CC	nuclear body	GO:0016604	0.00121022	2.91713	135	828	18	21121	AT1G23860,AT2G37340,AT3G53500,AT1G02840,AT3G63400,AT1G55310,AT4G19610,AT3G61860,AT4G25500,AT5G10350,AT5G52040,AT1G09140,AT5G37055,AT5G50780,AT1G60900,AT4G36690,AT3G50670,AT4G02430
GO:CC	nucleus	GO:0005634	0.0017441	2.75843	6274	828	303	21121	AT1G63030,AT4G26560,AT1G22770,AT1G70700,AT5G14070,AT1G51550,AT3G12145,AT1G01140,AT1G29910,AT5G64170,AT5G20150,AT3G46640,AT2G42610,AT1G53310,AT1G78580,AT5G57660,AT1G62300,AT2G30110,AT4G18040,AT4G40030,AT4G40040,AT5G59960,AT2G28910,AT1G16810,AT4G31550,AT2G40410,AT2G41310,AT4G12400,AT4G31720,AT2G19480,AT1G23860,AT5G59950,AT3G08690,AT3G22320,AT1G43670,AT3G12600,AT2G26980,AT5G10030,AT4G12560,AT3G23050…
GO:CC	nucleoplasm	GO:0005654	0.00330153	2.48128	480	828	39	21121	AT1G22770,AT4G31720,AT1G23860,AT5G59950,AT3G22320,AT2G37340,AT5G41520,AT4G14385,AT3G53500,AT1G02840,AT1G54250,AT3G63400,AT5G61150,AT1G55310,AT1G27630,AT4G19610,AT3G52030,AT3G61860,AT5G51940,AT2G04630,AT4G25500,AT3G20740,AT5G10350,AT1G54440,AT3G27100,AT5G52040,AT1G09140,AT5G37055,AT3G60110,AT5G50780,AT1G79880,AT5G16970,AT1G60900,AT4G36690,AT5G02770,AT3G50670,AT1G10890,AT2G15400,AT4G02430
GO:CC	signal recognition particle, endoplasmic reticulum targeting	GO:0005786	0.00741465	2.12991	11	828	5	21121	AT2G43640,AT5G03940,AT5G49500,AT1G15310,AT1G67650
GO:CC	intracellular anatomical structure	GO:0005622	0.0132609	1.87743	14845	828	631	21121	AT5G25980,AT1G63030,AT4G24000,AT4G17090,AT4G26555,AT4G26560,AT4G26550,AT5G60770,AT1G69880,AT1G22770,AT5G38430,AT1G70700,AT5G62360,AT5G14070,AT4G16370,AT1G51550,AT2G14960,AT5G54960,AT3G12145,AT1G09750,AT1G59870,AT1G24280,AT1G01140,AT1G29910,AT5G64170,AT1G77120,AT1G49570,AT1G78230,AT2G31880,AT5G20150,AT3G27170,AT3G48520,AT1G74710,AT5G40390,AT2G23200,AT3G47960,AT3G46640,AT2G42610,AT5G10170,AT1G53310…
GO:CC	signal recognition particle	GO:0048500	0.0193431	1.71347	13	828	5	21121	AT2G43640,AT5G03940,AT5G49500,AT1G15310,AT1G67650
GO:CC	prespliceosome	GO:0071010	0.0217205	1.66313	29	828	7	21121	AT5G51410,AT3G11500,AT5G17440,AT1G60900,AT4G36690,AT3G50670,AT1G14640
GO:CC	U2-type prespliceosome	GO:0071004	0.0217205	1.66313	29	828	7	21121	AT5G51410,AT3G11500,AT5G17440,AT1G60900,AT4G36690,AT3G50670,AT1G14640
source	term_name	term_id	adjusted_p_value	negative_log10_of_adjusted_p_value	term_size	query_size	intersection_size	effective_domain_size	intersections
KEGG	Spliceosome	KEGG:03040	2.7794e-09	8.55605	192	238	33	4934	AT1G23860,AT5G59950,AT2G37340,AT5G06160,AT1G65660,AT3G53500,AT3G05070,AT1G07170,AT1G02840,AT3G18790,AT4G21660,AT5G37370,AT3G11500,AT1G55310,AT4G22285,AT3G15010,AT3G02710,AT2G40650,AT3G61860,AT4G25500,AT1G20580,AT5G52040,AT1G65700,AT1G09140,AT2G02570,AT4G35785,AT3G05760,AT1G60900,AT4G36690,AT5G10800,AT3G50670,AT1G14640,AT4G02430

## Sheet: Spliceosome-related
#-------------------------------------------------------------------------------
#Differentielly expressed genes from RNA-seq
#All repressed DEGs
#g:Profiler (https://biit.cs.ut.ee/gprofiler/gost)
#FDR filtered (>0.05)
#Expression threshold (log2FC < –0.35)
#-------------------------------------------------------------------------------
KEGG | KEGG:03040: Spliceosome Padj = 3.360x10-11
Gene_ID	Name	Description
AT1G23860	RSZ21	SRZ21 [Source:UniProtKB/TrEMBL;Acc:A0A178WC08]
AT5G59950	AT5G59950	RNA-binding (RRM/RBD/RNP motifs) family protein [Source:UniProtKB/TrEMBL;Acc:F4JXE3]
AT2G37340	RS2Z33	Serine/arginine-rich splicing factor RS2Z33 [Source:UniProtKB/Swiss-Prot;Acc:Q8VYA5]
AT5G06160	ATO	Splicing factor SF3a60 homolog [Source:UniProtKB/Swiss-Prot;Acc:Q9FG01]
AT1G65660	SMP1	SMP1 [Source:UniProtKB/TrEMBL;Acc:A0A178W8X4]
AT3G53500	RS2Z32	RSZ32 [Source:UniProtKB/TrEMBL;Acc:A0A178V7M8]
AT3G05070	AT3G05070	At3g05070 [Source:UniProtKB/TrEMBL;Acc:Q9MAB2]
AT1G07170	AT1G07170	PHD finger-like domain-containing protein 5A [Source:UniProtKB/Swiss-Prot;Acc:P0DI19]
AT1G02840	SR34	Serine/arginine-rich-splicing factor SR34 [Source:UniProtKB/Swiss-Prot;Acc:O22315]
AT3G18790	AT3G18790	AT3G18790 protein [Source:UniProtKB/TrEMBL;Acc:Q9LS97]
AT4G21660	AT4G21660	proline-rich spliceosome-associated (PSP) family protein [Source:TAIR;Acc:AT4G21660]
AT5G37370	SRL1	Pre-mRNA splicing factor SR-like 1 [Source:UniProtKB/Swiss-Prot;Acc:Q8RWB1]
AT3G11500	AT3G11500	Putative small nuclear ribonucleoprotein polypeptide G [Source:UniProtKB/TrEMBL;Acc:Q9CAX7]
AT1G55310	SR33	SC35-like splicing factor 33 [Source:TAIR;Acc:AT1G55310]
AT4G22285	AT4G22285	Ubiquitin C-terminal hydrolases superfamily protein [Source:UniProtKB/TrEMBL;Acc:Q8H148]
AT3G15010	UBA2C	UBP1-associated protein 2C [Source:UniProtKB/Swiss-Prot;Acc:Q9LKA4]
AT3G02710	AT3G02710	ARM repeat superfamily protein [Source:UniProtKB/TrEMBL;Acc:A3KPF3]
AT2G40650	PRP38	Pre-mRNA-splicing factor 38 [Source:UniProtKB/Swiss-Prot;Acc:Q8LB54]
AT3G61860	RS31	RSP31 [Source:UniProtKB/TrEMBL;Acc:A0A178VG60]
AT4G25500	RS40	Serine/arginine-rich splicing factor RS40 [Source:UniProtKB/Swiss-Prot;Acc:P92965]
AT1G20580	SMD3B	Small nuclear ribonucleoprotein SmD3b [Source:UniProtKB/Swiss-Prot;Acc:Q9LM92]
AT5G52040	ATRSP41	RNA-binding (RRM/RBD/RNP motifs) family protein [Source:TAIR;Acc:AT5G52040]
AT1G65700	AT1G65700	Small nuclear ribonucleoprotein family protein [Source:UniProtKB/TrEMBL;Acc:F4IBJ7]
AT1G09140	SR30	Serine/arginine-rich splicing factor SR30 [Source:UniProtKB/Swiss-Prot;Acc:Q9XFR5]
AT2G02570	AT2G02570	Nucleic acid binding/RNA binding protein [Source:UniProtKB/TrEMBL;Acc:Q84K41]
AT4G35785	AT4G35785	At4g35785 [Source:UniProtKB/TrEMBL;Acc:Q494N5]
AT3G05760	AT3G05760	AT3g05760/F10A16_5 [Source:UniProtKB/TrEMBL;Acc:Q93W87]
AT1G60900	U2AF65B	Splicing factor U2af large subunit B [Source:UniProtKB/Swiss-Prot;Acc:Q8L716]
AT4G36690	U2AF65A	U2 snRNP auxiliary factor large subunit [Source:UniProtKB/TrEMBL;Acc:A0A178UYD2]
AT5G10800	AT5G10800	Protein RRC1-like [Source:UniProtKB/Swiss-Prot;Acc:F4KIA8]
AT3G50670	RNU1	U1SNRNP [Source:UniProtKB/TrEMBL;Acc:A0A178VDW4]
AT1G14640	AT1G14640	SWAP (Suppressor-of-White-APricot)/surp domain-containing protein [Source:UniProtKB/TrEMBL;Acc:F4HW92]
AT4G02430	SR34b	RNA-binding (RRM/RBD/RNP motifs) family protein [Source:TAIR;Acc:AT4G02430]

## Sheet: Cell wall organization-related
#-------------------------------------------------------------------------------
#Differentielly expressed genes from RNA-seq
#All induced DEGs
#g:Profiler (https://biit.cs.ut.ee/gprofiler/gost)
#FDR filtered (>0.05)
#Expression threshold (log2FC > 0.35)
#-------------------------------------------------------------------------------
GO BP | GO:0071555: Cell wall organization Padj = 1.127x10-12
Gene_ID	Name	Description
AT4G24000	CSLG2	Glycosyltransferase (Fragment) [Source:UniProtKB/TrEMBL;Acc:W8Q6J0]
AT5G62360	AT5G62360	Plant invertase/pectin methylesterase inhibitor superfamily protein [Source:UniProtKB/TrEMBL;Acc:Q9LVA3]
AT1G48100	AT1G48100	Polygalacturonase At1g48100 [Source:UniProtKB/Swiss-Prot;Acc:Q949Z1]
AT2G21140	PRP2	Proline-rich protein 2 [Source:UniProtKB/Swiss-Prot;Acc:Q9SKP9]
AT5G50800	SWEET13	Bidirectional sugar transporter SWEET [Source:UniProtKB/TrEMBL;Acc:A0A178UJY5]
AT3G54590	EXT2	Extensin-2 [Source:UniProtKB/Swiss-Prot;Acc:Q9M1G9]
AT1G59870	ABCG36	ABC transporter G family member 36 [Source:UniProtKB/Swiss-Prot;Acc:Q9XIE2]
AT3G28550	AT3G28550	Proline-rich extensin-like family protein [Source:UniProtKB/TrEMBL;Acc:F4J0B5]
AT1G62440	LRX2	Leucine-rich repeat extensin-like protein 2 [Source:UniProtKB/Swiss-Prot;Acc:O48809]
AT1G12040	LRX1	Leucine-rich repeat extensin-like protein 1 [Source:UniProtKB/Swiss-Prot;Acc:O65375]
AT3G54580	AT3G54580	Proline-rich extensin-like family protein [Source:UniProtKB/TrEMBL;Acc:F4JCZ1]
AT3G24480	LRX4	Leucine-rich repeat extensin-like protein 4 [Source:UniProtKB/Swiss-Prot;Acc:Q9LHF1]
AT2G24980	AT2G24980	Proline-rich extensin-like family protein [Source:TAIR;Acc:AT2G24980]
AT3G10720	PME25	Probable pectinesterase/pectinesterase inhibitor 25 [Source:UniProtKB/Swiss-Prot;Acc:Q94CB1]
AT5G06640	AT5G06640	Proline-rich extensin-like family protein [Source:UniProtKB/TrEMBL;Acc:Q9FG06]
AT1G23720	AT1G23720	Proline-rich extensin-like family protein [Source:TAIR;Acc:AT1G23720]
AT1G21310	EXT3	Extensin-3 [Source:UniProtKB/Swiss-Prot;Acc:Q9FS16]
AT1G70370	PGL3	Polygalacturonase 1 beta-like protein 3 [Source:UniProtKB/Swiss-Prot;Acc:P92990]
AT2G47550	PME20	Probable pectinesterase/pectinesterase inhibitor 20 [Source:UniProtKB/Swiss-Prot;Acc:O22256]
AT4G20140	GSO1	LRR receptor-like serine/threonine-protein kinase GSO1 [Source:UniProtKB/Swiss-Prot;Acc:C0LGQ5]
AT2G38650	GAUT7	Probable galacturonosyltransferase 7 [Source:UniProtKB/Swiss-Prot;Acc:Q9ZVI7]
AT4G24140	BDG3	Probable lysophospholipase BODYGUARD 3 [Source:UniProtKB/Swiss-Prot;Acc:O22977]
AT4G26690	GDPDL3	Glycerophosphodiester phosphodiesterase GDPDL3 [Source:UniProtKB/Swiss-Prot;Acc:Q9SZ11]

## Sheet: Ion transport-related
#-------------------------------------------------------------------------------
#Differentielly expressed genes from RNA-seq
#All induced DEGs
#g:Profiler (https://biit.cs.ut.ee/gprofiler/gost)
#FDR filtered (>0.05)
#Expression threshold (log2FC > 0.35)
#-------------------------------------------------------------------------------
GO:MF | GO:0015318: Inorganic molecular entity transmembrane transporter activity Padj = 3.447x10-2
Gene_ID	Name	Description
AT4G13420	POT5	Potassium transporter [Source:UniProtKB/TrEMBL;Acc:Q53XI1]
AT5G60770	NRT2.4	High affinity nitrate transporter 2.4 [Source:UniProtKB/Swiss-Prot;Acc:Q9FJH8]
AT4G16370	ATOPT3	oligopeptide transporter [Source:TAIR;Acc:AT4G16370]
AT1G59870	ABCG36	ABC transporter G family member 36 [Source:UniProtKB/Swiss-Prot;Acc:Q9XIE2]
AT3G27170	CLC-B	CLC-B [Source:UniProtKB/TrEMBL;Acc:A0A178VKG6]
AT4G36670	PLT6	At4g36670 [Source:UniProtKB/TrEMBL;Acc:A4VCM1]
AT3G47960	NPF2.10	GTR1 [Source:UniProtKB/TrEMBL;Acc:A0A178V6P7]
AT1G11960	AT1G11960	Hyperosmolality-gated Ca2+ permeable channel 1.3 [Source:UniProtKB/TrEMBL;Acc:A0A097NUP7]
AT2G39010	PIP2-6	Probable aquaporin PIP2-6 [Source:UniProtKB/Swiss-Prot;Acc:Q9ZV07]
AT1G18880	NPF2.9	Protein NRT1/ PTR FAMILY 2.9 [Source:UniProtKB/Swiss-Prot;Acc:Q9M9V7]
AT5G62680	NPF2.11	GTR2 [Source:UniProtKB/TrEMBL;Acc:A0A178UEQ7]

## Sheet: Col-3 - S. indica vs mock
#-------------------------------------------------------------------------------
#Differentielly expressed genes from RNAseq
#p values adjustment: fdr
#FDR filtered (>0.05)
#Expression threshold (log2FC > 1.25)
#-------------------------------------------------------------------------------
Gene_id	log2FC ratio	pval	padj	Gene name	Description
AT2G23270	7.01962	4.23566e-26	1.78018e-23	AT2G23270	At2g23270 [Source:UniProtKB/TrEMBL;Acc:O22181]
AT2G30750	6.88609	1.45262e-51	2.31123e-48	CYP71A12	Cytochrome P450 71A12 [Source:UniProtKB/Swiss-Prot;Acc:O49340]
AT2G40740	6.7758	4.19497e-24	1.39467e-21	WRKY55	WRKY DNA-binding protein 55 [Source:TAIR;Acc:AT2G40740]
AT1G26240	6.56675	4.47579e-35	3.32327e-32	AT1G26240	Proline-rich extensin-like family protein [Source:UniProtKB/TrEMBL;Acc:Q9C668]
AT4G22030	6.51945	2.26781e-16	4.55094e-14	AT4G22030	F-box family protein with a domain of unknown function (DUF295) [Source:TAIR;Acc:AT4G22030]
AT5G55150	6.49642	2.48634e-13	3.46146e-11	AT5G55150	Putative F-box protein At5g55150 [Source:UniProtKB/Swiss-Prot;Acc:Q9FLP7]
AT1G05880	6.45569	3.66814e-39	3.02622e-36	ARI12	Probable E3 ubiquitin-protein ligase ARI12 [Source:UniProtKB/Swiss-Prot;Acc:Q84RQ9]
AT4G31970	6.28402	4.51645e-26	1.86304e-23	CYP82C2	Cytochrome P450 82C2 [Source:UniProtKB/Swiss-Prot;Acc:O49394]
AT1G26380	6.16801	4.3224e-43	4.01172e-40	FOX1	Berberine bridge enzyme-like 3 [Source:UniProtKB/Swiss-Prot;Acc:Q9FZC4]
AT5G52350	6.09008	2.6188e-10	2.39073e-08	ATEXO70A3	Exocyst subunit exo70 family protein A3 [Source:UniProtKB/TrEMBL;Acc:F4KG58]
AT2G29220	6.02773	4.39181e-27	1.95655e-24	LECRK31	Probable inactive L-type lectin-domain containing receptor kinase III.1 [Source:UniProtKB/Swiss-Prot;Acc:Q9ZW09]
AT1G21850	5.84692	1.39052e-11	1.51091e-09	sks8	Sks8 [Source:UniProtKB/TrEMBL;Acc:A0A178W9U5]
AT1G26410	5.68707	5.34326e-123	3.96737e-119	FOX4	Berberine bridge enzyme-like 6 [Source:UniProtKB/Swiss-Prot;Acc:Q9FZC7]
AT4G11340	5.64072	1.28431e-14	2.18113e-12	AT4G11340	Disease resistance protein (TIR-NBS-LRR class) family [Source:UniProtKB/TrEMBL;Acc:Q9SUS7]
AT3G55790	5.60619	1.61435e-21	4.61021e-19	AT3G55790	Transmembrane protein [Source:UniProtKB/TrEMBL;Acc:Q9M045]
AT3G13433	5.52188	1.4424e-19	3.69304e-17	AT3G13433	Transmembrane protein [Source:UniProtKB/TrEMBL;Acc:F4JDB5]
AT4G19970	5.36096	1.2475e-23	3.85945e-21	AT4G19970	CONTAINS InterPro DOMAIN/s: Nucleotide-diphospho-sugar transferase, predicted (InterPro:IPR005069); BEST Arabidopsis thaliana protein match is: Nucleotide-diphospho-sugar transferase family protein (TAIR:AT5G44820.1); Has 801 Blast hits to 466 prote /.../ 35 species: Archae - 0; Bacteria - 0; Metazoa - 2; Fungi - 0; Plants - 750; Viruses - 0; Other Eukaryotes - 49 (source: NCBI BLink). [Source:TA…
AT3G12910	5.36048	5.64547e-38	4.49118e-35	AT3G12910	NAC (No Apical Meristem) domain transcriptional regulator superfamily protein [Source:UniProtKB/TrEMBL;Acc:Q9LSI4]
AT1G06137	5.3479	1.39173e-07	7.71164e-06	AT1G06137	unknown protein; FUNCTIONS IN: molecular_function unknown; INVOLVED IN: biological_process unknown; LOCATED IN: endomembrane system; BEST Arabidopsis thaliana protein match is: unknown protein (TAIR:AT1G06135.1); Has 30201 Blast hits to 17322 protei /.../780 species: Archae - 12; Bacteria - 1396; Metazoa - 17338; Fungi - 3422; Plants - 5037; Viruses - 0; Other Eukaryotes - 2996 (source: NCBI BLin…
AT5G54720	5.29806	1.32955e-09	1.0615e-07	AT5G54720	Ankyrin repeat family protein [Source:UniProtKB/TrEMBL;Acc:Q9FH33]
AT4G18540	5.28484	1.11092e-06	5.03985e-05	AT4G18540	Transmembrane protein [Source:UniProtKB/TrEMBL;Acc:O49522]
AT2G14440	5.26879	1.17002e-07	6.56476e-06	AT2G14440	Leucine-rich repeat protein kinase family protein [Source:TAIR;Acc:AT2G14440]
AT5G25260	5.245	4.59363e-44	4.65105e-41	FLOT2	Flotillin-like protein 2 [Source:UniProtKB/Swiss-Prot;Acc:Q4V3D6]
AT5G27765	5.19885	8.1589e-09	5.7592e-07	AT5G27765	Transmembrane protein [Source:UniProtKB/TrEMBL;Acc:A0A1P8BD36]
AT1G08763	5.18437	4.11544e-43	3.98571e-40	AT1G08763	-
AT1G26390	5.16104	4.20923e-161	9.37605e-157	FOX2	Berberine bridge enzyme-like 4 [Source:UniProtKB/Swiss-Prot;Acc:Q9FZC5]
AT5G57220	5.09088	7.18907e-33	4.44824e-30	CYP81F2	Cytochrome P450 81F2 [Source:UniProtKB/Swiss-Prot;Acc:Q9LVD6]
AT4G11070	5.04902	7.05705e-08	4.18074e-06	WRKY41	Probable WRKY transcription factor 41 [Source:UniProtKB/Swiss-Prot;Acc:Q8H0Y8]
AT2G37810	5.00339	8.54225e-10	7.07356e-08	AT2G37810	Cysteine/Histidine-rich C1 domain family protein [Source:UniProtKB/TrEMBL;Acc:Q4PSR5]
AT5G44990	4.9113	2.5976e-26	1.11272e-23	AT5G44990	Glutathione S-transferase family protein [Source:UniProtKB/TrEMBL;Acc:Q9FL98]
AT2G29100	4.86242	8.14841e-23	2.42008e-20	ATGLR2.9	Glutamate receptor [Source:UniProtKB/TrEMBL;Acc:A0A178VR79]
AT5G11140	4.81323	1.37424e-34	9.56599e-32	AT5G11140	Phospholipase-like protein (PEARLI 4) family protein [Source:UniProtKB/TrEMBL;Acc:Q9LFP2]
AT4G21380	4.79651	3.32163e-27	1.54145e-24	SD18	Receptor-like serine/threonine-protein kinase SD1-8 [Source:UniProtKB/Swiss-Prot;Acc:O81905]
AT1G51915	4.77351	7.31134e-06	0.000246572	AT1G51915	Cryptdin protein-like protein [Source:UniProtKB/TrEMBL;Acc:Q8L9S8]
AT2G29250	4.74229	1.05656e-25	4.27906e-23	LECRK32	Putative inactive L-type lectin-domain containing receptor kinase III.2 [Source:UniProtKB/Swiss-Prot;Acc:Q9ZW11]
AT5G05300	4.73591	7.22629e-06	0.000245374	AT5G05300	Gb [Source:UniProtKB/TrEMBL;Acc:Q9FLC4]
AT1G79680	4.72275	1.99814e-10	1.85453e-08	WAKL10	Wall-associated receptor kinase-like 10 [Source:UniProtKB/Swiss-Prot;Acc:Q8VYA3]
AT5G26920	4.72141	2.2708e-94	1.01164e-90	CBP60G	Calmodulin-binding protein 60 G [Source:UniProtKB/Swiss-Prot;Acc:F4K2R6]
AT2G25297	4.70263	5.09721e-32	2.9879e-29	AT2G25297	Transmembrane protein [Source:UniProtKB/TrEMBL;Acc:A0A1P8AXP8]
AT1G02920	4.58072	7.10546e-133	7.9137e-129	GSTF7	Glutathione S-transferase F7 [Source:UniProtKB/Swiss-Prot;Acc:Q9SRY5]
AT4G38560	4.55647	0.000145759	0.00238034	AT4G38560	Phospholipase like protein [Source:UniProtKB/TrEMBL;Acc:Q0WV01]
AT5G22910	4.55594	4.52887e-05	0.0010078	CHX9	Cation/H(+) antiporter 9 [Source:UniProtKB/Swiss-Prot;Acc:Q9FFB7]
AT1G17990	4.51683	0.00119764	0.011452	AT1G17990	Putative 12-oxophytodienoate reductase-like protein 2B [Source:UniProtKB/Swiss-Prot;Acc:P0DI09]
AT2G29150	4.50949	3.23913e-05	0.000800161	AT2G29150	Tropinone reductase homolog At2g29150 [Source:UniProtKB/Swiss-Prot;Acc:Q9ZW03]
AT5G44567	4.48779	2.25228e-11	2.35538e-09	AT5G44567	-
AT4G10540	4.46098	1.98553e-05	0.000550096	SBT3.8	Subtilisin-like protease SBT3.8 [Source:UniProtKB/Swiss-Prot;Acc:Q9SZY3]
AT2G30770	4.42114	1.92651e-11	2.06312e-09	CYP71A13	Indoleacetaldoxime dehydratase [Source:UniProtKB/Swiss-Prot;Acc:O49342]
AT4G31950	4.41408	2.38464e-09	1.83165e-07	CYP82C3	CYP82C3 [Source:UniProtKB/TrEMBL;Acc:A0A178UT04]
AT2G43000	4.41196	4.18292e-58	7.16727e-55	JUB1	Transcription factor JUNGBRUNNEN 1 [Source:UniProtKB/Swiss-Prot;Acc:Q9SK55]
AT3G50160	4.41087	1.3635e-14	2.28361e-12	AT3G50160	Transmembrane protein, putative (DUF247) [Source:UniProtKB/TrEMBL;Acc:Q45GK4]
AT2G42480	4.3965	8.32683e-05	0.00157721	AT2G42480	MATH domain and coiled-coil domain-containing protein At2g42480 [Source:UniProtKB/Swiss-Prot;Acc:P0DKG7]
AT5G47850	4.36589	4.14529e-16	8.17135e-14	CCR4	Serine/threonine-protein kinase-like protein CCR4 [Source:UniProtKB/Swiss-Prot;Acc:Q9FIJ6]
AT2G29110	4.27834	7.13802e-14	1.06711e-11	ATGLR2.8	Glutamate receptor [Source:UniProtKB/TrEMBL;Acc:A0A1P8B074]
AT3G04100	4.24425	0.00058076	0.00672168	AGL57	AGAMOUS-like 57 [Source:UniProtKB/TrEMBL;Acc:Q9M8W6]
AT2G28270	4.20925	3.79452e-11	3.85949e-09	AT2G28270	Cysteine/Histidine-rich C1 domain family protein [Source:UniProtKB/TrEMBL;Acc:Q9SL28]
AT1G06135	4.19084	0.000306766	0.00421543	AT1G06135	Transmembrane protein [Source:UniProtKB/TrEMBL;Acc:Q8LCX3]
AT4G23320	4.18931	0.000276343	0.00390333	CRK24	cysteine-rich RLK (RECEPTOR-like protein kinase) 24 [Source:TAIR;Acc:AT4G23320]
AT4G23220	4.15704	5.33264e-08	3.24548e-06	CRK14	Cysteine-rich receptor-like protein kinase 14 [Source:UniProtKB/Swiss-Prot;Acc:Q8H199]
AT3G48640	4.15532	2.22184e-05	0.000604291	AT3G48640	Transmembrane protein [Source:UniProtKB/TrEMBL;Acc:Q9SMN5]
AT2G21900	4.14106	9.0101e-06	0.000293421	WRKY59	At2g21900 [Source:UniProtKB/TrEMBL;Acc:Q1LYW5]
AT5G54710	4.13612	1.04197e-23	3.31571e-21	AT5G54710	Ankyrin repeat family protein [Source:TAIR;Acc:AT5G54710]
AT4G09120	4.0761	3.75455e-05	0.000881272	ATL36	Putative RING-H2 finger protein ATL36 [Source:UniProtKB/Swiss-Prot;Acc:Q9M0R5]
AT4G04480	4.07492	0.000492794	0.00597875	AT4G04480	F-box protein with a domain protein [Source:UniProtKB/TrEMBL;Acc:Q9XEC5]
AT1G21120	4.05285	1.78874e-108	9.96104e-105	AT1G21120	O-methyltransferase family protein [Source:TAIR;Acc:AT1G21120]
AT5G56960	4.04662	1.02424e-15	1.91722e-13	AT5G56960	basic helix-loop-helix (bHLH) DNA-binding family protein [Source:TAIR;Acc:AT5G56960]
AT1G51920	3.98644	2.23686e-12	2.76812e-10	AT1G51920	unknown protein; FUNCTIONS IN: molecular_function unknown; INVOLVED IN: biological_process unknown; LOCATED IN: endomembrane system; EXPRESSED IN: stem, stamen; EXPRESSED DURING: 4 anthesis; Has 22 Blast hits to 22 proteins in 5 species: Archae - 0; /.../ria - 0; Metazoa - 0; Fungi - 0; Plants - 22; Viruses - 0; Other Eukaryotes - 0 (source: NCBI BLink). [Source:TAIR;Acc:AT1G51920]
AT1G51913	3.95183	8.18506e-16	1.58541e-13	AT1G51913	Putative uncharacterized protein [Source:UniProtKB/TrEMBL;Acc:Q1G3Z2]
AT5G13320	3.9359	2.74904e-19	6.88033e-17	PBS3	Auxin-responsive GH3 family protein [Source:TAIR;Acc:AT5G13320]
AT1G13490	3.86849	0.000410724	0.00521898	AT1G13490	F13B4.1 protein [Source:UniProtKB/TrEMBL;Acc:Q9FZ74]
AT4G37290	3.85492	1.88042e-13	2.70234e-11	PIP2	unknown protein; FUNCTIONS IN: molecular_function unknown; INVOLVED IN: response to karrikin; LOCATED IN: endomembrane system; EXPRESSED IN: cotyledon, hypocotyl, leaf; EXPRESSED DURING: LP.04 four leaves visible; BEST Arabidopsis thaliana protein m /.../s: unknown protein (TAIR:AT2G23270.1); Has 30201 Blast hits to 17322 proteins in 780 species: Archae - 12; Bacteria - 1396; Metazoa - 17338; Fun…
AT2G31690	3.84446	0.00163563	0.0142319	AT2G31690	Phospholipase A1-Ialpha2, chloroplastic [Source:UniProtKB/Swiss-Prot;Acc:Q9SIN9]
AT4G11170	3.83017	1.49465e-50	2.08083e-47	AT4G11170	Putative disease resistance protein At4g11170 [Source:UniProtKB/Swiss-Prot;Acc:O82500]
AT1G57650	3.73638	0.00195548	0.0161447	AT1G57650	ATP binding protein [Source:UniProtKB/TrEMBL;Acc:F4I847]
AT2G40180	3.71101	7.26281e-25	2.74202e-22	PP2C5	PP2C-type phosphatase AP2C3 [Source:UniProtKB/TrEMBL;Acc:F6LPR7]
AT5G22670	3.66245	0.00727528	0.0412515	AT5G22670	Putative F-box/FBD/LRR-repeat protein At5g22670 [Source:UniProtKB/Swiss-Prot;Acc:Q9FNJ4]
AT3G23123	3.66039	0.00411649	0.0274207	AT3G23123	Transmembrane protein [Source:UniProtKB/TrEMBL;Acc:A0A1I9LM80]
AT3G46260	3.63924	0.000701461	0.00775437	AT3G46260	Kinase-like protein [Source:UniProtKB/TrEMBL;Acc:F4J801]
AT1G03670	3.57773	0.00486369	0.0308043	AT1G03670	Ankyrin repeat family protein [Source:UniProtKB/TrEMBL;Acc:F4I2G1]
AT1G01680	3.55567	4.30108e-11	4.35484e-09	PUB54	U-box domain-containing protein 54 [Source:UniProtKB/Swiss-Prot;Acc:Q9LQ92]
AT1G66700	3.55435	4.83759e-62	1.1973e-58	PXMT1	Paraxanthine methyltransferase 1 [Source:UniProtKB/Swiss-Prot;Acc:Q9C9M3]
AT4G23170	3.53541	6.04185e-11	6.00813e-09	CRK9	Putative cysteine-rich receptor-like protein kinase 9 [Source:UniProtKB/Swiss-Prot;Acc:O65469]
AT4G23300	3.49315	3.36059e-10	3.00631e-08	CRK22	Cysteine-rich receptor-like protein kinase 22 [Source:UniProtKB/Swiss-Prot;Acc:Q6NQ87]
AT1G26420	3.48629	4.7372e-60	9.59283e-57	FOX5	Berberine bridge enzyme-like 7 [Source:UniProtKB/Swiss-Prot;Acc:Q9FZC8]
AT1G21130	3.4652	4.4127e-69	1.22866e-65	IGMT4	Indole glucosinolate O-methyltransferase 4 [Source:UniProtKB/Swiss-Prot;Acc:Q9LPU8]
AT5G22680	3.44263	0.0075795	0.0424271	AT5G22680	F-box protein [Source:UniProtKB/TrEMBL;Acc:Q9FNJ3]
AT5G09730	3.437	6.00073e-12	6.96178e-10	BXL3	Beta-D-xylosidase 3 [Source:UniProtKB/Swiss-Prot;Acc:Q9LXD6]
AT5G19880	3.42224	0.000235921	0.00347563	PER58	Peroxidase 58 [Source:UniProtKB/Swiss-Prot;Acc:P59120]
AT2G18180	3.4059	0.0020957	0.0168831	SFH10	Phosphatidylinositol/phosphatidylcholine transfer protein SFH10 [Source:UniProtKB/Swiss-Prot;Acc:Q9SI13]
AT4G10530	3.39918	4.02071e-12	4.81859e-10	AT4G10530	Subtilase family protein [Source:TAIR;Acc:AT4G10530]
AT1G21240	3.37711	2.70787e-05	0.000693668	WAK3	Wall-associated receptor kinase 3 [Source:UniProtKB/Swiss-Prot;Acc:Q9LMN8]
AT1G67980	3.36379	2.40758e-60	5.36288e-57	CCOAMT	Putative caffeoyl-CoA O-methyltransferase At1g67980 [Source:UniProtKB/Swiss-Prot;Acc:Q9C9W3]
AT2G02930	3.35027	2.88301e-34	1.94603e-31	GSTF3	Glutathione S-transferase F3 [Source:UniProtKB/Swiss-Prot;Acc:Q9SLM6]
AT5G54630	3.3466	0.00908755	0.0480363	AT5G54630	AT5g54630/MRB17_13 [Source:UniProtKB/TrEMBL;Acc:Q9FIU1]
AT2G14560	3.3456	0.00861966	0.0463359	LURP1	Protein of unknown function (DUF567) [Source:TAIR;Acc:AT2G14560]
AT3G02840	3.32681	6.26861e-05	0.00127987	AT3G02840	ARM repeat superfamily protein [Source:UniProtKB/TrEMBL;Acc:Q9M8S5]
AT5G39110	3.31345	1.57096e-71	4.99901e-68	AT5G39110	Germin-like protein subfamily 1 member 14 [Source:UniProtKB/Swiss-Prot;Acc:Q9FID0]
AT1G48980	3.30847	1.36843e-10	1.30264e-08	AT1G48980	2-oxoglutarate (2OG) and Fe(II)-dependent oxygenase superfamily protein [Source:UniProtKB/TrEMBL;Acc:Q5XVJ1]
AT5G17970	3.30791	3.42188e-05	0.000830309	AT5G17970	Disease resistance protein [Source:UniProtKB/TrEMBL;Acc:Q9FJG4]
AT3G03670	3.3058	3.86991e-35	2.97249e-32	PER28	Peroxidase 28 [Source:UniProtKB/Swiss-Prot;Acc:Q9SS67]
AT4G11393	3.30303	0.0072232	0.0410189	AT4G11393	Putative defensin-like protein 202 [Source:UniProtKB/Swiss-Prot;Acc:Q2V3J6]
AT5G38910	3.29293	4.03456e-50	5.28646e-47	AT5G38910	Putative germin-like protein subfamily 1 member 9 [Source:UniProtKB/Swiss-Prot;Acc:Q9FMB0]
AT5G24110	3.27916	7.83626e-19	1.87691e-16	WRKY30	Probable WRKY transcription factor 30 [Source:UniProtKB/Swiss-Prot;Acc:Q9FL62]
AT5G26000	3.27658	0.00391966	0.0264737	TGG1	TGG1 [Source:UniProtKB/TrEMBL;Acc:A0A178U7L7]
AT2G29350	3.27163	1.16687e-23	3.66084e-21	SAG13	SAG13 [Source:UniProtKB/TrEMBL;Acc:A0A178VTS8]
AT1G65800	3.25096	4.71181e-05	0.00103453	SD16	Receptor-like serine/threonine-protein kinase SD1-6 [Source:UniProtKB/Swiss-Prot;Acc:Q9S972]
AT2G28850	3.23906	0.000281765	0.00395982	CYP710A3	Cytochrome P450 710A3 [Source:UniProtKB/Swiss-Prot;Acc:Q9ZV29]
AT5G39120	3.2276	2.16497e-15	3.85798e-13	AT5G39120	Germin-like protein subfamily 1 member 15 [Source:UniProtKB/Swiss-Prot;Acc:Q9FIC9]
AT3G24510	3.22676	0.000418112	0.00529474	AT3G24510	Defensin-like protein 259 [Source:UniProtKB/Swiss-Prot;Acc:Q9LV55]
AT1G32350	3.22256	5.94758e-21	1.61564e-18	AOX3	Ubiquinol oxidase 3, mitochondrial [Source:UniProtKB/Swiss-Prot;Acc:Q8LEE7]
AT4G00970	3.18295	5.78619e-05	0.00120681	CRK41	Cysteine-rich receptor-like protein kinase 41 [Source:UniProtKB/Swiss-Prot;Acc:O23081]
AT2G26560	3.16208	1.48269e-81	5.50448e-78	PLP2	Patatin-like protein 2 [Source:UniProtKB/Swiss-Prot;Acc:O48723]
AT2G04495	3.15373	0.00641665	0.0376729	AT2G04495	At2g04495 [Source:UniProtKB/TrEMBL;Acc:Q6NLT2]
AT1G02930	3.13747	5.71397e-18	1.28564e-15	GSTF6	Glutathione S-transferase F6 [Source:UniProtKB/Swiss-Prot;Acc:P42760]
AT1G57630	3.13585	5.70474e-12	6.65304e-10	AT1G57630	Disease resistance protein RPP1-WsB, putative [Source:UniProtKB/TrEMBL;Acc:Q9FVT9]
AT2G17740	3.11545	2.37917e-05	0.000630965	AT2G17740	At2g17740 [Source:UniProtKB/TrEMBL;Acc:Q6NQN8]
AT4G13095	3.09286	0.000915608	0.00946412	LCR37	LCR37 [Source:UniProtKB/TrEMBL;Acc:A0A178V2U3]
AT4G11000	3.0734	0.000146597	0.00239052	AT4G11000	Ankyrin repeat family protein [Source:TAIR;Acc:AT4G11000]
AT1G68320	3.06417	0.0085131	0.0459262	MYB62	Transcription factor MYB62 [Source:UniProtKB/Swiss-Prot;Acc:Q9C9G7]
AT1G26250	3.04843	4.55584e-17	9.66489e-15	AT1G26250	Proline-rich extensin-like family protein [Source:UniProtKB/TrEMBL;Acc:Q9C669]
AT4G26120	3.03749	1.15283e-29	5.97193e-27	AT4G26120	Ankyrin repeat family protein / BTB/POZ domain-containing protein [Source:TAIR;Acc:AT4G26120]
AT3G26230	3.03332	4.52895e-12	5.33769e-10	CYP71B24	Cytochrome P450 71B24 [Source:UniProtKB/Swiss-Prot;Acc:Q9LTL8]
AT1G01560	2.98717	8.54644e-16	1.63981e-13	MPK11	Mitogen-activated protein kinase 11 [Source:UniProtKB/Swiss-Prot;Acc:Q9LMM5]
AT1G72520	2.98272	1.50687e-14	2.48634e-12	LOX4	Lipoxygenase 4, chloroplastic [Source:UniProtKB/Swiss-Prot;Acc:Q9FNX8]
AT5G65600	2.96949	3.44956e-27	1.56814e-24	LECRK92	L-type lectin-domain containing receptor kinase IX.2 [Source:UniProtKB/Swiss-Prot;Acc:Q9LSL5]
AT4G28460	2.96836	3.95335e-30	2.14782e-27	PIP1	PAMP-induced secreted peptide 1 [Source:UniProtKB/Swiss-Prot;Acc:Q1PE40]
AT5G25250	2.95331	4.43229e-45	4.93646e-42	FLOT1	Flotillin-like protein 1 [Source:UniProtKB/Swiss-Prot;Acc:Q501E6]
AT3G01500	2.94636	0.00841201	0.0455136	BCA1	Beta carbonic anhydrase 1, chloroplastic [Source:UniProtKB/Swiss-Prot;Acc:P27140]
AT1G66090	2.94114	1.29633e-19	3.35765e-17	AT1G66090	Disease resistance protein (TIR-NBS class) [Source:UniProtKB/TrEMBL;Acc:Q9C515]
AT1G56060	2.91477	0.000106006	0.00189054	AT1G56060	unknown protein; BEST Arabidopsis thaliana protein match is: unknown protein (TAIR:AT2G32210.1); Has 180 Blast hits to 180 proteins in 22 species: Archae - 0; Bacteria - 0; Metazoa - 0; Fungi - 10; Plants - 170; Viruses - 0; Other Eukaryotes - 0 (so /.../NCBI BLink). [Source:TAIR;Acc:AT1G56060]
AT5G22555	2.9114	2.92102e-06	0.000114754	AT5G22555	unknown protein; Has 30201 Blast hits to 17322 proteins in 780 species: Archae - 12; Bacteria - 1396; Metazoa - 17338; Fungi - 3422; Plants - 5037; Viruses - 0; Other Eukaryotes - 2996 (source: NCBI BLink). [Source:TAIR;Acc:AT5G22555]
AT3G46090	2.90876	8.38242e-05	0.00158102	ZAT7	ZAT7 [Source:UniProtKB/TrEMBL;Acc:A0A178VI57]
AT5G41750	2.90773	3.38912e-45	3.9733e-42	AT5G41750	Disease resistance protein (TIR-NBS-LRR class) family [Source:UniProtKB/TrEMBL;Acc:Q9LSX5]
AT4G18195	2.90551	4.7722e-07	2.37809e-05	PUP8	Probable purine permease 8 [Source:UniProtKB/Swiss-Prot;Acc:Q0WRB9]
AT5G39150	2.9052	9.25605e-34	6.06407e-31	AT5G39150	Germin-like protein subfamily 1 member 17 [Source:UniProtKB/Swiss-Prot;Acc:Q9FIC6]
AT1G19250	2.88091	1.53065e-28	7.74891e-26	FMO1	Probable flavin-containing monooxygenase 1 [Source:UniProtKB/Swiss-Prot;Acc:Q9LMA1]
AT5G63250	2.85914	0.00362672	0.0250535	AT5G63250	At5g63250 [Source:UniProtKB/TrEMBL;Acc:Q9FMJ8]
AT4G16820	2.85099	6.43206e-05	0.00130487	PLA-I{beta]2	Phospholipase A1-Ibeta2, chloroplastic [Source:UniProtKB/Swiss-Prot;Acc:O23522]
AT4G14365	2.8289	1.03072e-34	7.40624e-32	XBAT34	Putative E3 ubiquitin-protein ligase XBAT34 [Source:UniProtKB/Swiss-Prot;Acc:Q9FPH0]
AT1G11300	2.81208	2.75722e-51	4.09447e-48	AT1G11300	G-type lectin S-receptor-like serine/threonine-protein kinase At1g11300 [Source:UniProtKB/Swiss-Prot;Acc:Q9SXB4]
AT1G07160	2.80754	3.05764e-20	8.1082e-18	AT1G07160	PP2C-type phosphatase AP2C2 [Source:UniProtKB/TrEMBL;Acc:F6LPR6]
AT4G23030	2.79574	2.55849e-05	0.000668117	DTX49	Protein DETOXIFICATION 49 [Source:UniProtKB/Swiss-Prot;Acc:O82752]
AT3G60470	2.78696	0.00604949	0.0361751	AT3G60470	Transmembrane protein, putative (DUF247) [Source:UniProtKB/TrEMBL;Acc:Q9M212]
AT4G11470	2.78555	1.06068e-21	3.0684e-19	CRK31	cysteine-rich RLK (RECEPTOR-like protein kinase) 31 [Source:TAIR;Acc:AT4G11470]
AT1G62360	2.77001	0.00911294	0.0481477	STM	Homeobox protein SHOOT MERISTEMLESS [Source:UniProtKB/Swiss-Prot;Acc:Q38874]
AT5G33355	2.75253	4.01086e-05	0.000925823	AT5G33355	Defensin-like protein 207 [Source:UniProtKB/Swiss-Prot;Acc:Q3E8R5]
AT5G43360	2.7479	2.97174e-06	0.000116288	PHT1-3	Probable inorganic phosphate transporter 1-3 [Source:UniProtKB/Swiss-Prot;Acc:O48639]
AT4G11521	2.7413	0.000397633	0.00508746	CRK34	Putative cysteine-rich receptor-like protein kinase 34 [Source:UniProtKB/Swiss-Prot;Acc:Q8LPI0]
AT2G18680	2.72904	2.17475e-12	2.70629e-10	AT2G18680	unknown protein; FUNCTIONS IN: molecular_function unknown; INVOLVED IN: biological_process unknown; LOCATED IN: endomembrane system; EXPRESSED IN: male gametophyte, pollen tube; EXPRESSED DURING: L mature pollen stage, M germinated pollen stage; BES /.../idopsis thaliana protein match is: unknown protein (TAIR:AT2G18690.1); Has 30201 Blast hits to 17322 proteins in 780 species: Archae - 12; Bacte…
AT1G53620	2.69216	1.79931e-17	3.8538e-15	AT1G53620	Transmembrane protein [Source:UniProtKB/TrEMBL;Acc:Q9C8L8]
AT5G39180	2.68552	1.99919e-24	6.95811e-22	AT5G39180	Germin-like protein subfamily 1 member 19 [Source:UniProtKB/Swiss-Prot;Acc:Q9FL89]
AT5G37490	2.67636	9.16166e-08	5.31448e-06	PUB21	U-box domain-containing protein 21 [Source:UniProtKB/Swiss-Prot;Acc:Q5PNY6]
AT4G29050	2.66815	2.5297e-18	5.93148e-16	AT4G29050	Concanavalin A-like lectin protein kinase family protein [Source:TAIR;Acc:AT4G29050]
AT1G13480	2.66356	2.3378e-33	1.48784e-30	AT1G13480	At1g13480 [Source:UniProtKB/TrEMBL;Acc:Q56Y29]
AT1G78410	2.65621	2.45331e-11	2.54174e-09	VQ10	VQ motif-containing protein 10 [Source:UniProtKB/Swiss-Prot;Acc:Q8VYI5]
AT1G63590	2.65436	2.97745e-10	2.69551e-08	CRRSP5	Putative cysteine-rich repeat secretory protein 5 [Source:UniProtKB/Swiss-Prot;Acc:Q9SH43]
AT5G17720	2.61783	1.14632e-05	0.000354641	BDG5	Probable lysophospholipase BODYGUARD 5 [Source:UniProtKB/Swiss-Prot;Acc:Q9FN79]
AT4G14450	2.60623	6.12241e-09	4.38511e-07	AT4G14450	Uncharacterized protein At4g14450, chloroplastic [Source:UniProtKB/Swiss-Prot;Acc:Q6NN02]
AT5G50570	2.60382	0.00113715	0.0110322	SPL13A	Squamosa promoter-binding-like protein 13B [Source:UniProtKB/Swiss-Prot;Acc:P0DI11]
AT3G48740	2.6007	1.98499e-30	1.10539e-27	SWEET11	Bidirectional sugar transporter SWEET11 [Source:UniProtKB/Swiss-Prot;Acc:Q9SMM5]
AT1G36622	2.58423	1.85492e-25	7.37829e-23	AT1G36622	Transmembrane protein [Source:UniProtKB/TrEMBL;Acc:Q1G3E7]
AT1G21100	2.57938	1.53115e-58	2.8422e-55	IGMT1	Indole glucosinolate O-methyltransferase 1 [Source:UniProtKB/Swiss-Prot;Acc:Q9LPU5]
AT2G17040	2.57678	1.21732e-09	9.86029e-08	anac036	NAC domain containing protein 36 [Source:UniProtKB/TrEMBL;Acc:F4IME8]
AT2G28860	2.56413	1.53258e-08	1.02826e-06	CYP710A4	Cytochrome P450 710A4 [Source:UniProtKB/Swiss-Prot;Acc:Q9ZV28]
AT5G40990	2.56298	5.87777e-45	6.23464e-42	GLIP1	GDSL esterase/lipase 1 [Source:UniProtKB/Swiss-Prot;Acc:Q9FLN0]
AT5G39130	2.56293	1.95137e-28	9.6593e-26	AT5G39130	Germin-like protein subfamily 1 member 16 [Source:UniProtKB/Swiss-Prot;Acc:Q9FIC8]
AT4G28420	2.55661	8.94563e-05	0.00165915	AT4G28420	Probable aminotransferase TAT1 [Source:UniProtKB/Swiss-Prot;Acc:Q67Y55]
AT3G53770	2.55499	0.00288539	0.0213174	LEA37	Late embryogenesis abundant protein 37 [Source:UniProtKB/Swiss-Prot;Acc:Q9M349]
AT1G58320	2.51999	5.00346e-25	1.92159e-22	PCR9	Protein PLANT CADMIUM RESISTANCE 9 [Source:UniProtKB/Swiss-Prot;Acc:P0CW98]
AT3G53590	2.50611	4.59602e-05	0.00102011	AT3G53590	Leucine-rich repeat protein kinase family protein [Source:TAIR;Acc:AT3G53590]
AT1G24140	2.50173	1.78922e-13	2.58798e-11	3MMP	Metalloendoproteinase 3-MMP [Source:UniProtKB/Swiss-Prot;Acc:Q5XF51]
AT3G60415	2.49236	1.76528e-11	1.8996e-09	AT3G60415	At3g60420 [Source:UniProtKB/TrEMBL;Acc:Q9M217]
AT1G67270	2.46748	8.61315e-16	1.63981e-13	AT1G67270	Zinc-finger domain of monoamine-oxidase A repressor R1 protein [Source:TAIR;Acc:AT1G67270]
AT1G67000	2.44723	4.25199e-21	1.1693e-18	LRK10L-2.8	LEAF RUST 10 DISEASE-RESISTANCE LOCUS RECEPTOR-LIKE PROTEIN KINASE-like 2.8 [Source:UniProtKB/Swiss-Prot;Acc:Q3ECH2]
AT5G39670	2.43716	1.59832e-19	4.04574e-17	CML46	Probable calcium-binding protein CML46 [Source:UniProtKB/Swiss-Prot;Acc:Q93Z27]
AT4G31960	2.43326	0.00025946	0.00373418	AT4G31960	Putative uncharacterized protein [Source:UniProtKB/TrEMBL;Acc:Q5Q0B2]
AT1G53970	2.42103	0.000547531	0.00644963	AT1G53970	F15I1.5 [Source:UniProtKB/TrEMBL;Acc:Q9SYF3]
AT5G37840	2.40262	3.62626e-05	0.000862059	AT5G37840	At5g37840 [Source:UniProtKB/TrEMBL;Acc:Q6NL13]
AT5G39160	2.39946	1.11515e-17	2.45941e-15	GLP2A	Germin-like protein subfamily 1 member 18 [Source:UniProtKB/Swiss-Prot;Acc:P92999]
AT5G43175	2.39418	0.00463846	0.0298617	BHLH139	Transcription factor bHLH139 [Source:UniProtKB/Swiss-Prot;Acc:Q3E7L7]
AT1G69920	2.3851	6.81779e-11	6.71975e-09	GSTU12	Glutathione S-transferase U12 [Source:UniProtKB/Swiss-Prot;Acc:Q6NMS0]
AT2G19500	2.37788	1.29216e-05	0.000392137	CKX2	Cytokinin dehydrogenase 2 [Source:UniProtKB/Swiss-Prot;Acc:Q9FUJ3]
AT1G22900	2.37341	3.34881e-07	1.72274e-05	DIR11	Dirigent protein 11 [Source:UniProtKB/Swiss-Prot;Acc:Q67YM6]
AT1G36640	2.3664	6.16069e-15	1.0721e-12	AT1G36640	Transmembrane protein [Source:UniProtKB/TrEMBL;Acc:Q9C8F3]
AT4G22640	2.35989	9.54656e-06	0.000307742	AT4G22640	Bifunctional inhibitor/lipid-transfer protein/seed storage 2S albumin superfamily protein [Source:UniProtKB/TrEMBL;Acc:O49645]
AT1G09930	2.35398	0.000255186	0.00369829	OPT2	Oligopeptide transporter 2 [Source:UniProtKB/Swiss-Prot;Acc:O04514]
AT5G39100	2.34472	1.96907e-11	2.09861e-09	GLP6	germin-like protein 6 [Source:TAIR;Acc:AT5G39100]
AT1G14550	2.33634	2.56779e-05	0.000668976	PER5	Peroxidase 5 [Source:UniProtKB/Swiss-Prot;Acc:Q9M9Q9]
AT2G36255	2.32801	0.00607844	0.0362995	AT2G36255	Putative defensin-like protein 203 [Source:UniProtKB/Swiss-Prot;Acc:Q2V424]
AT2G18690	2.31554	1.05941e-30	6.05084e-28	AT2G18690	Expressed protein [Source:UniProtKB/TrEMBL;Acc:Q9ZV49]
AT5G39190	2.30003	1.96596e-42	1.75167e-39	GLP5A	Germin-like protein subfamily 1 member 20 [Source:UniProtKB/Swiss-Prot;Acc:P92996]
AT2G02010	2.29516	1.65868e-20	4.45147e-18	GAD4	glutamate decarboxylase 4 [Source:TAIR;Acc:AT2G02010]
AT2G15220	2.29471	2.2894e-41	1.9614e-38	AT2G15220	At2g15220/F15A23.4 [Source:UniProtKB/TrEMBL;Acc:Q9SKL6]
AT1G06983	2.26901	4.89119e-06	0.000174597	AT1G06983	-
AT2G36440	2.26894	0.000289499	0.00403542	AT2G36440	Uncharacterized protein At2g36440 [Source:UniProtKB/TrEMBL;Acc:Q9SJR1]
AT2G23830	2.26226	2.00766e-10	1.85563e-08	PVA31	Vesicle-associated protein 3-1 [Source:UniProtKB/Swiss-Prot;Acc:O82213]
AT5G42380	2.25774	6.5316e-19	1.58143e-16	CML37	Calcium-binding protein CML37 [Source:UniProtKB/Swiss-Prot;Acc:Q9FIH9]
AT4G22710	2.24404	1.12761e-05	0.000349827	CYP706A2	Cytochrome P450 - like protein [Source:UniProtKB/TrEMBL;Acc:O49652]
AT5G22520	2.22866	0.00918713	0.0484248	AT5G22520	At5g22520 [Source:UniProtKB/TrEMBL;Acc:Q9FK87]
AT1G53625	2.22524	1.19472e-26	5.2181e-24	AT1G53625	At1g53625 [Source:UniProtKB/TrEMBL;Acc:Q9LPH9]
AT1G65481	2.21981	2.40607e-13	3.3921e-11	AT1G65481	unknown protein; FUNCTIONS IN: molecular_function unknown; INVOLVED IN: biological_process unknown; LOCATED IN: endomembrane system. [Source:TAIR;Acc:AT1G65481]
AT1G05675	2.21647	0.00031558	0.00430732	UGT74E1	Glycosyltransferase (Fragment) [Source:UniProtKB/TrEMBL;Acc:A0A1W6AJW6]
AT4G23250	2.21271	6.8885e-15	1.18947e-12	EMB1290	kinases;protein kinases [Source:TAIR;Acc:AT4G23250]
AT4G28850	2.20881	4.49533e-05	0.00100133	XTH26	Probable xyloglucan endotransglucosylase/hydrolase protein 26 [Source:UniProtKB/Swiss-Prot;Acc:Q9SVV2]
AT1G47890	2.2055	4.61517e-10	4.01574e-08	AtRLP7	-
AT2G17055	2.19609	6.04332e-05	0.00124298	AT2G17055	Toll-Interleukin-Resistance (TIR) domain family protein [Source:UniProtKB/TrEMBL;Acc:Q3EBZ1]
AT1G29100	2.18113	4.12745e-06	0.000151215	AT1G29100	Heavy metal transport/detoxification superfamily protein [Source:TAIR;Acc:AT1G29100]
AT5G45240	2.17413	1.52921e-10	1.44335e-08	AT5G45240	Disease resistance protein (TIR-NBS-LRR class) [Source:UniProtKB/TrEMBL;Acc:F4KD49]
AT5G26690	2.17085	0.000112064	0.00197018	HIPP02	Heavy metal-associated isoprenylated plant protein 2 [Source:UniProtKB/Swiss-Prot;Acc:Q8GWS3]
AT1G19390	2.16281	0.000273685	0.00387134	WAKL11	Putative wall-associated receptor kinase-like 11 [Source:UniProtKB/Swiss-Prot;Acc:Q9LN59]
AT3G47480	2.15651	1.3489e-07	7.51169e-06	CML47	Probable calcium-binding protein CML47 [Source:UniProtKB/Swiss-Prot;Acc:Q9SN89]
AT1G13310	2.14484	4.09931e-10	3.6235e-08	AT1G13310	Endosomal targeting BRO1-like domain-containing protein [Source:UniProtKB/TrEMBL;Acc:Q9FX66]
AT5G36140	2.13552	4.59326e-25	1.795e-22	CYP716A2	-
AT1G65484	2.13502	7.76902e-12	8.82933e-10	AT1G65484	unknown protein; FUNCTIONS IN: molecular_function unknown; INVOLVED IN: biological_process unknown; LOCATED IN: endomembrane system; Has 30201 Blast hits to 17322 proteins in 780 species: Archae - 12; Bacteria - 1396; Metazoa - 17338; Fungi - 3422; /.../ - 5037; Viruses - 0; Other Eukaryotes - 2996 (source: NCBI BLink). [Source:TAIR;Acc:AT1G65484]
AT3G60270	2.12668	1.4714e-24	5.28635e-22	AT3G60270	Cupredoxin superfamily protein [Source:UniProtKB/TrEMBL;Acc:Q9LY37]
AT1G21230	2.12208	1.0359e-05	0.000326837	WAK5	Wall-associated receptor kinase 5 [Source:UniProtKB/Swiss-Prot;Acc:Q9LMN7]
AT2G25150	2.12103	5.12783e-14	7.82345e-12	SCT	Spermidine coumaroyl-CoA acyltransferase [Source:UniProtKB/Swiss-Prot;Acc:Q8GYW8]
AT1G22890	2.11891	1.14508e-12	1.50927e-10	AT1G22890	AT1G22890 protein [Source:UniProtKB/TrEMBL;Acc:A0JQ18]
AT4G11890	2.10883	0.0051562	0.0321991	AT4G11890	Protein kinase superfamily protein [Source:UniProtKB/TrEMBL;Acc:F4JPT7]
AT1G33890	2.10245	0.000442342	0.00553237	IAN3	Immune-associated nucleotide-binding protein 3 [Source:UniProtKB/Swiss-Prot;Acc:Q9C8U6]
AT4G13390	2.09963	1.56206e-06	6.74321e-05	AT4G13390	Extensin-like protein [Source:UniProtKB/TrEMBL;Acc:Q9T0L0]
AT1G35210	2.08826	1.25389e-06	5.63111e-05	AT1G35210	Uncharacterized protein T32G9.25 [Source:UniProtKB/TrEMBL;Acc:Q9C6F2]
AT3G09775	2.06019	0.00550788	0.0338297	AT3G09775	-
AT1G44130	2.05798	4.94902e-08	3.04529e-06	AT1G44130	Eukaryotic aspartyl protease family protein [Source:UniProtKB/TrEMBL;Acc:Q9C6Y5]
AT5G46295	2.0509	0.00077816	0.00832142	AT5G46295	Transmembrane protein [Source:UniProtKB/TrEMBL;Acc:Q3E8F8]
AT5G42600	2.04335	1.85266e-21	5.22379e-19	MRN1	Marneral synthase [Source:UniProtKB/Swiss-Prot;Acc:Q9FJV8]
AT1G63550	2.04241	1.80975e-06	7.60609e-05	CRRSP9	Cysteine-rich repeat secretory protein 9 [Source:UniProtKB/Swiss-Prot;Acc:Q5Q0E2]
AT4G37390	2.04163	1.14262e-24	4.17245e-22	YDK1	Auxin-responsive GH3 family protein [Source:TAIR;Acc:AT4G37390]
AT3G49700	2.04054	0.00545633	0.0336489	ACS9	1-aminocyclopropane-1-carboxylate synthase 9 [Source:UniProtKB/Swiss-Prot;Acc:Q9M2Y8]
AT1G14540	2.03868	4.35694e-23	1.3115e-20	PER4	Peroxidase [Source:UniProtKB/TrEMBL;Acc:A0A178WND9]
AT5G52720	2.03764	0.00661923	0.0385171	AT5G52720	Copper transport protein family [Source:TAIR;Acc:AT5G52720]
AT5G58120	2.01958	6.89606e-07	3.27526e-05	AT5G58120	Disease resistance protein (TIR-NBS-LRR class) family [Source:UniProtKB/TrEMBL;Acc:Q9FGT2]
AT1G53990	2.01278	1.5305e-24	5.4114e-22	GLIP3	GDSL esterase/lipase 3 [Source:UniProtKB/Swiss-Prot;Acc:Q9SYF5]
AT3G14225	2.0041	5.75267e-19	1.40814e-16	GLIP4	GDSL esterase/lipase 4 [Source:UniProtKB/Swiss-Prot;Acc:Q9LJP1]
AT4G10500	1.99912	5.40835e-18	1.2293e-15	DLO1	Protein DMR6-LIKE OXYGENASE 1 [Source:UniProtKB/Swiss-Prot;Acc:Q9ZSA8]
AT1G42980	1.99066	0.000147085	0.00239147	FH12	Formin-like protein 12 [Source:UniProtKB/Swiss-Prot;Acc:Q9C7S1]
AT1G61560	1.98543	1.55739e-22	4.5646e-20	MLO6	MLO-like protein 6 [Source:UniProtKB/Swiss-Prot;Acc:Q94KB7]
AT3G21352	1.96638	1.05004e-11	1.16949e-09	AT3G21352	Putative uncharacterized protein [Source:UniProtKB/TrEMBL;Acc:Q1G3B1]
AT1G21110	1.96552	6.97821e-48	8.63553e-45	IGMT3	Indole glucosinolate O-methyltransferase 3 [Source:UniProtKB/Swiss-Prot;Acc:Q9LPU6]
AT4G10860	1.96115	9.66154e-05	0.00176547	AT4G10860	F8M12.2 protein [Source:UniProtKB/TrEMBL;Acc:O81627]
AT2G43590	1.96077	5.29466e-30	2.80806e-27	AT2G43590	Endochitinase At2g43590 [Source:UniProtKB/Swiss-Prot;Acc:O24658]
AT5G39030	1.96	6.11975e-12	7.06307e-10	AT5G39030	Probable receptor-like protein kinase At5g39030 [Source:UniProtKB/Swiss-Prot;Acc:Q9FID5]
AT1G51620	1.93602	2.75834e-11	2.84454e-09	AT1G51620	Protein kinase superfamily protein [Source:UniProtKB/TrEMBL;Acc:Q9C8H4]
AT5G36150	1.93039	2.02621e-07	1.08647e-05	PEN3	Tirucalladienol synthase [Source:UniProtKB/Swiss-Prot;Acc:Q9LVY2]
AT4G11655	1.90963	4.02601e-08	2.50501e-06	AT4G11655	CASP-like protein [Source:UniProtKB/TrEMBL;Acc:A0A178USV5]
AT1G14260	1.89778	1.54833e-14	2.53595e-12	AT1G14260	At1g14260 [Source:UniProtKB/TrEMBL;Acc:Q4PS45]
AT4G40020	1.89527	7.81898e-13	1.03671e-10	AT4G40020	Myosin heavy chain-related protein [Source:UniProtKB/TrEMBL;Acc:Q9SMQ3]
AT2G43570	1.88708	1.1568e-32	6.96428e-30	CHI	CHI [Source:UniProtKB/TrEMBL;Acc:A0A178W3M3]
AT3G48850	1.87082	1.97505e-15	3.57677e-13	MPT2	Mitochondrial phosphate carrier protein 2, mitochondrial [Source:UniProtKB/Swiss-Prot;Acc:Q9M2Z8]
AT4G12735	1.87024	0.000982475	0.00993852	AT4G12735	At4g12735 [Source:UniProtKB/TrEMBL;Acc:Q8LCC1]
AT4G33050	1.86304	4.96258e-24	1.62561e-21	EDA39	calmodulin-binding family protein [Source:TAIR;Acc:AT4G33050]
AT4G04990	1.8599	4.19546e-28	1.98838e-25	AT4G04990	AT4g04990 protein [Source:UniProtKB/TrEMBL;Acc:Q9S9T8]
AT5G22540	1.85379	0.00494193	0.0312023	AT5G22540	At5g22540 [Source:UniProtKB/TrEMBL;Acc:Q9FK85]
AT4G28350	1.8513	7.28889e-18	1.6236e-15	LECRK72	Probable L-type lectin-domain containing receptor kinase VII.2 [Source:UniProtKB/Swiss-Prot;Acc:O49445]
AT5G46960	1.84606	0.00186079	0.0156352	PMEI12	Pectinesterase inhibitor 12 [Source:UniProtKB/Swiss-Prot;Acc:Q9FJR5]
AT5G26080	1.8396	4.09452e-05	0.000939015	AT5G26080	Proline-rich family protein [Source:UniProtKB/TrEMBL;Acc:Q3E939]
AT5G57510	1.83891	1.74793e-09	1.36136e-07	AT5G57510	Cotton fiber protein [Source:UniProtKB/TrEMBL;Acc:Q9FKM0]
AT5G49770	1.83113	9.97761e-16	1.88349e-13	AT5G49770	Probable leucine-rich repeat receptor-like protein kinase At5g49770 [Source:UniProtKB/Swiss-Prot;Acc:Q9LT96]
AT1G54970	1.82566	2.68279e-05	0.000689264	PRP1	Proline-rich protein 1 [Source:UniProtKB/Swiss-Prot;Acc:Q9FZ35]
AT4G01830	1.8232	3.97767e-07	2.02289e-05	ABCB5	ABC transporter B family member 5 [Source:UniProtKB/Swiss-Prot;Acc:Q9SYI3]
AT4G28790	1.82217	0.000171588	0.00271651	BHLH23	Uncharacterized protein At4g28790 (Fragment) [Source:UniProtKB/TrEMBL;Acc:C0SVK2]
AT2G23180	1.82182	0.00617531	0.0367119	CYP96A1	Cytochrome P450, family 96, subfamily A, polypeptide 1 [Source:UniProtKB/TrEMBL;Acc:O22189]
AT3G61280	1.8119	0.0013684	0.0125884	AT3G61280	Glycosyltransferase [Source:UniProtKB/TrEMBL;Acc:Q5Q0C1]
AT1G18570	1.78957	1.81457e-18	4.29995e-16	MYB51	Transcription factor MYB51 [Source:UniProtKB/Swiss-Prot;Acc:O49782]
AT2G39400	1.78715	5.23737e-24	1.69076e-21	AT2G39400	Alpha/beta-Hydrolases superfamily protein [Source:UniProtKB/TrEMBL;Acc:O80627]
AT1G09080	1.7858	0.000528392	0.0063042	MED37B	Probable mediator of RNA polymerase II transcription subunit 37b [Source:UniProtKB/Swiss-Prot;Acc:Q8H1B3]
AT5G64905	1.78285	4.39414e-11	4.42893e-09	PEP3	Elicitor peptide 3 [Source:UniProtKB/Swiss-Prot;Acc:Q8LAX3]
AT5G64120	1.78012	6.28656e-17	1.30872e-14	PER71	Peroxidase [Source:UniProtKB/TrEMBL;Acc:A0A178UAR8]
AT2G33160	1.7613	0.003055	0.022209	AT2G33160	Glycoside hydrolase family 28 protein / polygalacturonase (Pectinase) family protein [Source:UniProtKB/TrEMBL;Acc:O49319]
AT2G38470	1.7588	3.78198e-28	1.83138e-25	WRKY33	WRKY33 [Source:UniProtKB/TrEMBL;Acc:A0A178VLS4]
AT1G34047	1.75807	0.00471686	0.0301917	AT1G34047	Defensin-like (DEFL) family protein [Source:UniProtKB/TrEMBL;Acc:F4HT37]
AT4G25220	1.74782	1.871e-08	1.2294e-06	RHS15	Putative glycerol-3-phosphate transporter 2 [Source:UniProtKB/Swiss-Prot;Acc:Q9SB41]
AT4G18197	1.74489	4.75024e-07	2.37246e-05	PUP7	Probable purine permease 7 [Source:UniProtKB/Swiss-Prot;Acc:Q2V3H2]
AT1G73805	1.74077	0.00021495	0.0032286	SARD1	Protein SAR DEFICIENT 1 [Source:UniProtKB/Swiss-Prot;Acc:Q9C9T2]
AT4G23810	1.7392	1.41976e-11	1.5352e-09	WRKY53	Probable WRKY transcription factor 53 [Source:UniProtKB/Swiss-Prot;Acc:Q9SUP6]
AT5G50565	1.73888	0.00700634	0.0401508	AT5G50565	unknown protein; BEST Arabidopsis thaliana protein match is: unknown protein (TAIR:AT5G50665.2); Has 6 Blast hits to 6 proteins in 1 species: Archae - 0; Bacteria - 0; Metazoa - 0; Fungi - 0; Plants - 6; Viruses - 0; Other Eukaryotes - 0 (source: NC /.../nk). [Source:TAIR;Acc:AT5G50565]
AT3G48344	1.73873	0.00163505	0.0142319	AT3G48344	unknown protein; Has 30201 Blast hits to 17322 proteins in 780 species: Archae - 12; Bacteria - 1396; Metazoa - 17338; Fungi - 3422; Plants - 5037; Viruses - 0; Other Eukaryotes - 2996 (source: NCBI BLink). [Source:TAIR;Acc:AT3G48344]
AT4G20000	1.72684	2.21057e-24	7.57547e-22	AT4G20000	At4g20000 [Source:UniProtKB/TrEMBL;Acc:O49427]
AT1G33840	1.72632	1.717e-07	9.32833e-06	AT1G33840	Protein of unknown function (DUF567) [Source:TAIR;Acc:AT1G33840]
AT2G41100	1.71242	3.22699e-15	5.70486e-13	CML12	Calmodulin-like protein 12 [Source:UniProtKB/Swiss-Prot;Acc:P25071]
AT3G18250	1.71207	2.88438e-21	8.03118e-19	AT3G18250	Putative membrane lipoprotein [Source:UniProtKB/TrEMBL;Acc:Q6E248]
AT4G18210	1.69213	0.000522642	0.0062557	PUP10	Probable purine permease 10 [Source:UniProtKB/Swiss-Prot;Acc:O49725]
AT1G66780	1.68851	0.00418367	0.0277584	DTX8	Protein DETOXIFICATION [Source:UniProtKB/TrEMBL;Acc:A0A178W985]
AT1G55450	1.6868	3.64493e-24	1.23016e-21	AT1G55450	S-adenosyl-L-methionine-dependent methyltransferases superfamily protein [Source:UniProtKB/TrEMBL;Acc:F4I0B5]
AT5G41740	1.68677	1.7747e-17	3.838e-15	AT5G41740	Disease resistance protein (TIR-NBS-LRR class) family [Source:UniProtKB/TrEMBL;Acc:F4JYI4]
AT4G23130	1.68638	6.4571e-08	3.84577e-06	CRK5	cysteine-rich RLK (RECEPTOR-like protein kinase) 5 [Source:TAIR;Acc:AT4G23130]
AT4G24170	1.67413	0.000299695	0.00414898	KIN7I	Kinesin-like protein KIN-7I [Source:UniProtKB/Swiss-Prot;Acc:F4JQ51]
AT4G04490	1.67278	1.52773e-05	0.00044567	CRK36	Cysteine-rich receptor-like protein kinase 36 [Source:UniProtKB/Swiss-Prot;Acc:Q9XEC6]
AT1G13520	1.67015	3.56911e-23	1.08907e-20	AT1G13520	At1g13520 [Source:UniProtKB/TrEMBL;Acc:Q6NNH1]
AT2G13810	1.66377	1.29252e-14	2.18113e-12	ALD1	EDTS5 [Source:UniProtKB/TrEMBL;Acc:A0A178VQ02]
AT5G18350	1.6514	2.48613e-07	1.3061e-05	AT5G18350	Disease resistance protein (TIR-NBS-LRR class) family [Source:UniProtKB/TrEMBL;Acc:F4JWL7]
AT4G04570	1.6461	1.74817e-08	1.15551e-06	CRK40	Cysteine-rich receptor-like protein kinase 40 [Source:UniProtKB/Swiss-Prot;Acc:Q9SYS3]
AT5G39580	1.63602	2.46006e-13	3.4464e-11	PER62	Peroxidase 62 [Source:UniProtKB/Swiss-Prot;Acc:Q9FKA4]
AT1G34510	1.62893	0.00362952	0.0250535	PER8	Peroxidase [Source:UniProtKB/TrEMBL;Acc:Q0WRX6]
AT4G24340	1.62413	1.63735e-14	2.62388e-12	AT4G24340	At4g24340 [Source:UniProtKB/TrEMBL;Acc:Q8GW53]
AT3G25830	1.6241	0.000847047	0.0089337	TPS27	1,8-cineole synthase 2, chloroplastic [Source:UniProtKB/Swiss-Prot;Acc:P0DI77]
AT5G50530	1.61576	0.0005799	0.00672077	CBSCBSPB4	CBS domain-containing protein CBSCBSPB5 [Source:UniProtKB/Swiss-Prot;Acc:P0DH79]
AT1G19610	1.61172	0.000283437	0.00397329	PDF1.4	Defensin-like protein 19 [Source:UniProtKB/Swiss-Prot;Acc:P82787]
AT1G55640	1.60358	0.000131636	0.002218	PRA1G1	PRA1 family protein G1 [Source:UniProtKB/Swiss-Prot;Acc:Q9ZWD1]
AT3G54150	1.59871	5.63542e-13	7.51671e-11	AT3G54150	Embryonic abundant protein-like [Source:UniProtKB/TrEMBL;Acc:Q9M389]
AT1G59850	1.58159	0.00276076	0.020639	TOR1L5	TORTIFOLIA1-like protein 5 [Source:UniProtKB/Swiss-Prot;Acc:Q9XIE4]
AT1G10340	1.58159	2.1199e-11	2.24861e-09	AT1G10340	Ankyrin repeat family protein [Source:UniProtKB/TrEMBL;Acc:Q9SY76]
AT3G59930	1.57883	2.24504e-05	0.000607634	AT3G59930	Defensin-like protein 206 [Source:UniProtKB/Swiss-Prot;Acc:Q94JR6]
AT5G38900	1.57829	2.07579e-14	3.27931e-12	AT5G38900	Thioredoxin superfamily protein [Source:TAIR;Acc:AT5G38900]
AT5G53190	1.57793	0.00212151	0.017054	SWEET3	Bidirectional sugar transporter SWEET [Source:UniProtKB/TrEMBL;Acc:A0A178U9N2]
AT1G16260	1.57675	1.6581e-07	9.03038e-06	WAKL8	Wall-associated receptor kinase-like 8 [Source:UniProtKB/Swiss-Prot;Acc:Q9SA25]
AT2G38860	1.57525	7.87941e-20	2.06487e-17	DJ1E	DJ-1 protein homolog E [Source:UniProtKB/Swiss-Prot;Acc:Q9ZV19]
AT3G52970	1.56892	0.00787151	0.0434568	CYP76G1	Cytochrome P450, family 76, subfamily G, polypeptide 1 [Source:UniProtKB/TrEMBL;Acc:F4J865]
AT2G19190	1.56165	1.94131e-12	2.44543e-10	SIRK	Senescence-induced receptor-like serine/threonine-protein kinase [Source:UniProtKB/Swiss-Prot;Acc:O64483]
AT2G20520	1.5602	0.00563752	0.034482	FLA6	Fasciclin-like arabinogalactan protein 6 [Source:UniProtKB/Swiss-Prot;Acc:Q9SIL7]
AT5G64110	1.55639	5.14763e-15	9.02861e-13	PER70	Peroxidase [Source:UniProtKB/TrEMBL;Acc:A0A178UNC2]
AT2G44390	1.55543	0.00273967	0.0205337	AT2G44390	Cysteine/Histidine-rich C1 domain family protein [Source:UniProtKB/TrEMBL;Acc:O64873]
AT1G05300	1.54799	5.01764e-19	1.24187e-16	ZIP5	Zinc transporter 5 [Source:UniProtKB/Swiss-Prot;Acc:O23039]
AT1G61080	1.54159	6.83765e-07	3.25446e-05	AT1G61080	Hydroxyproline-rich glycoprotein family protein [Source:TAIR;Acc:AT1G61080]
AT5G39020	1.53666	7.40548e-14	1.09971e-11	AT5G39020	Probable receptor-like protein kinase At5g39020 [Source:UniProtKB/Swiss-Prot;Acc:Q9FID6]
AT1G47130	1.53483	0.000193971	0.00295938	AT1G47130	-
AT2G37430	1.53319	1.55208e-09	1.21734e-07	ZAT11	ZAT11 [Source:UniProtKB/TrEMBL;Acc:A0A178VNJ8]
AT1G69150	1.53245	0.00227713	0.017936	AT1G69150	Cysteine/Histidine-rich C1 domain family protein [Source:UniProtKB/TrEMBL;Acc:F4I0J7]
AT1G08810	1.5275	0.00615463	0.0366367	MYB60	MYB60 [Source:UniProtKB/TrEMBL;Acc:A0A178WD25]
AT1G74590	1.52363	9.05244e-25	3.36072e-22	GSTU10	Glutathione S-transferase U10 [Source:UniProtKB/Swiss-Prot;Acc:Q9CA57]
AT1G25240	1.51377	0.00593511	0.0357213	AT1G25240	ENTH/VHS/GAT family protein [Source:TAIR;Acc:AT1G25240]
AT4G11480	1.50745	2.88011e-05	0.000727375	CRK32	Putative cysteine-rich receptor-like protein kinase 32 [Source:UniProtKB/Swiss-Prot;Acc:Q9LDS6]
AT3G56400	1.50172	3.48233e-12	4.26203e-10	WRKY70	Probable WRKY transcription factor 70 [Source:UniProtKB/Swiss-Prot;Acc:Q9LY00]
AT3G44840	1.5013	0.000129551	0.00218949	AT3G44840	Proteinkinase AtPP-like protein [Source:UniProtKB/TrEMBL;Acc:Q9FYC6]
AT5G49780	1.50094	1.60866e-14	2.61554e-12	AT5G49780	Leucine-rich repeat protein kinase family protein [Source:TAIR;Acc:AT5G49780]
AT4G22070	1.49942	3.51686e-14	5.44014e-12	WRKY31	Probable WRKY transcription factor 31 [Source:UniProtKB/Swiss-Prot;Acc:Q93WT0]
AT2G24980	1.49695	0.000789207	0.00842338	AT2G24980	Proline-rich extensin-like family protein [Source:TAIR;Acc:AT2G24980]
AT3G29000	1.48832	6.23019e-08	3.73058e-06	CML45	Probable calcium-binding protein CML45 [Source:UniProtKB/Swiss-Prot;Acc:Q9MBG5]
AT4G03480	1.47307	6.8859e-09	4.90043e-07	AT4G03480	Ankyrin repeat family protein [Source:UniProtKB/TrEMBL;Acc:F4JG86]
AT4G23280	1.46722	6.63837e-06	0.000227842	CRK20	Putative cysteine-rich receptor-like protein kinase 20 [Source:UniProtKB/Swiss-Prot;Acc:O65479]
AT5G43370	1.46649	1.5617e-10	1.4678e-08	PHT1-2	Probable inorganic phosphate transporter 1-2 [Source:UniProtKB/Swiss-Prot;Acc:Q96243]
AT1G13550	1.46095	0.000190102	0.00291233	AT1G13550	Putative uncharacterized protein [Source:UniProtKB/TrEMBL;Acc:Q3EDD3]
AT5G39000	1.45776	2.81805e-07	1.47007e-05	AT5G39000	Putative receptor-like protein kinase At5g39000 [Source:UniProtKB/Swiss-Prot;Acc:Q9FID8]
AT3G53600	1.45553	8.01151e-05	0.00153445	AT3G53600	At3g53600 [Source:UniProtKB/TrEMBL;Acc:Q9LFG0]
AT5G52750	1.45139	1.65829e-05	0.000471755	HIPP13	Heavy metal-associated isoprenylated plant protein 13 [Source:UniProtKB/Swiss-Prot;Acc:Q9LTE2]
AT4G18205	1.45082	9.11002e-11	8.82286e-09	PUP22	Probable purine permease 22 [Source:UniProtKB/Swiss-Prot;Acc:Q8RY74]
AT2G26530	1.44406	4.93106e-13	6.69752e-11	AR781	AR781 [Source:UniProtKB/TrEMBL;Acc:A0A178VPT1]
AT4G09130	1.44234	5.08118e-06	0.000179942	ATL37	Putative RING-H2 finger protein ATL37 [Source:UniProtKB/Swiss-Prot;Acc:Q9M0R4]
AT5G59260	1.43916	2.69428e-12	3.31575e-10	LECRK21	Probable L-type lectin-domain containing receptor kinase II.1 [Source:UniProtKB/Swiss-Prot;Acc:Q9FIF1]
AT1G74080	1.43822	1.04594e-07	5.95867e-06	MYB122	Transcription factor MYB122 [Source:UniProtKB/Swiss-Prot;Acc:Q9C9C8]
AT5G25910	1.43744	6.85033e-10	5.82409e-08	AtRLP52	Receptor-like protein 52 [Source:UniProtKB/Swiss-Prot;Acc:Q7FZR1]
AT1G55775	1.43694	2.38386e-05	0.000631396	AT1G55775	Heavy metal-associated domain protein [Source:UniProtKB/TrEMBL;Acc:A0A1P8AT75]
AT3G23250	1.43622	6.9167e-14	1.04101e-11	MYB15	Transcription factor MYB15 [Source:UniProtKB/Swiss-Prot;Acc:Q9LTC4]
AT3G63380	1.43608	3.67504e-13	5.02218e-11	ACA12	Calcium-transporting ATPase [Source:UniProtKB/TrEMBL;Acc:A0A178VEV7]
AT5G06640	1.434	0.000305487	0.00420823	AT5G06640	Proline-rich extensin-like family protein [Source:UniProtKB/TrEMBL;Acc:Q9FG06]
AT2G29120	1.43149	2.13163e-08	1.38432e-06	GLR2.7	Glutamate receptor 2.7 [Source:UniProtKB/Swiss-Prot;Acc:Q8LGN0]
AT1G07135	1.42676	5.51728e-07	2.69672e-05	AT1G07135	At1g07135 [Source:UniProtKB/TrEMBL;Acc:Q9LMK6]
AT5G60900	1.42666	0.00095061	0.00970877	RLK1	receptor-like protein kinase 1 [Source:TAIR;Acc:AT5G60900]
AT2G25410	1.4199	0.000239054	0.00351249	ATL22	RING-H2 finger protein ATL22 [Source:UniProtKB/Swiss-Prot;Acc:Q9SKK8]
AT5G36130	1.4059	1.54274e-09	1.2143e-07	AT5G36130	-
AT3G11080	1.40517	4.80391e-12	5.63195e-10	AtRLP35	Receptor-like protein 35 [Source:UniProtKB/Swiss-Prot;Acc:Q9SRL7]
AT2G35980	1.40348	2.5313e-16	5.03435e-14	NHL10	NDR1/HIN1-like protein 10 [Source:UniProtKB/Swiss-Prot;Acc:Q9SJ52]
AT5G42830	1.39917	1.31917e-17	2.88084e-15	AT5G42830	HXXXD-type acyl-transferase family protein [Source:UniProtKB/TrEMBL;Acc:Q9FMN6]
AT2G16380	1.39915	4.11106e-09	3.05247e-07	SFH7	Phosphatidylinositol/phosphatidylcholine transfer protein SFH7 [Source:UniProtKB/Swiss-Prot;Acc:Q9SIW3]
AT1G03445	1.39405	0.00136876	0.0125884	BSU1	Serine/threonine-protein phosphatase [Source:UniProtKB/TrEMBL;Acc:A0A178WIX8]
AT4G14370	1.39101	1.21359e-10	1.1602e-08	AT4G14370	Disease resistance protein (TIR-NBS-LRR class) family [Source:TAIR;Acc:AT4G14370]
AT4G23700	1.38967	6.79062e-12	7.79696e-10	CHX17	Cation/H(+) antiporter 17 [Source:UniProtKB/Swiss-Prot;Acc:Q9SUQ7]
AT1G59870	1.38164	5.47153e-17	1.1498e-14	ABCG36	ABC transporter G family member 36 [Source:UniProtKB/Swiss-Prot;Acc:Q9XIE2]
AT2G16005	1.38052	4.88712e-10	4.21941e-08	ROSY1	MD-2-related lipid-recognition protein ROSY1 [Source:UniProtKB/Swiss-Prot;Acc:Q9AST8]
AT2G43620	1.37691	3.21656e-14	5.0104e-12	AT2G43620	Endochitinase At2g43620 [Source:UniProtKB/Swiss-Prot;Acc:O22841]
AT1G75160	1.36314	0.00223321	0.0176839	AT1G75160	Protein of unknown function (DUF620) [Source:TAIR;Acc:AT1G75160]
AT3G01175	1.35667	1.76712e-12	2.24929e-10	AT3G01175	Transmembrane protein [Source:UniProtKB/TrEMBL;Acc:F4J4Q8]
AT2G04040	1.35525	0.000984701	0.00994749	DTX1	Protein DETOXIFICATION [Source:UniProtKB/TrEMBL;Acc:A0A178VPK7]
AT3G49110	1.35236	0.000242613	0.00355774	PER33	Peroxidase 33 [Source:UniProtKB/Swiss-Prot;Acc:P24101]
AT4G11020	1.34863	0.00204913	0.0166221	AT4G11020	Uncharacterized protein AT4g11020 [Source:UniProtKB/TrEMBL;Acc:Q9SN53]
AT3G59080	1.34821	2.22663e-11	2.33954e-09	AT3G59080	AT3g59080/F17J16_130 [Source:UniProtKB/TrEMBL;Acc:Q9LYS8]
AT3G22910	1.34803	2.7384e-08	1.75786e-06	ACA13	Putative calcium-transporting ATPase 13, plasma membrane-type [Source:UniProtKB/Swiss-Prot;Acc:Q9LIK7]
AT5G05730	1.34523	3.82736e-18	8.88068e-16	ASA1	Anthranilate synthase alpha subunit 1 [Source:UniProtKB/TrEMBL;Acc:F4K0T5]
AT1G27730	1.34054	1.70927e-09	1.33593e-07	ZAT10	Zinc finger protein ZAT10 [Source:UniProtKB/Swiss-Prot;Acc:Q96289]
AT2G46400	1.3395	3.39277e-06	0.000129408	WRKY46	Probable WRKY transcription factor 46 [Source:UniProtKB/Swiss-Prot;Acc:Q9SKD9]
AT1G52800	1.33334	1.54531e-08	1.03369e-06	AT1G52800	2-oxoglutarate (2OG) and Fe(II)-dependent oxygenase superfamily protein [Source:UniProtKB/TrEMBL;Acc:Q9C938]
AT5G21120	1.3318	0.00177752	0.015147	EIL2	ETHYLENE-INSENSITIVE3-like 2 [Source:TAIR;Acc:AT5G21120]
AT1G53940	1.3264	1.64968e-10	1.54398e-08	GLIP2	GDSL esterase/lipase 2 [Source:UniProtKB/Swiss-Prot;Acc:Q9SYF0]
AT4G39000	1.32619	0.000847876	0.00893821	AtGH9B17	Endoglucanase 23 [Source:UniProtKB/Swiss-Prot;Acc:Q8GY58]
AT3G01840	1.32474	0.00341886	0.024054	LYK2	Protein LYK2 [Source:UniProtKB/Swiss-Prot;Acc:Q9SGI7]
AT1G61420	1.32389	1.08847e-08	7.57674e-07	AT1G61420	S-locus lectin protein kinase family protein [Source:TAIR;Acc:AT1G61420]
AT3G26830	1.32337	3.92637e-14	6.03172e-12	CYP71B15	Bifunctional dihydrocamalexate synthase/camalexin synthase [Source:UniProtKB/Swiss-Prot;Acc:Q9LW27]
AT5G66790	1.3201	1.12581e-15	2.08978e-13	WAKL21	Wall-associated receptor kinase-like 21 [Source:UniProtKB/Swiss-Prot;Acc:Q8GYF5]
AT2G37805	1.31637	0.00641174	0.037654	AT2G37805	Cysteine/histidine-rich C1 domain protein [Source:UniProtKB/TrEMBL;Acc:A0A1P8AY95]
AT1G65970	1.30854	8.08537e-10	6.74538e-08	PRXIIC	TPX2 [Source:UniProtKB/TrEMBL;Acc:A0A178WKG0]
AT1G53950	1.30841	1.08921e-05	0.000342235	AT1G53950	F15I1.4 protein [Source:UniProtKB/TrEMBL;Acc:Q9SYF2]
AT5G59270	1.3071	1.30073e-05	0.000393666	AT5G59270	Concanavalin A-like lectin protein kinase family protein [Source:TAIR;Acc:AT5G59270]
AT5G24140	1.30126	2.07071e-08	1.34869e-06	SQP2	squalene monooxygenase 2 [Source:TAIR;Acc:AT5G24140]
AT1G74360	1.30124	8.68329e-14	1.28093e-11	AT1G74360	Probable LRR receptor-like serine/threonine-protein kinase At1g74360 [Source:UniProtKB/Swiss-Prot;Acc:C0LGJ1]
AT3G28510	1.29832	1.01535e-10	9.74866e-09	AT3G28510	AAA-ATPase At3g28510 [Source:UniProtKB/Swiss-Prot;Acc:Q9LH84]
AT5G07760	1.29566	1.36783e-06	6.05733e-05	AT5G07760	formin homology 2 domain-containing protein / FH2 domain-containing protein [Source:TAIR;Acc:AT5G07760]
AT5G23660	1.29476	2.29234e-13	3.25236e-11	SWEET12	Bidirectional sugar transporter SWEET12 [Source:UniProtKB/Swiss-Prot;Acc:O82587]
AT3G13500	1.29391	0.00599601	0.0359616	AT3G13500	unknown protein; BEST Arabidopsis thaliana protein match is: unknown protein (TAIR:AT1G55365.1); Has 2761 Blast hits to 655 proteins in 118 species: Archae - 5; Bacteria - 503; Metazoa - 856; Fungi - 159; Plants - 239; Viruses - 11; Other Eukaryotes /.../ (source: NCBI BLink). [Source:TAIR;Acc:AT3G13500]
AT5G35190	1.2888	0.000811711	0.00862636	AT5G35190	Proline-rich extensin-like family protein [Source:UniProtKB/TrEMBL;Acc:Q9LHS1]
AT5G06630	1.28656	0.00648215	0.0378877	AT5G06630	Proline-rich extensin-like family protein [Source:UniProtKB/TrEMBL;Acc:F4K3X4]
AT4G11230	1.27794	1.09479e-08	7.59703e-07	RBOHI	Probable respiratory burst oxidase homolog protein I [Source:UniProtKB/Swiss-Prot;Acc:Q9SUT8]
AT1G51480	1.2778	0.000578199	0.00671151	AT1G51480	Probable disease resistance protein At1g51480 [Source:UniProtKB/Swiss-Prot;Acc:Q9C8K0]
AT4G21840	1.27721	0.000179002	0.00279325	MSRB8	MSRB8 [Source:UniProtKB/TrEMBL;Acc:A0A178V0W9]
AT5G59680	1.2719	1.94913e-15	3.55876e-13	AT5G59680	Probable LRR receptor-like serine/threonine-protein kinase At5g59680 [Source:UniProtKB/Swiss-Prot;Acc:Q9FN93]
AT1G64160	1.26663	0.00194778	0.016099	DIR5	Dirigent protein 5 [Source:UniProtKB/Swiss-Prot;Acc:Q9SH66]
AT3G45330	1.26585	4.6416e-09	3.42356e-07	LECRK11	Putative L-type lectin-domain containing receptor kinase I.1 [Source:UniProtKB/Swiss-Prot;Acc:Q9M3E5]
AT4G25110	1.25874	3.19597e-10	2.87057e-08	AMC2	Metacaspase-2 [Source:UniProtKB/Swiss-Prot;Acc:Q7XJE5]
AT3G51350	1.25541	1.95531e-14	3.11103e-12	AT3G51350	Eukaryotic aspartyl protease family protein [Source:UniProtKB/TrEMBL;Acc:F4J3C0]
AT1G18970	1.25339	5.29896e-16	1.03539e-13	GLP1	Germin-like protein subfamily T member 1 [Source:UniProtKB/Swiss-Prot;Acc:P92995]
AT1G60050	1.25249	0.000793067	0.00846053	AT1G60050	WAT1-related protein [Source:UniProtKB/TrEMBL;Acc:A0A178WGH0]
AT2G41850	1.25	0.000406505	0.00517718	ADPG2	Polygalacturonase ADPG2 [Source:UniProtKB/Swiss-Prot;Acc:Q8RY29]
AT2G03830	-1.25327	0.00121935	0.0115697	RGF8	Probable root meristem growth factor 8 [Source:UniProtKB/Swiss-Prot;Acc:Q9SI57]
AT1G78520	-1.25619	3.77587e-05	0.00088441	AT1G78520	Carbohydrate-binding X8 domain superfamily protein [Source:UniProtKB/TrEMBL;Acc:F4IA92]
AT3G28635	-1.25649	0.00529157	0.0328419	AT3G28635	-
AT5G59340	-1.26336	0.000820245	0.00869142	WOX2	WUSCHEL-related homeobox 2 [Source:UniProtKB/Swiss-Prot;Acc:Q6X7K1]
AT2G39470	-1.27034	0.00446844	0.0290654	PNSL1	Photosynthetic NDH subunit of lumenal location 1, chloroplastic [Source:UniProtKB/Swiss-Prot;Acc:O80634]
AT1G52000	-1.28504	4.52442e-06	0.000163872	JAL5	Jacalin-related lectin 5 [Source:UniProtKB/Swiss-Prot;Acc:Q9ZU23]
AT1G67860	-1.28723	7.42743e-05	0.00145255	AT1G67860	At1g67860/T23K23_29 [Source:UniProtKB/TrEMBL;Acc:Q9C9V2]
AT1G20530	-1.28926	0.00729297	0.0413046	AT1G20530	F5M15.15 [Source:UniProtKB/TrEMBL;Acc:Q9LMW0]
AT1G12070	-1.31158	0.00786951	0.0434568	AT1G12070	At1g12070 [Source:UniProtKB/TrEMBL;Acc:O65371]
AT2G39320	-1.31327	0.00425958	0.0281105	AT2G39320	Cysteine proteinases superfamily protein [Source:UniProtKB/TrEMBL;Acc:O80949]
AT1G49920	-1.31959	0.00514962	0.0321671	AT1G49920	MuDR family transposase [Source:UniProtKB/TrEMBL;Acc:Q9C702]
AT3G15720	-1.32615	0.000399651	0.00510755	AT3G15720	Probable polygalacturonase At3g15720 [Source:UniProtKB/Swiss-Prot;Acc:Q9LW07]
AT1G24090	-1.3265	0.000407537	0.00518737	AT1G24090	RNase H domain-containing protein [Source:UniProtKB/TrEMBL;Acc:F4I7R5]
AT5G51870	-1.32909	0.00103323	0.0103023	AGL71	AGAMOUS-like 71 [Source:TAIR;Acc:AT5G51870]
AT2G42865	-1.33213	0.000292761	0.00406562	AT2G42865	-
AT5G66005	-1.33842	0.000243117	0.00356044	AT5G66005	At5g66005 [Source:UniProtKB/TrEMBL;Acc:Q6ID68]
AT2G19990	-1.34195	2.12888e-15	3.82426e-13	PR-1-LIKE	PR-1-like protein [Source:UniProtKB/TrEMBL;Acc:A0A178VRT6]
AT4G12470	-1.34406	1.6213e-14	2.61698e-12	AZI1	pEARLI1-like lipid transfer protein 1 [Source:UniProtKB/Swiss-Prot;Acc:Q9SU35]
AT1G67760	-1.346	1.12298e-06	5.07389e-05	AT1G67760	TCP-1/cpn60 chaperonin family protein [Source:UniProtKB/TrEMBL;Acc:Q67ZE4]
AT5G59190	-1.35149	0.00763025	0.0426081	AT5G59190	subtilase family protein [Source:TAIR;Acc:AT5G59190]
AT3G01295	-1.35961	7.43843e-12	8.49698e-10	AT3G01295	-
AT3G52720	-1.36484	0.000740975	0.00804741	ACA1	Alpha carbonic anhydrase 1, chloroplastic [Source:UniProtKB/Swiss-Prot;Acc:O04846]
AT3G47840	-1.37227	0.00115364	0.0111485	PCMP-E43	Putative pentatricopeptide repeat-containing protein At3g47840 [Source:UniProtKB/Swiss-Prot;Acc:Q9STS9]
AT1G22460	-1.37494	4.6435e-05	0.00102679	OFUT7	O-fucosyltransferase 7 [Source:UniProtKB/Swiss-Prot;Acc:B7ZWR7]
AT3G16300	-1.38289	0.00676924	0.0391243	AT3G16300	CASP-like protein 3A1 [Source:UniProtKB/Swiss-Prot;Acc:Q3EB59]
AT4G33000	-1.38901	1.63622e-08	1.08796e-06	CBL10	Calcineurin B-like 10 [Source:UniProtKB/TrEMBL;Acc:M5BEI3]
AT1G04425	-1.39338	1.02676e-05	0.000324412	AT1G04425	other RNA [Source:TAIR;Acc:AT1G04425]
AT2G36660	-1.40259	0.000415231	0.00526723	PAB7	Polyadenylate-binding protein 7 [Source:UniProtKB/Swiss-Prot;Acc:Q9ZQA8]
AT1G26530	-1.4167	0.00194606	0.0160951	AT1G26530	PIN domain-like family protein [Source:UniProtKB/TrEMBL;Acc:F4HP91]
AT2G23970	-1.43609	0.00832595	0.0452097	GGP5	Gamma-glutamyl peptidase 5 [Source:UniProtKB/Swiss-Prot;Acc:O82225]
AT1G52700	-1.43677	1.40192e-07	7.72781e-06	AT1G52700	Alpha/beta-Hydrolases superfamily protein [Source:UniProtKB/TrEMBL;Acc:A0A1P8AQT5]
AT4G35720	-1.44364	2.81356e-06	0.000110924	AT4G35720	DUF241 domain protein, putative (DUF241) [Source:UniProtKB/TrEMBL;Acc:O81803]
AT3G12900	-1.45423	0.000857404	0.00902204	AT3G12900	2-oxoglutarate (2OG) and Fe(II)-dependent oxygenase superfamily protein [Source:UniProtKB/TrEMBL;Acc:Q9LE86]
AT1G03170	-1.46123	0.00171004	0.0147176	FAF2	Protein FANTASTIC FOUR 2 [Source:UniProtKB/Swiss-Prot;Acc:Q8GXU9]
AT2G35700	-1.4651	0.00928659	0.048777	ERF038	ERF38 [Source:UniProtKB/TrEMBL;Acc:A0A178VWJ3]
AT5G12960	-1.46521	0.00361338	0.0250118	AT5G12960	Proline-tRNA ligase (DUF1680) [Source:UniProtKB/TrEMBL;Acc:Q84W43]
AT4G11870	-1.47351	0.00506693	0.0318201	AT4G11870	Putative uncharacterized protein AT4g11870 [Source:UniProtKB/TrEMBL;Acc:Q9T055]
AT1G06330	-1.48227	0.00142242	0.0128956	AT1G06330	Heavy metal transport/detoxification superfamily protein [Source:TAIR;Acc:AT1G06330]
AT5G41765	-1.49203	6.02205e-05	0.00124205	AT5G41765	Probable transcription factor At5g41765 [Source:UniProtKB/Swiss-Prot;Acc:F4JYJ1]
AT5G16980	-1.49239	0.000346001	0.00458215	AT5G16980	Zinc-binding dehydrogenase family protein [Source:UniProtKB/TrEMBL;Acc:F4KFK3]
AT2G15050	-1.49878	0.00845595	0.0456954	LTP7	Non-specific lipid-transfer protein [Source:UniProtKB/TrEMBL;Acc:A0A178VZ65]
AT1G16410	-1.50524	0.00359624	0.0249397	CYP79F1	Dihomomethionine N-hydroxylase [Source:UniProtKB/Swiss-Prot;Acc:Q949U1]
AT1G20065	-1.52417	0.00766987	0.0427116	AT1G20065	DNA-directed RNA polymerase I subunit RPA12-like protein [Source:UniProtKB/TrEMBL;Acc:Q1G3U4]
AT2G31081	-1.53464	0.000491619	0.00596774	CLE4	CLAVATA3/ESR (CLE)-related protein 4 [Source:UniProtKB/Swiss-Prot;Acc:Q8S8N0]
AT5G27360	-1.53971	0.00223161	0.0176775	SFP2	Major facilitator superfamily protein [Source:TAIR;Acc:AT5G27360]
AT5G06250	-1.54147	9.70672e-05	0.00176937	AT5G06250	AP2/B3-like transcriptional factor family protein [Source:UniProtKB/TrEMBL;Acc:A0A1P8BF34]
AT1G73120	-1.5429	1.20065e-11	1.33057e-09	AT1G73120	At1g73120 [Source:UniProtKB/TrEMBL;Acc:Q9CAS9]
AT1G16730	-1.58104	0.00598891	0.0359305	UP6	F17F16.6 protein [Source:UniProtKB/TrEMBL;Acc:Q9FWQ7]
AT1G47990	-1.58763	0.000146508	0.00239052	GA2OX4	Gibberellin 2-beta-dioxygenase 4 [Source:UniProtKB/Swiss-Prot;Acc:Q9C7Z1]
AT1G60787	-1.59411	0.000279077	0.00393196	AT1G60787	Cysteine/histidine-rich C1 domain protein [Source:UniProtKB/TrEMBL;Acc:A0A1P8ATJ8]
AT1G56160	-1.60897	2.84041e-05	0.00071951	ATMYB72	MYB72 [Source:UniProtKB/TrEMBL;Acc:A0A178W4I7]
AT1G12210	-1.6225	0.000454187	0.00564616	RFL1	Disease resistance protein RFL1 [Source:UniProtKB/Swiss-Prot;Acc:Q8L3R3]
AT3G23060	-1.63306	0.00061628	0.00699274	AT3G23060	Probable E3 ubiquitin protein ligase DRIPH [Source:UniProtKB/Swiss-Prot;Acc:Q9LS86]
AT1G44890	-1.63717	0.00571784	0.0348182	AT1G44890	At1g44890 [Source:UniProtKB/TrEMBL;Acc:Q6ICW9]
AT4G12490	-1.64103	1.11582e-05	0.00034762	AT4G12490	pEARLI1-like lipid transfer protein 2 [Source:UniProtKB/Swiss-Prot;Acc:Q9SU34]
AT5G38565	-1.65157	0.000541821	0.00640608	AT5G38565	Probable FBD-associated F-box protein At5g38565 [Source:UniProtKB/Swiss-Prot;Acc:Q3E8L3]
AT1G04380	-1.65864	0.00136394	0.01257	AT1G04380	1-aminocyclopropane-1-carboxylate oxidase homolog 7 [Source:UniProtKB/Swiss-Prot;Acc:P93821]
AT4G11720	-1.67434	0.00205531	0.0166601	HAP2	Protein HAPLESS 2 [Source:UniProtKB/Swiss-Prot;Acc:F4JP36]
AT1G48660	-1.70632	0.00347633	0.0243814	AT1G48660	Auxin-responsive GH3 family protein [Source:TAIR;Acc:AT1G48660]
AT4G23720	-1.74359	2.28431e-05	0.000613788	AT4G23720	Transmembrane protein, putative (DUF1191) [Source:UniProtKB/TrEMBL;Acc:Q5S4T6]
AT2G21890	-1.75703	0.00210992	0.0169731	CAD3	Cinnamyl alcohol dehydrogenase 3 [Source:UniProtKB/Swiss-Prot;Acc:Q9SJ10]
AT2G41240	-1.75748	7.43088e-17	1.53262e-14	BHLH100	BHLH100 [Source:UniProtKB/TrEMBL;Acc:A0A178VX33]
AT3G55580	-1.77299	0.00275718	0.0206371	AT3G55580	Regulator of chromosome condensation (RCC1) family protein [Source:UniProtKB/TrEMBL;Acc:Q9M2S1]
AT4G39650	-1.78249	0.00139361	0.01278	GGT2	Glutathione hydrolase 2 [Source:UniProtKB/Swiss-Prot;Acc:Q680I5]
AT2G27535	-1.79416	3.15391e-05	0.000784077	AT2G27535	Ribosomal protein L10A family protein [Source:UniProtKB/TrEMBL;Acc:Q8VYN3]
AT1G32510	-1.81871	8.99303e-05	0.00166517	ANAC011	NAC011 [Source:UniProtKB/TrEMBL;Acc:A0A178WL27]
AT1G75240	-1.81925	0.00704259	0.0402818	ZHD5	ZHD5 [Source:UniProtKB/TrEMBL;Acc:A0A178WFZ4]
AT1G65620	-1.82573	0.00833513	0.0452356	AS2	AS2 [Source:UniProtKB/TrEMBL;Acc:A0A178WIA0]
AT5G03885	-1.83661	4.64048e-05	0.00102679	AT5G03885	-
AT2G34317	-1.84471	0.00125712	0.0118303	AT2G34317	Avirulence induced family protein [Source:UniProtKB/TrEMBL;Acc:A0A1P8AXZ1]
AT3G28857	-1.84943	3.17883e-05	0.000789392	PRE5	Transcription factor PRE5 [Source:UniProtKB/Swiss-Prot;Acc:Q9LJX1]
AT1G18265	-1.86193	2.11401e-05	0.000579208	AT1G18265	Protein FLOURY 1-like [Source:UniProtKB/Swiss-Prot;Acc:Q9LM24]
AT3G61930	-1.86835	8.1106e-05	0.00154445	AT3G61930	Uncharacterized protein At3g61930 [Source:UniProtKB/TrEMBL;Acc:Q9M272]
AT3G53232	-1.87379	0.00627593	0.0371305	RTFL1	At3g53232 [Source:UniProtKB/TrEMBL;Acc:Q8LBB5]
AT2G38510	-1.94027	0.000652625	0.00730881	DTX53	Protein DETOXIFICATION 53 [Source:UniProtKB/Swiss-Prot;Acc:Q9ZVH5]
AT3G60100	-1.97978	0.00588795	0.0355143	CSY5	Citrate synthase [Source:UniProtKB/TrEMBL;Acc:A0A1I9LSJ6]
AT3G51200	-1.98362	0.00129771	0.0120999	AT3G51200	SAUR-like auxin-responsive protein family [Source:UniProtKB/TrEMBL;Acc:Q9SD26]
AT1G09790	-1.9855	1.55837e-12	2.00652e-10	COBL6	COBRA-like protein 6 [Source:UniProtKB/Swiss-Prot;Acc:O04500]
AT2G44460	-2.07248	0.000958532	0.0097673	BGLU28	Beta-glucosidase 28 [Source:UniProtKB/Swiss-Prot;Acc:Q4V3B3]
AT3G53280	-2.10897	4.17908e-18	9.5968e-16	CYP71B5	Cytochrome P450 71B5 [Source:UniProtKB/Swiss-Prot;Acc:O65784]
AT1G56150	-2.11052	0.000557883	0.006537	SAUR71	Auxin-responsive protein SAUR71 [Source:UniProtKB/Swiss-Prot;Acc:Q9SGU2]
AT1G52120	-2.13931	1.93424e-06	8.00063e-05	JAL12	Jacalin-related lectin 12 [Source:UniProtKB/Swiss-Prot;Acc:Q0WMR0]
AT4G39590	-2.14731	0.000655035	0.00732475	AT4G39590	F-box/kelch-repeat protein At4g39590 [Source:UniProtKB/Swiss-Prot;Acc:Q1PE10]
AT2G46840	-2.15531	0.00359813	0.024945	DUF4	DUF4 [Source:UniProtKB/TrEMBL;Acc:A0A178VVQ8]
AT2G42005	-2.19713	0.00201	0.0164424	AVT3B	Amino acid transporter AVT3B [Source:UniProtKB/Swiss-Prot;Acc:F4ILY9]
AT2G36780	-2.20352	0.00306408	0.0222538	UGT73C3	UDP-glycosyltransferase 73C3 [Source:UniProtKB/Swiss-Prot;Acc:Q9ZQ96]
AT1G32172	-2.2218	0.00011644	0.0020311	AT1G32172	other RNA [Source:TAIR;Acc:AT1G32172]
AT2G31082	-2.22758	0.00493886	0.0311917	CLE7	CLAVATA3/ESR (CLE)-related protein 7 [Source:UniProtKB/Swiss-Prot;Acc:Q8S8N1]
AT5G56300	-2.26545	0.00677203	0.0391302	GAMT2	Gibberellic acid methyltransferase 2 [Source:UniProtKB/Swiss-Prot;Acc:Q5XF78]
AT3G56920	-2.30554	0.00233499	0.0182388	PAT01	Probable protein S-acyltransferase 1 [Source:UniProtKB/Swiss-Prot;Acc:B3DN87]
AT3G28420	-2.30976	2.69299e-05	0.000691087	AT3G28420	At3g28420 [Source:UniProtKB/TrEMBL;Acc:Q9LSJ1]
AT4G24010	-2.32571	0.000898398	0.00931649	CSLG1	Glycosyltransferase (Fragment) [Source:UniProtKB/TrEMBL;Acc:W8QNF0]
AT2G24560	-2.34738	0.00919837	0.0484497	AT2G24560	GDSL esterase/lipase At2g24560 [Source:UniProtKB/Swiss-Prot;Acc:Q9SJA9]
AT1G55865	-2.3577	0.000253728	0.00368434	AT1G55865	Ubiquitin-protein ligase (Fragment) [Source:UniProtKB/TrEMBL;Acc:A0A1P8APV7]
AT5G40320	-2.43198	7.33034e-08	4.33112e-06	AT5G40320	CHP-rich zinc finger protein-like [Source:UniProtKB/TrEMBL;Acc:Q9FNE5]
AT5G48510	-2.53191	0.00646281	0.0378242	AT5G48510	BTB/POZ domain-containing protein At5g48510 [Source:UniProtKB/Swiss-Prot;Acc:Q9LV63]
AT1G26233	-2.56608	0.00186982	0.0156934	SNOR95	SNOR95; snoRNA [Source:TAIR;Acc:AT1G26233]
AT1G52130	-2.59018	1.4661e-16	2.96885e-14	JAL13	Jacalin-related lectin 13 [Source:UniProtKB/Swiss-Prot;Acc:Q9ZU13]
AT5G42490	-2.64851	0.00549166	0.0337826	AT5G42490	ATP binding microtubule motor family protein [Source:TAIR;Acc:AT5G42490]
AT1G76640	-2.71499	0.00150259	0.0134473	CML39	Calcium-binding protein CML39 [Source:UniProtKB/Swiss-Prot;Acc:Q9SRE7]
AT5G16960	-2.79666	0.00338941	0.0239073	AT5G16960	Quinone oxidoreductase-like protein [Source:UniProtKB/TrEMBL;Acc:Q9LFK5]
AT5G41780	-2.83532	0.00500927	0.0315353	AT5G41780	Myosin heavy chain-like [Source:UniProtKB/TrEMBL;Acc:Q9FJ36]
AT4G03811	-2.86998	0.00548994	0.0337826	AT4G03811	other RNA [Source:TAIR;Acc:AT4G03811]
AT1G59530	-2.97835	0.00506499	0.0318169	BZIP4	Basic leucine zipper 4 [Source:UniProtKB/Swiss-Prot;Acc:Q9LQ65]
AT3G05365	-3.01048	0.00935489	0.0490054	AT3G05365	-
AT5G62250	-3.10461	0.000720948	0.00791372	MAP65-9	65-kDa microtubule-associated protein 9 [Source:UniProtKB/Swiss-Prot;Acc:Q4PSA3]
AT4G32342	-3.17642	0.00173094	0.0148238	AT4G32342	unknown protein; FUNCTIONS IN: molecular_function unknown; INVOLVED IN: biological_process unknown; LOCATED IN: cellular_component unknown; BEST Arabidopsis thaliana protein match is: unknown protein (TAIR:AT5G25360.2); Has 30201 Blast hits to 17322 /.../ins in 780 species: Archae - 12; Bacteria - 1396; Metazoa - 17338; Fungi - 3422; Plants - 5037; Viruses - 0; Other Eukaryotes - 2996 (source: NC…
AT3G47870	-3.30734	0.00102132	0.010222	LBD27	LOB domain-containing protein 27 [Source:UniProtKB/Swiss-Prot;Acc:Q9STS6]
AT5G62400	-3.72287	0.00168725	0.0145809	AT5G62400	Transmembrane protein [Source:UniProtKB/TrEMBL;Acc:Q9LV99]
AT5G36790	-3.80224	3.25126e-11	3.3221e-09	PGLP1A	Phosphoglycolate phosphatase 1B, chloroplastic [Source:UniProtKB/Swiss-Prot;Acc:P0DKC4]
AT2G16960	-3.8421	4.71916e-09	3.45148e-07	AT2G16960	ARM repeat superfamily protein [Source:TAIR;Acc:AT2G16960]
AT1G24793	-4.72921	3.30808e-07	1.70573e-05	LPXC4	Probable UDP-3-O-acyl-N-acetylglucosamine deacetylase 3, mitochondrial [Source:UniProtKB/Swiss-Prot;Acc:P0DKB8]
AT1G71920	-5.21593	9.00356e-06	0.000293421	HISN6A	Histidinol-phosphate aminotransferase 2, chloroplastic [Source:UniProtKB/Swiss-Prot;Acc:P0DI07]

## Sheet: cbl7 - S. indica vs mock
#-------------------------------------------------------------------------------
#Differentielly expressed genes from RNAseq
#p values adjustment: fdr
#FDR filtered (>0.05)
#Expression threshold (log2FC > 1.25)
#-------------------------------------------------------------------------------
Gene_id	log2FC ratio	pval	padj	Gene name	Description
AT1G26410	7.96057	1.41339e-53	1.71072e-50	FOX4	Berberine bridge enzyme-like 6 [Source:UniProtKB/Swiss-Prot;Acc:Q9FZC7]
AT4G31970	7.94311	1.11536e-187	8.54994e-184	CYP82C2	Cytochrome P450 82C2 [Source:UniProtKB/Swiss-Prot;Acc:O49394]
AT3G55790	7.87526	1.56414e-24	5.36873e-22	AT3G55790	Transmembrane protein [Source:UniProtKB/TrEMBL;Acc:Q9M045]
AT2G29250	7.86839	1.39323e-18	3.08079e-16	LECRK32	Putative inactive L-type lectin-domain containing receptor kinase III.2 [Source:UniProtKB/Swiss-Prot;Acc:Q9ZW11]
AT3G12910	7.69552	1.54624e-22	4.38999e-20	AT3G12910	NAC (No Apical Meristem) domain transcriptional regulator superfamily protein [Source:UniProtKB/TrEMBL;Acc:Q9LSI4]
AT2G30750	7.52669	0	0	CYP71A12	Cytochrome P450 71A12 [Source:UniProtKB/Swiss-Prot;Acc:O49340]
AT2G40740	7.36578	1.89132e-19	4.48398e-17	WRKY55	WRKY DNA-binding protein 55 [Source:TAIR;Acc:AT2G40740]
AT2G30770	6.91016	2.02299e-14	2.92595e-12	CYP71A13	Indoleacetaldoxime dehydratase [Source:UniProtKB/Swiss-Prot;Acc:O49342]
AT5G11140	6.90578	2.50227e-17	4.83569e-15	AT5G11140	Phospholipase-like protein (PEARLI 4) family protein [Source:UniProtKB/TrEMBL;Acc:Q9LFP2]
AT1G26380	6.86409	4.26286e-232	4.90164e-228	FOX1	Berberine bridge enzyme-like 3 [Source:UniProtKB/Swiss-Prot;Acc:Q9FZC4]
AT1G08763	6.73142	8.33475e-32	3.75832e-29	AT1G08763	-
AT1G26240	6.50966	1.07396e-31	4.74961e-29	AT1G26240	Proline-rich extensin-like family protein [Source:UniProtKB/TrEMBL;Acc:Q9C668]
AT2G28270	6.48344	1.00243e-15	1.68269e-13	AT2G28270	Cysteine/Histidine-rich C1 domain family protein [Source:UniProtKB/TrEMBL;Acc:Q9SL28]
AT4G22030	6.46422	6.56479e-15	1.01322e-12	AT4G22030	F-box family protein with a domain of unknown function (DUF295) [Source:TAIR;Acc:AT4G22030]
AT4G11340	6.46175	3.3212e-12	3.70766e-10	AT4G11340	Disease resistance protein (TIR-NBS-LRR class) family [Source:UniProtKB/TrEMBL;Acc:Q9SUS7]
AT1G21850	6.44105	6.1876e-11	5.53682e-09	sks8	Sks8 [Source:UniProtKB/TrEMBL;Acc:A0A178W9U5]
AT1G26390	6.39712	2.65624e-179	1.52714e-175	FOX2	Berberine bridge enzyme-like 4 [Source:UniProtKB/Swiss-Prot;Acc:Q9FZC5]
AT2G29220	6.37862	5.01177e-10	3.92026e-08	LECRK31	Probable inactive L-type lectin-domain containing receptor kinase III.1 [Source:UniProtKB/Swiss-Prot;Acc:Q9ZW09]
AT2G23270	6.19798	7.31072e-13	8.84866e-11	AT2G23270	At2g23270 [Source:UniProtKB/TrEMBL;Acc:O22181]
AT5G52350	6.17521	1.54188e-10	1.27549e-08	ATEXO70A3	Exocyst subunit exo70 family protein A3 [Source:UniProtKB/TrEMBL;Acc:F4KG58]
AT5G55150	6.16869	1.10531e-10	9.41438e-09	AT5G55150	Putative F-box protein At5g55150 [Source:UniProtKB/Swiss-Prot;Acc:Q9FLP7]
AT2G25297	5.97516	3.48644e-23	1.02792e-20	AT2G25297	Transmembrane protein [Source:UniProtKB/TrEMBL;Acc:A0A1P8AXP8]
AT5G56960	5.83212	1.6714e-15	2.74552e-13	AT5G56960	basic helix-loop-helix (bHLH) DNA-binding family protein [Source:TAIR;Acc:AT5G56960]
AT5G38910	5.83113	2.71857e-27	1.11641e-24	AT5G38910	Putative germin-like protein subfamily 1 member 9 [Source:UniProtKB/Swiss-Prot;Acc:Q9FMB0]
AT2G37810	5.80463	1.72734e-09	1.1929e-07	AT2G37810	Cysteine/Histidine-rich C1 domain family protein [Source:UniProtKB/TrEMBL;Acc:Q4PSR5]
AT1G79680	5.79183	4.46066e-32	2.0935e-29	WAKL10	Wall-associated receptor kinase-like 10 [Source:UniProtKB/Swiss-Prot;Acc:Q8VYA3]
AT1G51913	5.68375	1.75106e-13	2.30109e-11	AT1G51913	Putative uncharacterized protein [Source:UniProtKB/TrEMBL;Acc:Q1G3Z2]
AT1G21240	5.54278	7.46802e-09	4.55549e-07	WAK3	Wall-associated receptor kinase 3 [Source:UniProtKB/Swiss-Prot;Acc:Q9LMN8]
AT5G25260	5.50033	8.27481e-59	1.11939e-55	FLOT2	Flotillin-like protein 2 [Source:UniProtKB/Swiss-Prot;Acc:Q4V3D6]
AT1G51920	5.41206	5.46668e-12	5.84731e-10	AT1G51920	unknown protein; FUNCTIONS IN: molecular_function unknown; INVOLVED IN: biological_process unknown; LOCATED IN: endomembrane system; EXPRESSED IN: stem, stamen; EXPRESSED DURING: 4 anthesis; Has 22 Blast hits to 22 proteins in 5 species: Archae - 0; /.../ria - 0; Metazoa - 0; Fungi - 0; Plants - 22; Viruses - 0; Other Eukaryotes - 0 (source: NCBI BLink). [Source:TAIR;Acc:AT1G51920]
AT4G11070	5.38025	1.68916e-09	1.17358e-07	WRKY41	Probable WRKY transcription factor 41 [Source:UniProtKB/Swiss-Prot;Acc:Q8H0Y8]
AT4G28420	5.35355	1.61304e-09	1.12409e-07	AT4G28420	Probable aminotransferase TAT1 [Source:UniProtKB/Swiss-Prot;Acc:Q67Y55]
AT5G57220	5.31872	1.12391e-148	5.16932e-145	CYP81F2	Cytochrome P450 81F2 [Source:UniProtKB/Swiss-Prot;Acc:Q9LVD6]
AT4G31950	5.30874	1.45615e-06	5.29022e-05	CYP82C3	CYP82C3 [Source:UniProtKB/TrEMBL;Acc:A0A178UT04]
AT4G11521	5.2421	1.28386e-07	6.05017e-06	CRK34	Putative cysteine-rich receptor-like protein kinase 34 [Source:UniProtKB/Swiss-Prot;Acc:Q8LPI0]
AT4G18540	5.24035	4.99477e-07	2.03584e-05	AT4G18540	Transmembrane protein [Source:UniProtKB/TrEMBL;Acc:O49522]
AT1G06137	5.23868	5.96085e-07	2.37989e-05	AT1G06137	unknown protein; FUNCTIONS IN: molecular_function unknown; INVOLVED IN: biological_process unknown; LOCATED IN: endomembrane system; BEST Arabidopsis thaliana protein match is: unknown protein (TAIR:AT1G06135.1); Has 30201 Blast hits to 17322 protei /.../780 species: Archae - 12; Bacteria - 1396; Metazoa - 17338; Fungi - 3422; Plants - 5037; Viruses - 0; Other Eukaryotes - 2996 (source: NCBI BLin…
AT1G48980	5.20626	1.18227e-07	5.60592e-06	AT1G48980	2-oxoglutarate (2OG) and Fe(II)-dependent oxygenase superfamily protein [Source:UniProtKB/TrEMBL;Acc:Q5XVJ1]
AT1G57630	5.09297	5.49337e-21	1.43558e-18	AT1G57630	Disease resistance protein RPP1-WsB, putative [Source:UniProtKB/TrEMBL;Acc:Q9FVT9]
AT1G05880	5.06554	5.61752e-36	3.49152e-33	ARI12	Probable E3 ubiquitin-protein ligase ARI12 [Source:UniProtKB/Swiss-Prot;Acc:Q84RQ9]
AT5G44990	5.02851	6.42731e-24	2.14216e-21	AT5G44990	Glutathione S-transferase family protein [Source:UniProtKB/TrEMBL;Acc:Q9FL98]
AT5G13320	5.02476	3.29295e-33	1.76112e-30	PBS3	Auxin-responsive GH3 family protein [Source:TAIR;Acc:AT5G13320]
AT4G19970	4.92762	1.46114e-09	1.0339e-07	AT4G19970	CONTAINS InterPro DOMAIN/s: Nucleotide-diphospho-sugar transferase, predicted (InterPro:IPR005069); BEST Arabidopsis thaliana protein match is: Nucleotide-diphospho-sugar transferase family protein (TAIR:AT5G44820.1); Has 801 Blast hits to 466 prote /.../ 35 species: Archae - 0; Bacteria - 0; Metazoa - 2; Fungi - 0; Plants - 750; Viruses - 0; Other Eukaryotes - 49 (source: NCBI BLink). [Source:TA…
AT3G60415	4.84738	4.88394e-27	1.97045e-24	AT3G60415	At3g60420 [Source:UniProtKB/TrEMBL;Acc:Q9M217]
AT1G02920	4.80294	5.12267e-145	1.96344e-141	GSTF7	Glutathione S-transferase F7 [Source:UniProtKB/Swiss-Prot;Acc:Q9SRY5]
AT3G13433	4.79837	5.78694e-18	1.18823e-15	AT3G13433	Transmembrane protein [Source:UniProtKB/TrEMBL;Acc:F4JDB5]
AT2G18680	4.78758	1.18778e-23	3.69127e-21	AT2G18680	unknown protein; FUNCTIONS IN: molecular_function unknown; INVOLVED IN: biological_process unknown; LOCATED IN: endomembrane system; EXPRESSED IN: male gametophyte, pollen tube; EXPRESSED DURING: L mature pollen stage, M germinated pollen stage; BES /.../idopsis thaliana protein match is: unknown protein (TAIR:AT2G18690.1); Has 30201 Blast hits to 17322 proteins in 780 species: Archae - 12; Bacte…
AT1G01680	4.76798	1.55956e-14	2.31389e-12	PUB54	U-box domain-containing protein 54 [Source:UniProtKB/Swiss-Prot;Acc:Q9LQ92]
AT2G14440	4.74485	8.67382e-07	3.35247e-05	AT2G14440	Leucine-rich repeat protein kinase family protein [Source:TAIR;Acc:AT2G14440]
AT5G27765	4.67787	4.87646e-07	1.999e-05	AT5G27765	Transmembrane protein [Source:UniProtKB/TrEMBL;Acc:A0A1P8BD36]
AT1G51915	4.66637	2.48822e-05	0.000653962	AT1G51915	Cryptdin protein-like protein [Source:UniProtKB/TrEMBL;Acc:Q8L9S8]
AT4G11890	4.63937	1.11378e-08	6.51745e-07	AT4G11890	Protein kinase superfamily protein [Source:UniProtKB/TrEMBL;Acc:F4JPT7]
AT5G54720	4.61816	6.08859e-11	5.46951e-09	AT5G54720	Ankyrin repeat family protein [Source:UniProtKB/TrEMBL;Acc:Q9FH33]
AT5G26920	4.59994	2.24365e-109	7.37105e-106	CBP60G	Calmodulin-binding protein 60 G [Source:UniProtKB/Swiss-Prot;Acc:F4K2R6]
AT5G44567	4.59122	7.71709e-14	1.06269e-11	AT5G44567	-
AT4G11170	4.56227	7.39376e-66	1.21453e-62	AT4G11170	Putative disease resistance protein At4g11170 [Source:UniProtKB/Swiss-Prot;Acc:O82500]
AT3G55677	4.53187	1.72488e-05	0.000474485	AT3G55677	At3g55677 [Source:UniProtKB/TrEMBL;Acc:Q2V3P0]
AT1G21120	4.5095	2.94744e-33	1.61386e-30	AT1G21120	O-methyltransferase family protein [Source:TAIR;Acc:AT1G21120]
AT2G29350	4.49393	4.92048e-07	2.01346e-05	SAG13	SAG13 [Source:UniProtKB/TrEMBL;Acc:A0A178VTS8]
AT1G06135	4.46532	3.75868e-05	0.000923286	AT1G06135	Transmembrane protein [Source:UniProtKB/TrEMBL;Acc:Q8LCX3]
AT2G43000	4.45827	2.54211e-67	4.49699e-64	JUB1	Transcription factor JUNGBRUNNEN 1 [Source:UniProtKB/Swiss-Prot;Acc:Q9SK55]
AT2G29110	4.42831	2.15607e-17	4.23788e-15	ATGLR2.8	Glutamate receptor [Source:UniProtKB/TrEMBL;Acc:A0A1P8B074]
AT3G48640	4.42548	4.20885e-05	0.00101034	AT3G48640	Transmembrane protein [Source:UniProtKB/TrEMBL;Acc:Q9SMN5]
AT1G32350	4.41845	1.55561e-08	8.89911e-07	AOX3	Ubiquinol oxidase 3, mitochondrial [Source:UniProtKB/Swiss-Prot;Acc:Q8LEE7]
AT1G19250	4.36631	8.33936e-20	2.01874e-17	FMO1	Probable flavin-containing monooxygenase 1 [Source:UniProtKB/Swiss-Prot;Acc:Q9LMA1]
AT5G39180	4.30586	5.34571e-48	4.91741e-45	AT5G39180	Germin-like protein subfamily 1 member 19 [Source:UniProtKB/Swiss-Prot;Acc:Q9FL89]
AT4G21380	4.29302	5.13918e-25	1.84665e-22	SD18	Receptor-like serine/threonine-protein kinase SD1-8 [Source:UniProtKB/Swiss-Prot;Acc:O81905]
AT3G02840	4.2827	2.66286e-06	9.07227e-05	AT3G02840	ARM repeat superfamily protein [Source:UniProtKB/TrEMBL;Acc:Q9M8S5]
AT3G03670	4.27375	1.26166e-12	1.48792e-10	PER28	Peroxidase 28 [Source:UniProtKB/Swiss-Prot;Acc:Q9SS67]
AT5G47850	4.23069	0.000213046	0.00393844	CCR4	Serine/threonine-protein kinase-like protein CCR4 [Source:UniProtKB/Swiss-Prot;Acc:Q9FIJ6]
AT4G13090	4.22212	1.32484e-05	0.000379893	XTH2	Xyloglucan endotransglucosylase/hydrolase protein 2 [Source:UniProtKB/Swiss-Prot;Acc:Q9SV60]
AT3G50160	4.21647	9.63671e-08	4.67543e-06	AT3G50160	Transmembrane protein, putative (DUF247) [Source:UniProtKB/TrEMBL;Acc:Q45GK4]
AT2G40180	4.20766	9.64723e-26	3.63701e-23	PP2C5	PP2C-type phosphatase AP2C3 [Source:UniProtKB/TrEMBL;Acc:F6LPR7]
AT4G18195	4.09415	4.69888e-09	3.01003e-07	PUP8	Probable purine permease 8 [Source:UniProtKB/Swiss-Prot;Acc:Q0WRB9]
AT5G22910	4.0615	0.000715627	0.0103797	CHX9	Cation/H(+) antiporter 9 [Source:UniProtKB/Swiss-Prot;Acc:Q9FFB7]
AT5G09730	4.05478	3.90455e-19	9.07e-17	BXL3	Beta-D-xylosidase 3 [Source:UniProtKB/Swiss-Prot;Acc:Q9LXD6]
AT3G53770	4.03883	2.55722e-09	1.71954e-07	LEA37	Late embryogenesis abundant protein 37 [Source:UniProtKB/Swiss-Prot;Acc:Q9M349]
AT1G26420	4.01732	9.45697e-83	2.41647e-79	FOX5	Berberine bridge enzyme-like 7 [Source:UniProtKB/Swiss-Prot;Acc:Q9FZC8]
AT5G46960	3.96329	7.2655e-05	0.00160504	PMEI12	Pectinesterase inhibitor 12 [Source:UniProtKB/Swiss-Prot;Acc:Q9FJR5]
AT1G66700	3.96083	4.02727e-50	4.41025e-47	PXMT1	Paraxanthine methyltransferase 1 [Source:UniProtKB/Swiss-Prot;Acc:Q9C9M3]
AT1G65800	3.93574	0.000116496	0.00239202	SD16	Receptor-like serine/threonine-protein kinase SD1-6 [Source:UniProtKB/Swiss-Prot;Acc:Q9S972]
AT5G24110	3.92347	1.49878e-27	6.38287e-25	WRKY30	Probable WRKY transcription factor 30 [Source:UniProtKB/Swiss-Prot;Acc:Q9FL62]
AT4G28460	3.88879	1.52737e-34	9.24339e-32	PIP1	PAMP-induced secreted peptide 1 [Source:UniProtKB/Swiss-Prot;Acc:Q1PE40]
AT2G29100	3.88094	3.55587e-23	1.03512e-20	ATGLR2.9	Glutamate receptor [Source:UniProtKB/TrEMBL;Acc:A0A178VR79]
AT5G40990	3.84305	2.81701e-46	2.31367e-43	GLIP1	GDSL esterase/lipase 1 [Source:UniProtKB/Swiss-Prot;Acc:Q9FLN0]
AT1G21130	3.84151	1.74307e-68	3.34045e-65	IGMT4	Indole glucosinolate O-methyltransferase 4 [Source:UniProtKB/Swiss-Prot;Acc:Q9LPU8]
AT5G54710	3.82225	6.85762e-06	0.000214273	AT5G54710	Ankyrin repeat family protein [Source:TAIR;Acc:AT5G54710]
AT4G37290	3.7934	5.57026e-12	5.92848e-10	PIP2	unknown protein; FUNCTIONS IN: molecular_function unknown; INVOLVED IN: response to karrikin; LOCATED IN: endomembrane system; EXPRESSED IN: cotyledon, hypocotyl, leaf; EXPRESSED DURING: LP.04 four leaves visible; BEST Arabidopsis thaliana protein m /.../s: unknown protein (TAIR:AT2G23270.1); Has 30201 Blast hits to 17322 proteins in 780 species: Archae - 12; Bacteria - 1396; Metazoa - 17338; Fun…
AT1G13490	3.78776	0.000217605	0.00400836	AT1G13490	F13B4.1 protein [Source:UniProtKB/TrEMBL;Acc:Q9FZ74]
AT1G34500	3.77492	0.00276952	0.0296374	AT1G34500	Probable long-chain-alcohol O-fatty-acyltransferase 9 [Source:UniProtKB/Swiss-Prot;Acc:Q4PT07]
AT1G34047	3.75771	0.00389966	0.0385185	AT1G34047	Defensin-like (DEFL) family protein [Source:UniProtKB/TrEMBL;Acc:F4HT37]
AT4G26120	3.74738	3.40865e-59	4.8993e-56	AT4G26120	Ankyrin repeat family protein / BTB/POZ domain-containing protein [Source:TAIR;Acc:AT4G26120]
AT4G23170	3.7094	6.29725e-09	3.914e-07	CRK9	Putative cysteine-rich receptor-like protein kinase 9 [Source:UniProtKB/Swiss-Prot;Acc:O65469]
AT3G04100	3.70632	0.00192012	0.0224168	AGL57	AGAMOUS-like 57 [Source:UniProtKB/TrEMBL;Acc:Q9M8W6]
AT4G23320	3.67708	0.000956072	0.0130485	CRK24	cysteine-rich RLK (RECEPTOR-like protein kinase) 24 [Source:TAIR;Acc:AT4G23320]
AT5G39150	3.6628	2.43765e-38	1.64879e-35	AT5G39150	Germin-like protein subfamily 1 member 17 [Source:UniProtKB/Swiss-Prot;Acc:Q9FIC6]
AT1G02930	3.66228	4.46437e-92	1.28334e-88	GSTF6	Glutathione S-transferase F6 [Source:UniProtKB/Swiss-Prot;Acc:P42760]
AT5G63250	3.63727	1.53873e-09	1.07885e-07	AT5G63250	At5g63250 [Source:UniProtKB/TrEMBL;Acc:Q9FMJ8]
AT3G26230	3.62173	2.4266e-16	4.32594e-14	CYP71B24	Cytochrome P450 71B24 [Source:UniProtKB/Swiss-Prot;Acc:Q9LTL8]
AT2G19500	3.60315	2.1536e-06	7.51539e-05	CKX2	Cytokinin dehydrogenase 2 [Source:UniProtKB/Swiss-Prot;Acc:Q9FUJ3]
AT2G02930	3.54899	1.05771e-39	7.60127e-37	GSTF3	Glutathione S-transferase F3 [Source:UniProtKB/Swiss-Prot;Acc:Q9SLM6]
AT3G60270	3.54303	1.33395e-50	1.53384e-47	AT3G60270	Cupredoxin superfamily protein [Source:UniProtKB/TrEMBL;Acc:Q9LY37]
AT2G26560	3.51099	1.99176e-81	4.58046e-78	PLP2	Patatin-like protein 2 [Source:UniProtKB/Swiss-Prot;Acc:O48723]
AT3G24510	3.49592	0.0015865	0.0193107	AT3G24510	Defensin-like protein 259 [Source:UniProtKB/Swiss-Prot;Acc:Q9LV55]
AT1G02450	3.46768	0.00127585	0.0163725	NIMIN-1	NIMIN1 [Source:UniProtKB/TrEMBL;Acc:A0A178WC43]
AT4G00970	3.44923	4.31884e-05	0.00103167	CRK41	Cysteine-rich receptor-like protein kinase 41 [Source:UniProtKB/Swiss-Prot;Acc:O23081]
AT5G37490	3.41793	0.00204091	0.0235145	PUB21	U-box domain-containing protein 21 [Source:UniProtKB/Swiss-Prot;Acc:Q5PNY6]
AT4G04480	3.41207	0.000641957	0.00954304	AT4G04480	F-box protein with a domain protein [Source:UniProtKB/TrEMBL;Acc:Q9XEC5]
AT4G10540	3.40954	0.000104985	0.00218888	SBT3.8	Subtilisin-like protease SBT3.8 [Source:UniProtKB/Swiss-Prot;Acc:Q9SZY3]
AT2G25440	3.38717	9.76064e-05	0.0020669	AtRLP20	Receptor-like protein 20 [Source:UniProtKB/Swiss-Prot;Acc:Q9SKK5]
AT5G41761	3.38314	0.00110915	0.0145755	AT5G41761	Putative uncharacterized protein [Source:UniProtKB/TrEMBL;Acc:Q1G3G9]
AT2G45550	3.37384	0.00355837	0.0359385	CYP76C4	Cytochrome P450 76C4 [Source:UniProtKB/Swiss-Prot;Acc:O64635]
AT5G24640	3.36438	5.19173e-12	5.57916e-10	AT5G24640	Gb [Source:UniProtKB/TrEMBL;Acc:Q9FLU0]
AT4G22105	3.35478	5.29073e-07	2.13833e-05	SCRL26	Putative defensin-like protein 235 [Source:UniProtKB/Swiss-Prot;Acc:P82645]
AT1G33900	3.32975	0.000135344	0.00271125	IAN4	Immune-associated nucleotide-binding protein 4 [Source:UniProtKB/Swiss-Prot;Acc:Q9C8U7]
AT2G42480	3.32567	0.00422209	0.0406767	AT2G42480	MATH domain and coiled-coil domain-containing protein At2g42480 [Source:UniProtKB/Swiss-Prot;Acc:P0DKG7]
AT2G33160	3.32174	1.97834e-05	0.000535246	AT2G33160	Glycoside hydrolase family 28 protein / polygalacturonase (Pectinase) family protein [Source:UniProtKB/TrEMBL;Acc:O49319]
AT1G74190	3.30742	0.000173553	0.00334552	AtRLP15	Receptor-like protein 15 [Source:UniProtKB/Swiss-Prot;Acc:Q9C6A8]
AT1G19210	3.26444	2.23193e-05	0.000594072	ERF017	Ethylene-responsive transcription factor ERF017 [Source:UniProtKB/Swiss-Prot;Acc:Q84QC2]
AT4G10530	3.2609	6.21883e-11	5.5432e-09	AT4G10530	Subtilase family protein [Source:TAIR;Acc:AT4G10530]
AT4G12360	3.25924	0.00293951	0.0310662	AT4G12360	At4g12360 [Source:UniProtKB/TrEMBL;Acc:Q9STH5]
AT2G36440	3.25592	1.0693e-07	5.12307e-06	AT2G36440	Uncharacterized protein At2g36440 [Source:UniProtKB/TrEMBL;Acc:Q9SJR1]
AT5G22555	3.24623	5.71315e-13	7.1405e-11	AT5G22555	unknown protein; Has 30201 Blast hits to 17322 proteins in 780 species: Archae - 12; Bacteria - 1396; Metazoa - 17338; Fungi - 3422; Plants - 5037; Viruses - 0; Other Eukaryotes - 2996 (source: NCBI BLink). [Source:TAIR;Acc:AT5G22555]
AT1G67980	3.22501	6.3877e-49	6.38686e-46	CCOAMT	Putative caffeoyl-CoA O-methyltransferase At1g67980 [Source:UniProtKB/Swiss-Prot;Acc:Q9C9W3]
AT1G66030	3.21564	0.00165452	0.0199732	CYP96A14P	CYP96A14P [Source:UniProtKB/TrEMBL;Acc:A0A178WDD7]
AT5G65600	3.19713	1.8723e-32	9.16111e-30	LECRK92	L-type lectin-domain containing receptor kinase IX.2 [Source:UniProtKB/Swiss-Prot;Acc:Q9LSL5]
AT1G56060	3.19413	0.000224219	0.0040956	AT1G56060	unknown protein; BEST Arabidopsis thaliana protein match is: unknown protein (TAIR:AT2G32210.1); Has 180 Blast hits to 180 proteins in 22 species: Archae - 0; Bacteria - 0; Metazoa - 0; Fungi - 10; Plants - 170; Viruses - 0; Other Eukaryotes - 0 (so /.../NCBI BLink). [Source:TAIR;Acc:AT1G56060]
AT5G22680	3.17451	0.0034921	0.0353623	AT5G22680	F-box protein [Source:UniProtKB/TrEMBL;Acc:Q9FNJ3]
AT5G52710	3.15148	0.000621201	0.00928854	AT5G52710	Copper transport protein family [Source:UniProtKB/TrEMBL;Acc:Q9LTE6]
AT5G39110	3.1172	7.46611e-48	6.60378e-45	AT5G39110	Germin-like protein subfamily 1 member 14 [Source:UniProtKB/Swiss-Prot;Acc:Q9FID0]
AT5G25250	3.10212	1.15154e-54	1.47122e-51	FLOT1	Flotillin-like protein 1 [Source:UniProtKB/Swiss-Prot;Acc:Q501E6]
AT1G65481	3.08437	9.7923e-25	3.46452e-22	AT1G65481	unknown protein; FUNCTIONS IN: molecular_function unknown; INVOLVED IN: biological_process unknown; LOCATED IN: endomembrane system. [Source:TAIR;Acc:AT1G65481]
AT2G39400	3.08088	3.92245e-40	2.90983e-37	AT2G39400	Alpha/beta-Hydrolases superfamily protein [Source:UniProtKB/TrEMBL;Acc:O80627]
AT4G23290	3.08017	0.00432074	0.0414189	CRK21	Cysteine-rich receptor-like protein kinase 21 [Source:UniProtKB/Swiss-Prot;Acc:Q3E9X6]
AT3G46090	3.07521	0.000108709	0.0022502	ZAT7	ZAT7 [Source:UniProtKB/TrEMBL;Acc:A0A178VI57]
AT2G17040	3.05631	7.20319e-08	3.57008e-06	anac036	NAC domain containing protein 36 [Source:UniProtKB/TrEMBL;Acc:F4IME8]
AT5G19880	3.0545	1.59738e-18	3.49857e-16	PER58	Peroxidase 58 [Source:UniProtKB/Swiss-Prot;Acc:P59120]
AT1G63590	3.04849	5.71682e-21	1.47719e-18	CRRSP5	Putative cysteine-rich repeat secretory protein 5 [Source:UniProtKB/Swiss-Prot;Acc:Q9SH43]
AT5G39190	3.02915	2.90005e-39	2.02099e-36	GLP5A	Germin-like protein subfamily 1 member 20 [Source:UniProtKB/Swiss-Prot;Acc:P92996]
AT1G53625	3.02162	2.16004e-36	1.37984e-33	AT1G53625	At1g53625 [Source:UniProtKB/TrEMBL;Acc:Q9LPH9]
AT1G36622	3.01973	4.71672e-22	1.30687e-19	AT1G36622	Transmembrane protein [Source:UniProtKB/TrEMBL;Acc:Q1G3E7]
AT1G13310	3.01768	1.92503e-10	1.56986e-08	AT1G13310	Endosomal targeting BRO1-like domain-containing protein [Source:UniProtKB/TrEMBL;Acc:Q9FX66]
AT1G58320	3.01427	2.73031e-32	1.3081e-29	PCR9	Protein PLANT CADMIUM RESISTANCE 9 [Source:UniProtKB/Swiss-Prot;Acc:P0CW98]
AT1G29100	3.00806	4.21422e-07	1.76847e-05	AT1G29100	Heavy metal transport/detoxification superfamily protein [Source:TAIR;Acc:AT1G29100]
AT1G78410	2.99802	4.58086e-18	9.49063e-16	VQ10	VQ motif-containing protein 10 [Source:UniProtKB/Swiss-Prot;Acc:Q8VYI5]
AT1G06983	2.99537	6.51205e-11	5.78215e-09	AT1G06983	-
AT4G09120	2.98803	0.000622716	0.0092991	ATL36	Putative RING-H2 finger protein ATL36 [Source:UniProtKB/Swiss-Prot;Acc:Q9M0R5]
AT1G07160	2.97231	2.64378e-09	1.76742e-07	AT1G07160	PP2C-type phosphatase AP2C2 [Source:UniProtKB/TrEMBL;Acc:F6LPR6]
AT3G19615	2.94471	0.000258388	0.00460988	AT3G19615	Beta-1,4-xylosidase [Source:UniProtKB/TrEMBL;Acc:A8MR54]
AT5G40260	2.94139	0.00546109	0.0495614	SWEET8	Bidirectional sugar transporter SWEET8 [Source:UniProtKB/Swiss-Prot;Acc:Q8LFH5]
AT5G39120	2.94002	1.14532e-49	1.19722e-46	AT5G39120	Germin-like protein subfamily 1 member 15 [Source:UniProtKB/Swiss-Prot;Acc:Q9FIC9]
AT1G09080	2.93854	9.2875e-07	3.55974e-05	MED37B	Probable mediator of RNA polymerase II transcription subunit 37b [Source:UniProtKB/Swiss-Prot;Acc:Q8H1B3]
AT4G14450	2.9248	1.35099e-09	9.67872e-08	AT4G14450	Uncharacterized protein At4g14450, chloroplastic [Source:UniProtKB/Swiss-Prot;Acc:Q6NN02]
AT1G24140	2.91677	4.38553e-19	1.00854e-16	3MMP	Metalloendoproteinase 3-MMP [Source:UniProtKB/Swiss-Prot;Acc:Q5XF51]
AT4G11000	2.90618	0.000627024	0.00935734	AT4G11000	Ankyrin repeat family protein [Source:TAIR;Acc:AT4G11000]
AT1G66090	2.89827	2.80563e-15	4.51197e-13	AT1G66090	Disease resistance protein (TIR-NBS class) [Source:UniProtKB/TrEMBL;Acc:Q9C515]
AT1G21230	2.87225	4.35765e-09	2.80708e-07	WAK5	Wall-associated receptor kinase 5 [Source:UniProtKB/Swiss-Prot;Acc:Q9LMN7]
AT1G67270	2.86672	3.51869e-25	1.30515e-22	AT1G67270	Zinc-finger domain of monoamine-oxidase A repressor R1 protein [Source:TAIR;Acc:AT1G67270]
AT3G53590	2.86235	4.93785e-07	2.01697e-05	AT3G53590	Leucine-rich repeat protein kinase family protein [Source:TAIR;Acc:AT3G53590]
AT4G12735	2.85627	1.08564e-07	5.17975e-06	AT4G12735	At4g12735 [Source:UniProtKB/TrEMBL;Acc:Q8LCC1]
AT5G64905	2.85057	4.53954e-20	1.14721e-17	PEP3	Elicitor peptide 3 [Source:UniProtKB/Swiss-Prot;Acc:Q8LAX3]
AT1G69920	2.83868	1.56823e-23	4.80861e-21	GSTU12	Glutathione S-transferase U12 [Source:UniProtKB/Swiss-Prot;Acc:Q6NMS0]
AT4G11470	2.83258	9.468e-16	1.601e-13	CRK31	cysteine-rich RLK (RECEPTOR-like protein kinase) 31 [Source:TAIR;Acc:AT4G11470]
AT4G00130	2.83223	0.00288436	0.0306382	AT4G00130	Probable transcription factor At4g00130 [Source:UniProtKB/Swiss-Prot;Acc:Q1PED2]
AT3G48850	2.82599	4.20603e-07	1.7683e-05	MPT2	Mitochondrial phosphate carrier protein 2, mitochondrial [Source:UniProtKB/Swiss-Prot;Acc:Q9M2Z8]
AT1G34140	2.81645	0.00285021	0.0303174	PAB1	poly(A) binding protein 1 [Source:TAIR;Acc:AT1G34140]
AT4G04990	2.81409	9.73948e-09	5.72836e-07	AT4G04990	AT4g04990 protein [Source:UniProtKB/TrEMBL;Acc:Q9S9T8]
AT4G02420	2.81325	6.95146e-05	0.0015401	LECRK44	L-type lectin-domain containing receptor kinase IV.4 [Source:UniProtKB/Swiss-Prot;Acc:O81291]
AT1G67000	2.80582	5.36246e-22	1.45083e-19	LRK10L-2.8	LEAF RUST 10 DISEASE-RESISTANCE LOCUS RECEPTOR-LIKE PROTEIN KINASE-like 2.8 [Source:UniProtKB/Swiss-Prot;Acc:Q3ECH2]
AT1G01560	2.80522	2.31346e-15	3.77324e-13	MPK11	Mitogen-activated protein kinase 11 [Source:UniProtKB/Swiss-Prot;Acc:Q9LMM5]
AT5G37840	2.7801	0.00014232	0.00282957	AT5G37840	At5g37840 [Source:UniProtKB/TrEMBL;Acc:Q6NL13]
AT5G20690	2.77005	0.000718644	0.0103839	PRK6	Pollen receptor-like kinase 6 [Source:UniProtKB/Swiss-Prot;Acc:Q3E991]
AT3G60120	2.76923	1.39075e-06	5.07668e-05	BGLU27	Beta-glucosidase 27 [Source:UniProtKB/Swiss-Prot;Acc:Q9M1D1]
AT4G31960	2.76321	0.000114622	0.00236622	AT4G31960	Putative uncharacterized protein [Source:UniProtKB/TrEMBL;Acc:Q5Q0B2]
AT1G09930	2.76204	0.000532737	0.0082279	OPT2	Oligopeptide transporter 2 [Source:UniProtKB/Swiss-Prot;Acc:O04514]
AT4G23220	2.76135	0.00256753	0.0280368	CRK14	Cysteine-rich receptor-like protein kinase 14 [Source:UniProtKB/Swiss-Prot;Acc:Q8H199]
AT1G21100	2.75878	3.05424e-14	4.36263e-12	IGMT1	Indole glucosinolate O-methyltransferase 1 [Source:UniProtKB/Swiss-Prot;Acc:Q9LPU5]
AT5G42380	2.72777	1.74856e-16	3.16628e-14	CML37	Calcium-binding protein CML37 [Source:UniProtKB/Swiss-Prot;Acc:Q9FIH9]
AT5G05300	2.71588	0.00156249	0.0191334	AT5G05300	Gb [Source:UniProtKB/TrEMBL;Acc:Q9FLC4]
AT1G11300	2.70952	1.10482e-48	1.05865e-45	AT1G11300	G-type lectin S-receptor-like serine/threonine-protein kinase At1g11300 [Source:UniProtKB/Swiss-Prot;Acc:Q9SXB4]
AT1G53970	2.69738	0.000405234	0.00662501	AT1G53970	F15I1.5 [Source:UniProtKB/TrEMBL;Acc:Q9SYF3]
AT5G39100	2.68697	1.2591e-09	9.07695e-08	GLP6	germin-like protein 6 [Source:TAIR;Acc:AT5G39100]
AT4G22640	2.6755	7.2254e-45	5.72974e-42	AT4G22640	Bifunctional inhibitor/lipid-transfer protein/seed storage 2S albumin superfamily protein [Source:UniProtKB/TrEMBL;Acc:O49645]
AT1G05675	2.66481	3.66941e-05	0.000902517	UGT74E1	Glycosyltransferase (Fragment) [Source:UniProtKB/TrEMBL;Acc:A0A1W6AJW6]
AT1G57650	2.65884	0.00382677	0.0380642	AT1G57650	ATP binding protein [Source:UniProtKB/TrEMBL;Acc:F4I847]
AT2G08735	2.65865	0.0047146	0.0442718	AT2G08735	-
AT2G23830	2.65276	2.1381e-08	1.17913e-06	PVA31	Vesicle-associated protein 3-1 [Source:UniProtKB/Swiss-Prot;Acc:O82213]
AT1G36640	2.64487	6.61448e-15	1.01409e-12	AT1G36640	Transmembrane protein [Source:UniProtKB/TrEMBL;Acc:Q9C8F3]
AT5G22530	2.64369	8.97238e-05	0.00192839	AT5G22530	Uncharacterized protein At5g22530 [Source:UniProtKB/TrEMBL;Acc:Q9FK86]
AT1G72520	2.6378	8.16015e-15	1.2346e-12	LOX4	Lipoxygenase 4, chloroplastic [Source:UniProtKB/Swiss-Prot;Acc:Q9FNX8]
AT3G47480	2.63628	1.10083e-10	9.41111e-09	CML47	Probable calcium-binding protein CML47 [Source:UniProtKB/Swiss-Prot;Acc:Q9SN89]
AT5G19700	2.63597	1.42243e-10	1.18093e-08	DTX52	Protein DETOXIFICATION 52 [Source:UniProtKB/Swiss-Prot;Acc:Q4PSF4]
AT4G10500	2.62879	6.21657e-34	3.57406e-31	DLO1	Protein DMR6-LIKE OXYGENASE 1 [Source:UniProtKB/Swiss-Prot;Acc:Q9ZSA8]
AT1G07135	2.61282	2.46887e-21	6.52605e-19	AT1G07135	At1g07135 [Source:UniProtKB/TrEMBL;Acc:Q9LMK6]
AT5G40180	2.61155	0.00423207	0.0407061	AT5G40180	BEST Arabidopsis thaliana protein match is: TRICHOME BIREFRINGENCE-LIKE 22 (TAIR:AT3G28150.1); Has 117 Blast hits to 117 proteins in 14 species: Archae - 0; Bacteria - 0; Metazoa - 0; Fungi - 0; Plants - 117; Viruses - 0; Other Eukaryotes - 0 (sourc /.../I BLink). [Source:TAIR;Acc:AT5G40180]
AT5G57510	2.59832	1.10655e-14	1.66322e-12	AT5G57510	Cotton fiber protein [Source:UniProtKB/TrEMBL;Acc:Q9FKM0]
AT1G65484	2.58545	4.28974e-18	9.12636e-16	AT1G65484	unknown protein; FUNCTIONS IN: molecular_function unknown; INVOLVED IN: biological_process unknown; LOCATED IN: endomembrane system; Has 30201 Blast hits to 17322 proteins in 780 species: Archae - 12; Bacteria - 1396; Metazoa - 17338; Fungi - 3422; /.../ - 5037; Viruses - 0; Other Eukaryotes - 2996 (source: NCBI BLink). [Source:TAIR;Acc:AT1G65484]
AT5G39030	2.58503	4.49978e-10	3.53179e-08	AT5G39030	Probable receptor-like protein kinase At5g39030 [Source:UniProtKB/Swiss-Prot;Acc:Q9FID5]
AT5G07760	2.57209	5.4035e-14	7.57709e-12	AT5G07760	formin homology 2 domain-containing protein / FH2 domain-containing protein [Source:TAIR;Acc:AT5G07760]
AT1G66780	2.56335	1.9777e-05	0.000535246	DTX8	Protein DETOXIFICATION [Source:UniProtKB/TrEMBL;Acc:A0A178W985]
AT4G11480	2.54001	2.67916e-11	2.55655e-09	CRK32	Putative cysteine-rich receptor-like protein kinase 32 [Source:UniProtKB/Swiss-Prot;Acc:Q9LDS6]
AT1G53620	2.53609	4.83718e-15	7.5674e-13	AT1G53620	Transmembrane protein [Source:UniProtKB/TrEMBL;Acc:Q9C8L8]
AT2G43570	2.53489	1.18097e-46	1.00588e-43	CHI	CHI [Source:UniProtKB/TrEMBL;Acc:A0A178W3M3]
AT5G39160	2.53361	1.61827e-15	2.67736e-13	GLP2A	Germin-like protein subfamily 1 member 18 [Source:UniProtKB/Swiss-Prot;Acc:P92999]
AT1G13480	2.53334	6.79983e-24	2.23394e-21	AT1G13480	At1g13480 [Source:UniProtKB/TrEMBL;Acc:Q56Y29]
AT3G61280	2.53079	0.000359171	0.00602469	AT3G61280	Glycosyltransferase [Source:UniProtKB/TrEMBL;Acc:Q5Q0C1]
AT1G47130	2.49144	6.72591e-10	5.10481e-08	AT1G47130	-
AT4G40020	2.48756	9.42744e-13	1.12918e-10	AT4G40020	Myosin heavy chain-related protein [Source:UniProtKB/TrEMBL;Acc:Q9SMQ3]
AT2G15220	2.48241	1.75701e-32	8.78389e-30	AT2G15220	At2g15220/F15A23.4 [Source:UniProtKB/TrEMBL;Acc:Q9SKL6]
AT5G39130	2.48127	5.39477e-20	1.34852e-17	AT5G39130	Germin-like protein subfamily 1 member 16 [Source:UniProtKB/Swiss-Prot;Acc:Q9FIC8]
AT4G29050	2.46801	2.55243e-16	4.48078e-14	AT4G29050	Concanavalin A-like lectin protein kinase family protein [Source:TAIR;Acc:AT4G29050]
AT2G18690	2.44627	3.02753e-37	1.98926e-34	AT2G18690	Expressed protein [Source:UniProtKB/TrEMBL;Acc:Q9ZV49]
AT5G41750	2.44095	2.20894e-33	1.239e-30	AT5G41750	Disease resistance protein (TIR-NBS-LRR class) family [Source:UniProtKB/TrEMBL;Acc:Q9LSX5]
AT5G65158	2.4409	1.32168e-06	4.86314e-05	PLAT3	PLAT domain-containing protein 3 [Source:UniProtKB/Swiss-Prot;Acc:Q2V2V3]
AT1G14540	2.43718	3.41965e-34	2.01646e-31	PER4	Peroxidase [Source:UniProtKB/TrEMBL;Acc:A0A178WND9]
AT1G16260	2.43479	1.15002e-12	1.36325e-10	WAKL8	Wall-associated receptor kinase-like 8 [Source:UniProtKB/Swiss-Prot;Acc:Q9SA25]
AT2G02010	2.43005	1.58852e-05	0.000444419	GAD4	glutamate decarboxylase 4 [Source:TAIR;Acc:AT2G02010]
AT4G37390	2.42356	7.75143e-70	1.62054e-66	YDK1	Auxin-responsive GH3 family protein [Source:TAIR;Acc:AT4G37390]
AT5G39670	2.42094	9.17824e-17	1.71603e-14	CML46	Probable calcium-binding protein CML46 [Source:UniProtKB/Swiss-Prot;Acc:Q93Z27]
AT5G38900	2.40468	2.63086e-09	1.76391e-07	AT5G38900	Thioredoxin superfamily protein [Source:TAIR;Acc:AT5G38900]
AT5G45240	2.38832	3.1489e-12	3.53245e-10	AT5G45240	Disease resistance protein (TIR-NBS-LRR class) [Source:UniProtKB/TrEMBL;Acc:F4KD49]
AT2G04040	2.38745	3.75844e-08	1.97787e-06	DTX1	Protein DETOXIFICATION [Source:UniProtKB/TrEMBL;Acc:A0A178VPK7]
AT3G18250	2.38292	8.20302e-22	2.19354e-19	AT3G18250	Putative membrane lipoprotein [Source:UniProtKB/TrEMBL;Acc:Q6E248]
AT4G33050	2.37419	5.32963e-41	4.08552e-38	EDA39	calmodulin-binding family protein [Source:TAIR;Acc:AT4G33050]
AT4G23030	2.36442	0.000981019	0.0132787	DTX49	Protein DETOXIFICATION 49 [Source:UniProtKB/Swiss-Prot;Acc:O82752]
AT5G50140	2.35749	0.00310973	0.0323956	AT5G50140	Ankyrin repeat family protein [Source:UniProtKB/TrEMBL;Acc:Q9FG97]
AT1G13550	2.35728	3.25431e-09	2.13217e-07	AT1G13550	Putative uncharacterized protein [Source:UniProtKB/TrEMBL;Acc:Q3EDD3]
AT5G64120	2.34768	1.35586e-26	5.37597e-24	PER71	Peroxidase [Source:UniProtKB/TrEMBL;Acc:A0A178UAR8]
AT1G47890	2.34286	5.63276e-13	7.0785e-11	AtRLP7	-
AT4G16820	2.33373	0.00114419	0.0149675	PLA-I{beta]2	Phospholipase A1-Ibeta2, chloroplastic [Source:UniProtKB/Swiss-Prot;Acc:O23522]
AT4G28350	2.33319	8.54916e-16	1.45633e-13	LECRK72	Probable L-type lectin-domain containing receptor kinase VII.2 [Source:UniProtKB/Swiss-Prot;Acc:O49445]
AT4G23260	2.32654	4.08031e-06	0.000133298	CRK18	Cysteine-rich receptor-like protein kinase 18 [Source:UniProtKB/Swiss-Prot;Acc:Q8RX80]
AT1G14550	2.28904	1.06059e-06	4.005e-05	PER5	Peroxidase 5 [Source:UniProtKB/Swiss-Prot;Acc:Q9M9Q9]
AT1G21110	2.28474	1.83817e-29	7.97594e-27	IGMT3	Indole glucosinolate O-methyltransferase 3 [Source:UniProtKB/Swiss-Prot;Acc:Q9LPU6]
AT3G21352	2.27984	1.28884e-13	1.74349e-11	AT3G21352	Putative uncharacterized protein [Source:UniProtKB/TrEMBL;Acc:Q1G3B1]
AT1G63570	2.26428	1.34851e-16	2.48093e-14	AT1G63570	Receptor-like protein kinase-related family protein [Source:TAIR;Acc:AT1G63570]
AT4G05030	2.25944	0.00373108	0.037348	AT4G05030	AT4g05030 protein [Source:UniProtKB/TrEMBL;Acc:Q9S9T4]
AT5G18350	2.23553	1.52521e-13	2.02748e-11	AT5G18350	Disease resistance protein (TIR-NBS-LRR class) family [Source:UniProtKB/TrEMBL;Acc:F4JWL7]
AT1G42980	2.21837	2.39609e-07	1.06171e-05	FH12	Formin-like protein 12 [Source:UniProtKB/Swiss-Prot;Acc:Q9C7S1]
AT4G14365	2.20909	1.45906e-16	2.66301e-14	XBAT34	Putative E3 ubiquitin-protein ligase XBAT34 [Source:UniProtKB/Swiss-Prot;Acc:Q9FPH0]
AT4G22710	2.20907	3.043e-23	9.08828e-21	CYP706A2	Cytochrome P450 - like protein [Source:UniProtKB/TrEMBL;Acc:O49652]
AT4G23810	2.19497	5.3418e-22	1.45083e-19	WRKY53	Probable WRKY transcription factor 53 [Source:UniProtKB/Swiss-Prot;Acc:Q9SUP6]
AT1G62280	2.1831	0.00119257	0.0154947	SLAH1	SLAH1 [Source:UniProtKB/TrEMBL;Acc:A0A178W8P4]
AT4G28485	2.16718	0.00510873	0.0471665	DMP7	Protein DMP7 [Source:UniProtKB/Swiss-Prot;Acc:Q5XV67]
AT2G43620	2.16611	1.50129e-32	7.67228e-30	AT2G43620	Endochitinase At2g43620 [Source:UniProtKB/Swiss-Prot;Acc:O22841]
AT2G43590	2.14206	1.43409e-61	2.19866e-58	AT2G43590	Endochitinase At2g43590 [Source:UniProtKB/Swiss-Prot;Acc:O24658]
AT4G23130	2.13681	1.30376e-09	9.36955e-08	CRK5	cysteine-rich RLK (RECEPTOR-like protein kinase) 5 [Source:TAIR;Acc:AT4G23130]
AT1G74080	2.11802	2.45745e-16	4.34723e-14	MYB122	Transcription factor MYB122 [Source:UniProtKB/Swiss-Prot;Acc:Q9C9C8]
AT1G61080	2.11316	0.000176202	0.00337957	AT1G61080	Hydroxyproline-rich glycoprotein family protein [Source:TAIR;Acc:AT1G61080]
AT1G34510	2.11236	3.30628e-06	0.000110355	PER8	Peroxidase [Source:UniProtKB/TrEMBL;Acc:Q0WRX6]
AT1G33890	2.1086	9.28066e-05	0.00198537	IAN3	Immune-associated nucleotide-binding protein 3 [Source:UniProtKB/Swiss-Prot;Acc:Q9C8U6]
AT2G20520	2.1078	1.83963e-16	3.30515e-14	FLA6	Fasciclin-like arabinogalactan protein 6 [Source:UniProtKB/Swiss-Prot;Acc:Q9SIL7]
AT2G29120	2.09263	1.6279e-14	2.38451e-12	GLR2.7	Glutamate receptor 2.7 [Source:UniProtKB/Swiss-Prot;Acc:Q8LGN0]
AT1G77210	2.07838	0.0014568	0.0180702	STP14	Sugar transport protein 14 [Source:UniProtKB/Swiss-Prot;Acc:Q8GW61]
AT1G56250	2.07349	0.0050671	0.0468361	VBF	F-box protein VBF [Source:UniProtKB/Swiss-Prot;Acc:Q9C7K0]
AT1G60050	2.07045	5.01623e-12	5.44143e-10	AT1G60050	WAT1-related protein [Source:UniProtKB/TrEMBL;Acc:A0A178WGH0]
AT1G54970	2.07004	7.15091e-06	0.000221929	PRP1	Proline-rich protein 1 [Source:UniProtKB/Swiss-Prot;Acc:Q9FZ35]
AT5G21120	2.0676	3.50049e-05	0.000869338	EIL2	ETHYLENE-INSENSITIVE3-like 2 [Source:TAIR;Acc:AT5G21120]
AT1G22890	2.05105	1.02353e-11	1.04151e-09	AT1G22890	AT1G22890 protein [Source:UniProtKB/TrEMBL;Acc:A0JQ18]
AT3G53600	2.04644	7.46335e-06	0.000230692	AT3G53600	At3g53600 [Source:UniProtKB/TrEMBL;Acc:Q9LFG0]
AT5G23270	2.03754	0.00111128	0.0145952	STP11	Sugar transport protein 11 [Source:UniProtKB/Swiss-Prot;Acc:Q9FMX3]
AT2G41850	2.03473	3.56465e-06	0.000117782	ADPG2	Polygalacturonase ADPG2 [Source:UniProtKB/Swiss-Prot;Acc:Q8RY29]
AT5G61620	2.02401	0.00443527	0.0421827	AT5G61620	Probable transcription factor At5g61620 [Source:UniProtKB/Swiss-Prot;Acc:Q9FKF9]
AT1G14260	2.02118	6.61161e-13	8.08762e-11	AT1G14260	At1g14260 [Source:UniProtKB/TrEMBL;Acc:Q4PS45]
AT5G43175	2.01925	0.00380843	0.0379473	BHLH139	Transcription factor bHLH139 [Source:UniProtKB/Swiss-Prot;Acc:Q3E7L7]
AT5G26070	2.01662	0.000112895	0.00233266	AT5G26070	Hydroxyproline-rich glycoprotein family protein [Source:UniProtKB/TrEMBL;Acc:Q4PSE5]
AT1G61560	2.01469	1.83389e-27	7.66797e-25	MLO6	MLO-like protein 6 [Source:UniProtKB/Swiss-Prot;Acc:Q94KB7]
AT1G18970	2.01358	3.00107e-08	1.60501e-06	GLP1	Germin-like protein subfamily T member 1 [Source:UniProtKB/Swiss-Prot;Acc:P92995]
AT1G26250	2.00389	2.87614e-08	1.54539e-06	AT1G26250	Proline-rich extensin-like family protein [Source:UniProtKB/TrEMBL;Acc:Q9C669]
AT4G10860	1.99454	0.000217376	0.00400836	AT4G10860	F8M12.2 protein [Source:UniProtKB/TrEMBL;Acc:O81627]
AT3G46080	1.98273	5.04004e-11	4.58126e-09	ZAT8	Zinc finger protein ZAT8 [Source:UniProtKB/Swiss-Prot;Acc:Q9LX85]
AT2G43220	1.98078	0.000908534	0.0125412	AT2G43220	Cysteine/Histidine-rich C1 domain family protein [Source:UniProtKB/TrEMBL;Acc:Q9ZW73]
AT1G13520	1.97719	9.95671e-24	3.13664e-21	AT1G13520	At1g13520 [Source:UniProtKB/TrEMBL;Acc:Q6NNH1]
AT1G74870	1.9759	1.98119e-07	8.9688e-06	AT1G74870	At1g74870 [Source:UniProtKB/TrEMBL;Acc:Q9S7I7]
AT5G60900	1.97569	3.00903e-05	0.000765473	RLK1	receptor-like protein kinase 1 [Source:TAIR;Acc:AT5G60900]
AT5G49770	1.9745	1.3689e-22	3.93508e-20	AT5G49770	Probable leucine-rich repeat receptor-like protein kinase At5g49770 [Source:UniProtKB/Swiss-Prot;Acc:Q9LT96]
AT1G51480	1.96558	0.000119794	0.00244881	AT1G51480	Probable disease resistance protein At1g51480 [Source:UniProtKB/Swiss-Prot;Acc:Q9C8K0]
AT2G37430	1.95625	7.42617e-13	8.94134e-11	ZAT11	ZAT11 [Source:UniProtKB/TrEMBL;Acc:A0A178VNJ8]
AT4G28850	1.95381	0.000454139	0.00723587	XTH26	Probable xyloglucan endotransglucosylase/hydrolase protein 26 [Source:UniProtKB/Swiss-Prot;Acc:Q9SVV2]
AT5G36140	1.95023	0.000128886	0.00259771	CYP716A2	-
AT1G51470	1.94925	2.89426e-05	0.000739548	TGG5	Myrosinase 5 [Source:UniProtKB/Swiss-Prot;Acc:Q3ECS3]
AT5G35390	1.9465	0.00147247	0.0182154	PRK1	Pollen receptor-like kinase 1 [Source:UniProtKB/Swiss-Prot;Acc:C0LGU0]
AT4G24340	1.94336	2.54625e-17	4.87968e-15	AT4G24340	At4g24340 [Source:UniProtKB/TrEMBL;Acc:Q8GW53]
AT3G56400	1.93629	9.03961e-24	2.88728e-21	WRKY70	Probable WRKY transcription factor 70 [Source:UniProtKB/Swiss-Prot;Acc:Q9LY00]
AT1G63550	1.93318	1.29686e-06	4.79484e-05	CRRSP9	Cysteine-rich repeat secretory protein 9 [Source:UniProtKB/Swiss-Prot;Acc:Q5Q0E2]
AT4G24170	1.91367	6.0771e-05	0.00137312	KIN7I	Kinesin-like protein KIN-7I [Source:UniProtKB/Swiss-Prot;Acc:F4JQ51]
AT2G38870	1.91279	9.01147e-26	3.45395e-23	AT2G38870	Putative protease inhibitor [Source:UniProtKB/TrEMBL;Acc:Q9ZV18]
AT5G64110	1.90275	4.14033e-18	8.89861e-16	PER70	Peroxidase [Source:UniProtKB/TrEMBL;Acc:A0A178UNC2]
AT1G18570	1.90172	4.81959e-32	2.21672e-29	MYB51	Transcription factor MYB51 [Source:UniProtKB/Swiss-Prot;Acc:O49782]
AT4G04490	1.89901	2.57046e-06	8.7835e-05	CRK36	Cysteine-rich receptor-like protein kinase 36 [Source:UniProtKB/Swiss-Prot;Acc:Q9XEC6]
AT1G13540	1.88977	3.81673e-07	1.62543e-05	AT1G13540	At1g13540 [Source:UniProtKB/TrEMBL;Acc:Q6NM24]
AT2G16380	1.88716	1.36789e-13	1.83961e-11	SFH7	Phosphatidylinositol/phosphatidylcholine transfer protein SFH7 [Source:UniProtKB/Swiss-Prot;Acc:Q9SIW3]
AT2G41730	1.88686	1.98387e-11	1.9414e-09	AT2G41730	Calcium-binding site protein [Source:UniProtKB/TrEMBL;Acc:O22947]
AT1G74590	1.88046	2.32527e-24	7.86387e-22	GSTU10	Glutathione S-transferase U10 [Source:UniProtKB/Swiss-Prot;Acc:Q9CA57]
AT4G04710	1.8793	0.000460861	0.00730157	CPK22	calcium-dependent protein kinase 22 [Source:TAIR;Acc:AT4G04710]
AT4G23300	1.87771	0.00180336	0.0213443	CRK22	Cysteine-rich receptor-like protein kinase 22 [Source:UniProtKB/Swiss-Prot;Acc:Q6NQ87]
AT2G38340	1.87269	0.00291001	0.0308252	DREB2E	Dehydration-responsive element-binding protein 2E [Source:UniProtKB/Swiss-Prot;Acc:O80917]
AT1G55450	1.86958	6.87077e-33	3.59107e-30	AT1G55450	S-adenosyl-L-methionine-dependent methyltransferases superfamily protein [Source:UniProtKB/TrEMBL;Acc:F4I0B5]
AT4G20000	1.86252	1.94972e-13	2.5476e-11	AT4G20000	At4g20000 [Source:UniProtKB/TrEMBL;Acc:O49427]
AT5G65500	1.86009	2.24926e-11	2.18254e-09	AT5G65500	U-box domain-containing protein kinase family protein [Source:TAIR;Acc:AT5G65500]
AT2G38860	1.85571	2.19713e-26	8.56395e-24	DJ1E	DJ-1 protein homolog E [Source:UniProtKB/Swiss-Prot;Acc:Q9ZV19]
AT4G09130	1.84916	1.6871e-07	7.77521e-06	ATL37	Putative RING-H2 finger protein ATL37 [Source:UniProtKB/Swiss-Prot;Acc:Q9M0R4]
AT4G01735	1.84634	2.10962e-05	0.000567425	AT4G01735	unknown protein; Has 30201 Blast hits to 17322 proteins in 780 species: Archae - 12; Bacteria - 1396; Metazoa - 17338; Fungi - 3422; Plants - 5037; Viruses - 0; Other Eukaryotes - 2996 (source: NCBI BLink). [Source:TAIR;Acc:AT4G01735]
AT4G13390	1.82983	0.000675203	0.00994916	AT4G13390	Extensin-like protein [Source:UniProtKB/TrEMBL;Acc:Q9T0L0]
AT2G41100	1.82883	6.96213e-17	1.31236e-14	CML12	Calmodulin-like protein 12 [Source:UniProtKB/Swiss-Prot;Acc:P25071]
AT5G49780	1.82658	5.44034e-19	1.22658e-16	AT5G49780	Leucine-rich repeat protein kinase family protein [Source:TAIR;Acc:AT5G49780]
AT4G37370	1.82265	2.87023e-23	8.68509e-21	CYP81D8	Cytochrome P450, family 81, subfamily D, polypeptide 8 [Source:UniProtKB/TrEMBL;Acc:Q9SZT7]
AT1G21550	1.81951	1.80194e-10	1.47471e-08	CML44	Probable calcium-binding protein CML44 [Source:UniProtKB/Swiss-Prot;Acc:Q9LPK5]
AT2G25410	1.81927	1.08375e-07	5.17975e-06	ATL22	RING-H2 finger protein ATL22 [Source:UniProtKB/Swiss-Prot;Acc:Q9SKK8]
AT1G61270	1.81923	0.0021735	0.0246735	AT1G61270	Lysine histidine transporter-like 3 [Source:UniProtKB/Swiss-Prot;Acc:O22719]
AT5G43360	1.81839	3.15818e-05	0.000798116	PHT1-3	Probable inorganic phosphate transporter 1-3 [Source:UniProtKB/Swiss-Prot;Acc:O48639]
AT2G44390	1.81475	4.97409e-05	0.00116131	AT2G44390	Cysteine/Histidine-rich C1 domain family protein [Source:UniProtKB/TrEMBL;Acc:O64873]
AT3G01175	1.81245	6.39861e-16	1.10638e-13	AT3G01175	Transmembrane protein [Source:UniProtKB/TrEMBL;Acc:F4J4Q8]
AT2G28860	1.80747	3.26615e-05	0.000819102	CYP710A4	Cytochrome P450 710A4 [Source:UniProtKB/Swiss-Prot;Acc:Q9ZV28]
AT1G47600	1.80741	0.000123359	0.00249726	TGG4	Myrosinase 4 [Source:UniProtKB/Swiss-Prot;Acc:Q8GRX1]
AT5G42830	1.80214	7.66874e-24	2.48391e-21	AT5G42830	HXXXD-type acyl-transferase family protein [Source:UniProtKB/TrEMBL;Acc:Q9FMN6]
AT1G05020	1.79678	1.69172e-05	0.000466479	AP180	Clathrin coat assembly protein AP180 [Source:UniProtKB/Swiss-Prot;Acc:Q9ZVN6]
AT3G56710	1.79514	1.1375e-06	4.24662e-05	SIB1	SIB1 [Source:UniProtKB/TrEMBL;Acc:A0A178VMX5]
AT5G39580	1.79349	4.95241e-19	1.12763e-16	PER62	Peroxidase 62 [Source:UniProtKB/Swiss-Prot;Acc:Q9FKA4]
AT3G49700	1.7932	0.00039003	0.00645299	ACS9	1-aminocyclopropane-1-carboxylate synthase 9 [Source:UniProtKB/Swiss-Prot;Acc:Q9M2Y8]
AT5G45090	1.78229	9.19009e-11	7.94529e-09	PP2A7	Uncharacterized protein PHLOEM PROTEIN 2-LIKE A7 [Source:UniProtKB/Swiss-Prot;Acc:Q9FHE5]
AT4G23280	1.78203	3.64107e-05	0.000896506	CRK20	Putative cysteine-rich receptor-like protein kinase 20 [Source:UniProtKB/Swiss-Prot;Acc:O65479]
AT1G52800	1.78025	3.71319e-10	2.93444e-08	AT1G52800	2-oxoglutarate (2OG) and Fe(II)-dependent oxygenase superfamily protein [Source:UniProtKB/TrEMBL;Acc:Q9C938]
AT3G14225	1.77848	2.87511e-15	4.59159e-13	GLIP4	GDSL esterase/lipase 4 [Source:UniProtKB/Swiss-Prot;Acc:Q9LJP1]
AT1G73805	1.77839	4.80339e-07	1.97963e-05	SARD1	Protein SAR DEFICIENT 1 [Source:UniProtKB/Swiss-Prot;Acc:Q9C9T2]
AT1G61480	1.7659	1.01003e-18	2.25512e-16	AT1G61480	G-type lectin S-receptor-like serine/threonine-protein kinase At1g61480 [Source:UniProtKB/Swiss-Prot;Acc:O64771]
AT4G16355	1.76515	0.000263007	0.00466695	AT4G16355	other RNA [Source:TAIR;Acc:AT4G16355]
AT3G60540	1.76507	0.000177116	0.00339424	AT3G60540	Protein transport protein Sec61 subunit beta [Source:UniProtKB/TrEMBL;Acc:Q9M206]
AT1G65500	1.76195	1.62206e-08	9.2105e-07	AT1G65500	F5I14.4 protein [Source:UniProtKB/TrEMBL;Acc:O04468]
AT1G34540	1.76171	5.51271e-09	3.47331e-07	CYP94D1	CYP94D1 [Source:UniProtKB/TrEMBL;Acc:A0A178WEM5]
AT2G13810	1.75666	4.56479e-13	5.76794e-11	ALD1	EDTS5 [Source:UniProtKB/TrEMBL;Acc:A0A178VQ02]
AT4G01830	1.73784	5.65987e-07	2.27155e-05	ABCB5	ABC transporter B family member 5 [Source:UniProtKB/Swiss-Prot;Acc:Q9SYI3]
AT3G29000	1.72954	6.9654e-09	4.28297e-07	CML45	Probable calcium-binding protein CML45 [Source:UniProtKB/Swiss-Prot;Acc:Q9MBG5]
AT1G44130	1.72482	2.28077e-07	1.01846e-05	AT1G44130	Eukaryotic aspartyl protease family protein [Source:UniProtKB/TrEMBL;Acc:Q9C6Y5]
AT5G25910	1.71613	9.12405e-10	6.66113e-08	AtRLP52	Receptor-like protein 52 [Source:UniProtKB/Swiss-Prot;Acc:Q7FZR1]
AT1G10340	1.71512	2.73486e-15	4.42912e-13	AT1G10340	Ankyrin repeat family protein [Source:UniProtKB/TrEMBL;Acc:Q9SY76]
AT3G21351	1.71145	6.91177e-14	9.5753e-12	AT3G21351	Transmembrane protein [Source:UniProtKB/TrEMBL;Acc:F4IXJ9]
AT3G26830	1.71028	7.1192e-20	1.76043e-17	CYP71B15	Bifunctional dihydrocamalexate synthase/camalexin synthase [Source:UniProtKB/Swiss-Prot;Acc:Q9LW27]
AT5G53380	1.70916	0.00128158	0.0164192	AT5G53380	O-acyltransferase (WSD1-like) family protein [Source:TAIR;Acc:AT5G53380]
AT2G26530	1.7082	4.00838e-25	1.46318e-22	AR781	AR781 [Source:UniProtKB/TrEMBL;Acc:A0A178VPT1]
AT3G54150	1.70653	1.26714e-17	2.5788e-15	AT3G54150	Embryonic abundant protein-like [Source:UniProtKB/TrEMBL;Acc:Q9M389]
AT2G17055	1.70367	0.000287502	0.00501265	AT2G17055	Toll-Interleukin-Resistance (TIR) domain family protein [Source:UniProtKB/TrEMBL;Acc:Q3EBZ1]
AT1G53950	1.69931	4.22181e-07	1.76847e-05	AT1G53950	F15I1.4 protein [Source:UniProtKB/TrEMBL;Acc:Q9SYF2]
AT5G57530	1.68167	2.85862e-05	0.000732885	XTH12	Probable xyloglucan endotransglucosylase/hydrolase protein 12 [Source:UniProtKB/Swiss-Prot;Acc:Q9FKL9]
AT5G57540	1.68045	0.000717388	0.0103797	XTH13	Putative xyloglucan endotransglucosylase/hydrolase protein 13 [Source:UniProtKB/Swiss-Prot;Acc:Q9FKL8]
AT3G44840	1.67224	7.54308e-05	0.0016584	AT3G44840	Proteinkinase AtPP-like protein [Source:UniProtKB/TrEMBL;Acc:Q9FYC6]
AT2G34320	1.66881	0.00274766	0.0294858	AT2G34320	Polynucleotidyl transferase, ribonuclease H-like superfamily protein [Source:UniProtKB/TrEMBL;Acc:O80781]
AT4G39580	1.66248	1.48555e-11	1.47893e-09	AT4G39580	F-box/kelch-repeat protein At4g39580 [Source:UniProtKB/Swiss-Prot;Acc:Q9SVA0]
AT1G55775	1.66029	1.16863e-06	4.34869e-05	AT1G55775	Heavy metal-associated domain protein [Source:UniProtKB/TrEMBL;Acc:A0A1P8AT75]
AT5G48540	1.65808	1.09116e-24	3.80202e-22	CRRSP55	Cysteine-rich repeat secretory protein 55 [Source:UniProtKB/Swiss-Prot;Acc:Q9LV60]
AT1G15040	1.65311	1.93689e-11	1.90353e-09	GAT1_2.1	Putative glutamine amidotransferase GAT1_2.1 [Source:UniProtKB/Swiss-Prot;Acc:Q8H0Z4]
AT5G24140	1.65172	1.06349e-13	1.45578e-11	SQP2	squalene monooxygenase 2 [Source:TAIR;Acc:AT5G24140]
AT4G23250	1.64573	6.08278e-08	3.05427e-06	EMB1290	kinases;protein kinases [Source:TAIR;Acc:AT4G23250]
AT3G20557	1.63597	0.000175164	0.00336432	VUP3	Vascular-related unknown protein 3 [Source:UniProtKB/Swiss-Prot;Acc:Q56YT7]
AT5G35525	1.62837	6.07833e-05	0.00137312	PCR3	Protein PLANT CADMIUM RESISTANCE 3 [Source:UniProtKB/Swiss-Prot;Acc:P0CW97]
AT1G65486	1.62685	1.38814e-06	5.07522e-05	AT1G65486	unknown protein; FUNCTIONS IN: molecular_function unknown; INVOLVED IN: biological_process unknown; LOCATED IN: endomembrane system; BEST Arabidopsis thaliana protein match is: unknown protein (TAIR:AT1G65490.1); Has 30201 Blast hits to 17322 protei /.../780 species: Archae - 12; Bacteria - 1396; Metazoa - 17338; Fungi - 3422; Plants - 5037; Viruses - 0; Other Eukaryotes - 2996 (source: NCBI BLin…
AT5G39020	1.62559	3.76926e-17	7.16377e-15	AT5G39020	Probable receptor-like protein kinase At5g39020 [Source:UniProtKB/Swiss-Prot;Acc:Q9FID6]
AT4G25220	1.6235	0.00160443	0.0194605	RHS15	Putative glycerol-3-phosphate transporter 2 [Source:UniProtKB/Swiss-Prot;Acc:Q9SB41]
AT5G16920	1.61656	0.00169793	0.0203843	AT5G16920	At5g16920 [Source:UniProtKB/TrEMBL;Acc:Q1PDW1]
AT3G46170	1.61393	3.58697e-09	2.33682e-07	AT3G46170	Dehydrogenase-like protein [Source:UniProtKB/TrEMBL;Acc:Q9LX78]
AT5G11210	1.60273	1.03055e-12	1.22795e-10	GLR2.5	Glutamate receptor 2.5 [Source:UniProtKB/Swiss-Prot;Acc:Q9LFN5]
AT3G47110	1.602	2.40728e-11	2.31633e-09	AT3G47110	Putative receptor-like protein kinase At3g47110 [Source:UniProtKB/Swiss-Prot;Acc:Q9SD62]
AT5G22410	1.58692	1.36162e-12	1.5895e-10	PER60	Peroxidase 60 [Source:UniProtKB/Swiss-Prot;Acc:Q9FMR0]
AT4G04570	1.58678	1.27502e-08	7.40446e-07	CRK40	Cysteine-rich receptor-like protein kinase 40 [Source:UniProtKB/Swiss-Prot;Acc:Q9SYS3]
AT2G17050	1.58434	2.65697e-13	3.41354e-11	AT2G17050	disease resistance protein (TIR-NBS-LRR class), putative [Source:TAIR;Acc:AT2G17050]
AT1G27730	1.5805	4.05476e-12	4.44034e-10	ZAT10	Zinc finger protein ZAT10 [Source:UniProtKB/Swiss-Prot;Acc:Q96289]
AT1G65570	1.56387	2.69013e-07	1.17614e-05	AT1G65570	F5I14.10 [Source:UniProtKB/TrEMBL;Acc:O04474]
AT3G48320	1.56189	0.00293654	0.031049	CYP71A21	Cytochrome P450 71A21 [Source:UniProtKB/Swiss-Prot;Acc:Q9STL2]
AT1G18980	1.56187	4.99112e-09	3.16201e-07	AT1G18980	At1g18980 [Source:UniProtKB/TrEMBL;Acc:Q29PR5]
AT5G59270	1.55278	2.8835e-07	1.25353e-05	AT5G59270	Concanavalin A-like lectin protein kinase family protein [Source:TAIR;Acc:AT5G59270]
AT5G24220	1.55101	6.04961e-06	0.000192159	AT5G24220	Gb [Source:UniProtKB/TrEMBL;Acc:Q9FNG0]
AT5G22560	1.5469	0.0002192	0.00402631	AT5G22560	Emb [Source:UniProtKB/TrEMBL;Acc:Q9FK83]
AT2G38470	1.54623	1.22974e-19	2.94586e-17	WRKY33	WRKY33 [Source:UniProtKB/TrEMBL;Acc:A0A178VLS4]
AT4G14370	1.54116	1.64497e-17	3.28951e-15	AT4G14370	Disease resistance protein (TIR-NBS-LRR class) family [Source:TAIR;Acc:AT4G14370]
AT3G11080	1.53899	2.32128e-17	4.52393e-15	AtRLP35	Receptor-like protein 35 [Source:UniProtKB/Swiss-Prot;Acc:Q9SRL7]
AT5G48400	1.52737	1.58243e-09	1.10611e-07	GLR1.2	Glutamate receptor 1.2 [Source:UniProtKB/Swiss-Prot;Acc:Q9LV72]
AT1G53610	1.52342	2.02534e-09	1.3821e-07	AT1G53610	Transmembrane protein [Source:UniProtKB/TrEMBL;Acc:Q9C8L7]
AT5G39490	1.51808	0.00450757	0.0426938	AT5G39490	Probable F-box protein At5g39490 [Source:UniProtKB/Swiss-Prot;Acc:Q9FLY7]
AT1G59850	1.51608	2.70782e-05	0.000704431	TOR1L5	TORTIFOLIA1-like protein 5 [Source:UniProtKB/Swiss-Prot;Acc:Q9XIE4]
AT5G26080	1.51588	2.09175e-05	0.000563278	AT5G26080	Proline-rich family protein [Source:UniProtKB/TrEMBL;Acc:Q3E939]
AT5G65980	1.51149	1.01696e-10	8.72647e-09	PILS7	Protein PIN-LIKES 7 [Source:UniProtKB/Swiss-Prot;Acc:Q9FKY4]
AT3G07600	1.50961	9.94014e-07	3.77217e-05	HIPP16	Heavy metal-associated isoprenylated plant protein 16 [Source:UniProtKB/Swiss-Prot;Acc:Q9SSF0]
AT2G31865	1.50534	5.86888e-11	5.29281e-09	PARG2	poly(ADP-ribose) glycohydrolase 2 [Source:TAIR;Acc:AT2G31865]
AT5G41740	1.49768	1.48531e-09	1.04637e-07	AT5G41740	Disease resistance protein (TIR-NBS-LRR class) family [Source:UniProtKB/TrEMBL;Acc:F4JYI4]
AT3G13500	1.49706	0.002777	0.029691	AT3G13500	unknown protein; BEST Arabidopsis thaliana protein match is: unknown protein (TAIR:AT1G55365.1); Has 2761 Blast hits to 655 proteins in 118 species: Archae - 5; Bacteria - 503; Metazoa - 856; Fungi - 159; Plants - 239; Viruses - 11; Other Eukaryotes /.../ (source: NCBI BLink). [Source:TAIR;Acc:AT3G13500]
AT4G29340	1.49477	3.0251e-11	2.86289e-09	PRO3	Profilin-3 [Source:UniProtKB/Swiss-Prot;Acc:Q38904]
AT5G66595	1.49267	0.00390093	0.0385185	AT5G66595	-
AT1G63580	1.48497	3.56451e-14	5.06006e-12	CRRSP6	Probable cysteine-rich repeat secretory protein 6 [Source:UniProtKB/Swiss-Prot;Acc:Q9SH42]
AT1G75160	1.48125	4.06841e-05	0.000978673	AT1G75160	Protein of unknown function (DUF620) [Source:TAIR;Acc:AT1G75160]
AT5G36925	1.48056	0.00112306	0.0147162	AT5G36925	Putative uncharacterized protein [Source:UniProtKB/TrEMBL;Acc:Q9FIW0]
AT1G16090	1.47373	0.000508729	0.00792631	WAKL7	Wall associated kinase-like 7 [Source:UniProtKB/TrEMBL;Acc:F4I2T5]
AT2G23170	1.47264	6.05789e-12	6.36134e-10	GH3.3	Indole-3-acetic acid-amido synthetase GH3.3 [Source:UniProtKB/Swiss-Prot;Acc:O22190]
AT3G22910	1.47244	1.4432e-08	8.29731e-07	ACA13	Putative calcium-transporting ATPase 13, plasma membrane-type [Source:UniProtKB/Swiss-Prot;Acc:Q9LIK7]
AT1G21326	1.45674	0.000125187	0.00252982	AT1G21326	F16F4.1 protein [Source:UniProtKB/TrEMBL;Acc:Q9LMP5]
AT1G71140	1.45638	0.000169129	0.00327501	DTX14	Protein DETOXIFICATION 14 [Source:UniProtKB/Swiss-Prot;Acc:Q9C994]
AT1G34520	1.45418	4.26401e-07	1.7829e-05	AT1G34520	Probable long-chain-alcohol O-fatty-acyltransferase 8 [Source:UniProtKB/Swiss-Prot;Acc:Q9LNL1]
AT3G26180	1.44881	0.00131047	0.0166789	CYP71B20	Cytochrome P450 71B20 [Source:UniProtKB/Swiss-Prot;Acc:Q9LTM3]
AT5G12340	1.44411	1.31994e-08	7.62679e-07	AT5G12340	DUF4228 domain protein [Source:UniProtKB/TrEMBL;Acc:Q1PDX4]
AT4G37060	1.44375	5.43309e-05	0.0012489	PLP5	PATATIN-like protein 5 [Source:TAIR;Acc:AT4G37060]
AT5G43370	1.44336	9.94988e-12	1.01697e-09	PHT1-2	Probable inorganic phosphate transporter 1-2 [Source:UniProtKB/Swiss-Prot;Acc:Q96243]
AT3G60280	1.44114	1.18701e-10	1.00691e-08	UCC3	Uclacyanin-3 [Source:UniProtKB/Swiss-Prot;Acc:Q96316]
AT4G27290	1.44066	2.11043e-09	1.43591e-07	AT4G27290	S-locus lectin protein kinase family protein [Source:UniProtKB/TrEMBL;Acc:A0A1P8B6Y2]
AT2G32620	1.4404	0.000193898	0.00364899	CSLB2	Cellulose synthase-like protein B2 [Source:UniProtKB/Swiss-Prot;Acc:O80899]
AT5G61650	1.43945	1.84019e-06	6.49062e-05	CYCU4-3	Cyclin-U4-3 [Source:UniProtKB/Swiss-Prot;Acc:Q9FKF6]
AT1G13530	1.43888	1.56332e-08	8.92101e-07	AT1G13530	Protein of unknown function (DUF1262) [Source:TAIR;Acc:AT1G13530]
AT4G22070	1.43693	2.16568e-19	5.08205e-17	WRKY31	Probable WRKY transcription factor 31 [Source:UniProtKB/Swiss-Prot;Acc:Q93WT0]
AT5G39000	1.43558	7.8325e-09	4.74422e-07	AT5G39000	Putative receptor-like protein kinase At5g39000 [Source:UniProtKB/Swiss-Prot;Acc:Q9FID8]
AT2G35990	1.43468	1.20801e-05	0.000352546	LOG2	Cytokinin riboside 5'-monophosphate phosphoribohydrolase LOG2 [Source:UniProtKB/Swiss-Prot;Acc:Q5BPS0]
AT5G26690	1.43387	0.00496958	0.0460457	HIPP02	Heavy metal-associated isoprenylated plant protein 2 [Source:UniProtKB/Swiss-Prot;Acc:Q8GWS3]
AT1G53990	1.43369	5.62598e-08	2.85609e-06	GLIP3	GDSL esterase/lipase 3 [Source:UniProtKB/Swiss-Prot;Acc:Q9SYF5]
AT1G09176	1.43067	0.000468393	0.00740828	AT1G09176	T12M4.13 protein [Source:UniProtKB/TrEMBL;Acc:O80490]
AT3G63380	1.42956	2.79459e-11	2.65567e-09	ACA12	Calcium-transporting ATPase [Source:UniProtKB/TrEMBL;Acc:A0A178VEV7]
AT5G35190	1.42608	0.000151115	0.00297332	AT5G35190	Proline-rich extensin-like family protein [Source:UniProtKB/TrEMBL;Acc:Q9LHS1]
AT3G20850	1.42462	0.00416412	0.040321	AT3G20850	Proline-rich family protein [Source:UniProtKB/TrEMBL;Acc:Q9LT36]
AT2G37820	1.42156	7.08946e-09	4.34763e-07	AT2G37820	At2g37820 [Source:UniProtKB/TrEMBL;Acc:Q6NM27]
AT1G74290	1.41833	0.000428837	0.00690614	AT1G74290	Alpha/beta-Hydrolases superfamily protein [Source:UniProtKB/TrEMBL;Acc:Q9C914]
AT3G62680	1.41387	9.43946e-05	0.00200999	PRP3	Proline-rich protein 3 [Source:UniProtKB/Swiss-Prot;Acc:Q9LZJ7]
AT3G51350	1.41079	8.10967e-20	1.98402e-17	AT3G51350	Eukaryotic aspartyl protease family protein [Source:UniProtKB/TrEMBL;Acc:F4J3C0]
AT5G40010	1.40533	2.33071e-11	2.25207e-09	AATP1	AAA-ATPase ASD, mitochondrial [Source:UniProtKB/Swiss-Prot;Acc:Q9FLD5]
AT5G44585	1.40479	8.6364e-09	5.18567e-07	AT5G44585	unknown protein; FUNCTIONS IN: molecular_function unknown; INVOLVED IN: biological_process unknown; LOCATED IN: endomembrane system; Has 30201 Blast hits to 17322 proteins in 780 species: Archae - 12; Bacteria - 1396; Metazoa - 17338; Fungi - 3422; /.../ - 5037; Viruses - 0; Other Eukaryotes - 2996 (source: NCBI BLink). [Source:TAIR;Acc:AT5G44585]
AT3G01080	1.4001	2.04373e-11	1.99151e-09	WRKY58	WRKY DNA-binding protein 58 [Source:UniProtKB/TrEMBL;Acc:A0A1I9LLS8]
AT5G59680	1.39841	7.06682e-16	1.2128e-13	AT5G59680	Probable LRR receptor-like serine/threonine-protein kinase At5g59680 [Source:UniProtKB/Swiss-Prot;Acc:Q9FN93]
AT5G18910	1.39105	1.15348e-05	0.000339215	AT5G18910	At5g18910 [Source:UniProtKB/TrEMBL;Acc:Q8GXZ5]
AT3G13950	1.38937	1.85654e-05	0.000508271	AT3G13950	AT3G13950 protein [Source:UniProtKB/TrEMBL;Acc:B9DG91]
AT3G11402	1.3889	2.81063e-05	0.000725432	AT3G11402	Cysteine/Histidine-rich C1 domain family protein [Source:UniProtKB/TrEMBL;Acc:Q3EB86]
AT4G36500	1.38822	1.98986e-10	1.61699e-08	AT4G36500	Uncharacterized protein At4g36500 [Source:UniProtKB/TrEMBL;Acc:O23231]
AT3G04115	1.38087	5.86325e-05	0.00133107	AT3G04115	-
AT1G33840	1.36439	4.99195e-05	0.0011643	AT1G33840	Protein of unknown function (DUF567) [Source:TAIR;Acc:AT1G33840]
AT4G14630	1.36329	5.90487e-13	7.34023e-11	GLP9	At4g14630 [Source:UniProtKB/TrEMBL;Acc:Q56XY5]
AT3G51340	1.36007	5.72918e-12	6.04376e-10	AT3G51340	Eukaryotic aspartyl protease family protein [Source:UniProtKB/TrEMBL;Acc:F4J3B9]
AT3G09400	1.35808	0.0025217	0.027681	PLL3	Probable protein phosphatase 2C 36 [Source:UniProtKB/Swiss-Prot;Acc:Q9SR24]
AT4G21250	1.35671	1.05462e-07	5.07386e-06	AT4G21250	Sulfite exporter TauE/SafE family protein 5 [Source:UniProtKB/Swiss-Prot;Acc:F4JIP9]
AT4G25110	1.35653	3.68905e-11	3.40711e-09	AMC2	Metacaspase-2 [Source:UniProtKB/Swiss-Prot;Acc:Q7XJE5]
AT3G26220	1.3564	1.23563e-10	1.03707e-08	CYP71B3	Cytochrome P450 71B3 [Source:UniProtKB/Swiss-Prot;Acc:O65785]
AT5G48430	1.35544	9.74037e-21	2.48888e-18	AT5G48430	At5g48430 [Source:UniProtKB/TrEMBL;Acc:Q9LV70]
AT4G26380	1.35431	0.000520636	0.00807264	AT4G26380	Cysteine/Histidine-rich C1 domain family protein [Source:UniProtKB/TrEMBL;Acc:O65596]
AT4G33730	1.35219	2.35925e-09	1.60046e-07	AT4G33730	CAP (Cysteine-rich secretory proteins, Antigen 5, and Pathogenesis-related 1 protein) superfamily protein [Source:UniProtKB/TrEMBL;Acc:O81889]
AT2G40340	1.35172	1.53512e-07	7.11758e-06	DREB2C	Integrase-type DNA-binding superfamily protein [Source:TAIR;Acc:AT2G40340]
AT4G15975	1.35031	0.000943549	0.0129159	AT4G15975	RING/U-box superfamily protein [Source:TAIR;Acc:AT4G15975]
AT2G29340	1.34848	1.39649e-13	1.86715e-11	AT2G29340	Tropinone reductase homolog At2g29340 [Source:UniProtKB/Swiss-Prot;Acc:F4IKM1]
AT1G61500	1.34783	1.70546e-09	1.18134e-07	AT1G61500	S-locus lectin protein kinase family protein [Source:TAIR;Acc:AT1G61500]
AT2G35980	1.34728	7.32333e-10	5.50374e-08	NHL10	NDR1/HIN1-like protein 10 [Source:UniProtKB/Swiss-Prot;Acc:Q9SJ52]
AT4G07820	1.34417	6.03258e-13	7.41879e-11	AT4G07820	At4g07820 [Source:UniProtKB/TrEMBL;Acc:Q9ZPG2]
AT4G23180	1.34304	7.31448e-12	7.57708e-10	CRK10	Cysteine-rich receptor-like protein kinase 10 [Source:UniProtKB/Swiss-Prot;Acc:Q8GYA4]
AT4G23190	1.34053	1.1025e-13	1.50024e-11	CRK11	Cysteine-rich receptor-like protein kinase 11 [Source:UniProtKB/Swiss-Prot;Acc:Q9ZP16]
AT5G06630	1.33975	0.00104009	0.0139145	AT5G06630	Proline-rich extensin-like family protein [Source:UniProtKB/TrEMBL;Acc:F4K3X4]
AT5G45000	1.33963	1.68737e-10	1.38588e-08	AT5G45000	Disease resistance protein (TIR-NBS-LRR class) family [Source:UniProtKB/TrEMBL;Acc:Q56XU3]
AT5G42600	1.33579	0.00312151	0.0324701	MRN1	Marneral synthase [Source:UniProtKB/Swiss-Prot;Acc:Q9FJV8]
AT5G64810	1.33299	8.30417e-05	0.001807	WRKY51	Probable WRKY transcription factor 51 [Source:UniProtKB/Swiss-Prot;Acc:Q93WU9]
AT5G47980	1.33222	1.75262e-09	1.20673e-07	BAHD1	BAHD acyltransferase At5g47980 [Source:UniProtKB/Swiss-Prot;Acc:Q9FI40]
AT2G25735	1.33095	1.60996e-06	5.76702e-05	AT2G25735	Expressed protein [Source:UniProtKB/TrEMBL;Acc:Q8RUI1]
AT5G28630	1.33009	3.49254e-11	3.27828e-09	AT5G28630	Glycine-rich protein [Source:UniProtKB/TrEMBL;Acc:Q8VXY1]
AT5G15290	1.3201	5.37564e-07	2.16504e-05	CASP5	Casparian strip membrane protein 5 [Source:UniProtKB/Swiss-Prot;Acc:Q9LXF3]
AT1G51870	1.31755	0.00039223	0.00646604	AT1G51870	protein kinase family protein [Source:TAIR;Acc:AT1G51870]
AT3G56891	1.31497	0.00300134	0.0316323	HIPP45	Heavy metal-associated isoprenylated plant protein 45 [Source:UniProtKB/Swiss-Prot;Acc:B3H6D0]
AT2G24980	1.31344	0.00130514	0.0166488	AT2G24980	Proline-rich extensin-like family protein [Source:TAIR;Acc:AT2G24980]
AT1G57990	1.31194	2.65028e-16	4.6173e-14	PUP18	PUP18 [Source:UniProtKB/TrEMBL;Acc:A0A178WC51]
AT1G22290	1.31102	0.000706613	0.0102978	AT1G22290	14-3-3 family protein [Source:UniProtKB/TrEMBL;Acc:F4I1B7]
AT5G06740	1.31077	2.80493e-12	3.16201e-10	AT5G06740	Concanavalin A-like lectin protein kinase family protein [Source:TAIR;Acc:AT5G06740]
AT5G06640	1.3107	0.0017348	0.0206391	AT5G06640	Proline-rich extensin-like family protein [Source:UniProtKB/TrEMBL;Acc:Q9FG06]
AT1G61420	1.30903	9.61038e-07	3.65305e-05	AT1G61420	S-locus lectin protein kinase family protein [Source:TAIR;Acc:AT1G61420]
AT3G13784	1.30849	0.0047473	0.044488	CWINV5	Beta-fructofuranosidase, insoluble isoenzyme CWINV5 [Source:UniProtKB/Swiss-Prot;Acc:Q9LIB9]
AT5G48175	1.30509	0.00284603	0.030287	AT5G48175	At5g48175 [Source:UniProtKB/TrEMBL;Acc:Q8L9E4]
AT3G49120	1.30262	6.75957e-10	5.11348e-08	PER34	Peroxidase 34 [Source:UniProtKB/Swiss-Prot;Acc:Q9SMU8]
AT4G33020	1.29898	5.03976e-08	2.59283e-06	ZIP9	ZIP metal ion transporter family [Source:UniProtKB/TrEMBL;Acc:A0A1P8B6P2]
AT3G28580	1.2989	0.000317803	0.00542981	AT3G28580	AAA-ATPase At3g28580 [Source:UniProtKB/Swiss-Prot;Acc:Q9LJJ7]
AT4G12350	1.29646	4.70842e-06	0.00015144	MYB42	Myb domain protein 42 [Source:UniProtKB/TrEMBL;Acc:Q9SPG1]
AT3G59080	1.29524	1.27822e-10	1.06505e-08	AT3G59080	AT3g59080/F17J16_130 [Source:UniProtKB/TrEMBL;Acc:Q9LYS8]
AT3G58000	1.29505	3.8524e-05	0.000939487	VQ25	VQ motif-containing protein 25 [Source:UniProtKB/Swiss-Prot;Acc:Q9M2P8]
AT5G59260	1.29461	4.90189e-09	3.11405e-07	LECRK21	Probable L-type lectin-domain containing receptor kinase II.1 [Source:UniProtKB/Swiss-Prot;Acc:Q9FIF1]
AT1G66160	1.29376	3.5079e-11	3.27932e-09	PUB20	U-box domain-containing protein 20 [Source:UniProtKB/Swiss-Prot;Acc:Q9C8D1]
AT2G24180	1.29304	2.52216e-22	7.07342e-20	CYP71B6	Cytochrome P450 71B6 [Source:UniProtKB/Swiss-Prot;Acc:O65787]
AT3G59340	1.29172	0.000154746	0.00303126	AT3G59340	Solute carrier family 35 protein (DUF914) [Source:UniProtKB/TrEMBL;Acc:A0A1I9LLD6]
AT1G30730	1.29103	4.32566e-18	9.12636e-16	AT1G30730	Berberine bridge enzyme-like 11 [Source:UniProtKB/Swiss-Prot;Acc:Q9SA88]
AT1G19960	1.29032	1.29123e-05	0.000372764	AT1G19960	Putative uncharacterized protein At1g19960 [Source:UniProtKB/TrEMBL;Acc:Q9LNS5]
AT5G38940	1.28986	6.21008e-12	6.49151e-10	AT5G38940	RmlC-like cupins superfamily protein [Source:TAIR;Acc:AT5G38940]
AT1G45545	1.28624	6.55665e-05	0.00146676	AT1G45545	Plant protein of unknown function (DUF827) [Source:TAIR;Acc:AT1G45545]
AT1G66860	1.28538	0.00148805	0.0183685	AT1G66860	Class I glutamine amidotransferase-like superfamily protein [Source:UniProtKB/TrEMBL;Acc:Q9C9N8]
AT1G01453	1.28258	2.19023e-05	0.000584325	AT1G01453	unknown protein; FUNCTIONS IN: molecular_function unknown; INVOLVED IN: biological_process unknown; LOCATED IN: cellular_component unknown; BEST Arabidopsis thaliana protein match is: unknown protein (TAIR:AT4G01110.1); Has 30201 Blast hits to 17322 /.../ins in 780 species: Archae - 12; Bacteria - 1396; Metazoa - 17338; Fungi - 3422; Plants - 5037; Viruses - 0; Other Eukaryotes - 2996 (source: NC…
AT5G47990	1.28202	0.00114799	0.0150002	CYP705A5	THAD1 [Source:UniProtKB/TrEMBL;Acc:A0A178UGC2]
AT5G40590	1.28139	8.51331e-11	7.41593e-09	AT5G40590	At5g40590 [Source:UniProtKB/TrEMBL;Acc:Q9FM39]
AT1G08847	1.28071	0.000165586	0.00321891	AT1G08847	-
AT2G37370	1.27977	0.000953881	0.0130341	AT2G37370	unknown protein; BEST Arabidopsis thaliana protein match is: unknown protein (TAIR:AT5G13560.1); Has 30201 Blast hits to 17322 proteins in 780 species: Archae - 12; Bacteria - 1396; Metazoa - 17338; Fungi - 3422; Plants - 5037; Viruses - 0; Other Eu /.../es - 2996 (source: NCBI BLink). [Source:TAIR;Acc:AT2G37370]
AT1G02360	1.2778	1.99352e-17	3.95216e-15	AT1G02360	Chitinase family protein [Source:TAIR;Acc:AT1G02360]
AT5G16080	1.27559	0.00256905	0.02804	CXE17	Probable carboxylesterase 17 [Source:UniProtKB/Swiss-Prot;Acc:Q9LFR7]
AT4G37900	1.27502	6.10351e-14	8.50682e-12	GRDP2	Glycine-rich domain-containing protein 2 [Source:UniProtKB/Swiss-Prot;Acc:Q9SZJ2]
AT2G47240	1.27499	6.92416e-12	7.2052e-10	LACS1	Long chain acyl-CoA synthetase 1 [Source:UniProtKB/Swiss-Prot;Acc:O22898]
AT5G19810	1.27345	0.00215419	0.0245412	AT5G19810	Proline-rich extensin-like family protein [Source:UniProtKB/TrEMBL;Acc:Q4PSF3]
AT1G51890	1.27141	3.71917e-12	4.13187e-10	AT1G51890	Leucine-rich repeat protein kinase family protein [Source:TAIR;Acc:AT1G51890]
AT1G30370	1.27001	2.47159e-14	3.55244e-12	AT1G30370	DLAH [Source:UniProtKB/TrEMBL;Acc:A0A178W2K8]
AT1G51880	1.26972	1.24004e-07	5.85569e-06	RHS6	root hair specific 6 [Source:TAIR;Acc:AT1G51880]
AT1G02570	1.26948	7.20956e-09	4.40953e-07	AT1G02570	Transmembrane protein [Source:UniProtKB/TrEMBL;Acc:Q1PFZ3]
AT1G11655	1.26888	3.02774e-06	0.000101797	AT1G11655	At1g11655 [Source:UniProtKB/TrEMBL;Acc:Q84VW6]
AT1G51620	1.26547	6.33565e-06	0.000199864	AT1G51620	Protein kinase superfamily protein [Source:UniProtKB/TrEMBL;Acc:Q9C8H4]
AT1G32940	1.2631	1.52995e-11	1.51656e-09	SBT3.5	Subtilisin-like protease SBT3.5 [Source:UniProtKB/Swiss-Prot;Acc:Q9MAP7]
AT5G37980	1.26234	0.00221226	0.0249878	AT5G37980	Allyl alcohol dehydrogenase; NADP-dependent oxidoreductase-like protein [Source:UniProtKB/TrEMBL;Acc:Q9FKC9]
AT1G50090	1.26012	0.0009215	0.012679	BCAT7	Putative branched-chain-amino-acid aminotransferase 7 [Source:UniProtKB/Swiss-Prot;Acc:Q9LPM8]
AT1G17240	1.25827	8.95131e-09	5.33298e-07	AtRLP2	receptor like protein 2 [Source:TAIR;Acc:AT1G17240]
AT5G64870	1.25819	1.685e-05	0.000465744	FLOT3	Flotillin-like protein 3 [Source:UniProtKB/Swiss-Prot;Acc:Q9LV90]
AT5G26320	1.25819	0.00067541	0.00994916	AT5G26320	TRAF-like family protein [Source:UniProtKB/TrEMBL;Acc:F4JZS7]
AT1G06923	1.25616	9.82833e-06	0.000295068	AT1G06923	Transcription repressor OFP17-like protein [Source:UniProtKB/TrEMBL;Acc:Q1G3W7]
AT2G28630	1.25607	1.46175e-05	0.000413479	KCS12	3-ketoacyl-CoA synthase 12 [Source:UniProtKB/Swiss-Prot;Acc:Q9SIB2]
AT5G42580	1.25588	8.32945e-09	5.01446e-07	CYP705A12	Cytochrome P450 705A12 [Source:UniProtKB/Swiss-Prot;Acc:Q9FH67]
AT1G05700	1.25436	7.54309e-12	7.74413e-10	AT1G05700	Leucine-rich repeat transmembrane protein kinase protein [Source:TAIR;Acc:AT1G05700]
AT3G52748	1.25407	2.27503e-10	1.84221e-08	AT3G52748	other RNA [Source:TAIR;Acc:AT3G52748]
AT3G53150	1.25405	6.11698e-10	4.70476e-08	UGT73D1	UDP-glucosyl transferase 73D1 [Source:TAIR;Acc:AT3G53150]
AT2G42980	1.25383	1.92474e-05	0.000523825	AT2G42980	Eukaryotic aspartyl protease family protein [Source:UniProtKB/TrEMBL;Acc:Q9SJG1]
AT2G26410	1.25335	5.22683e-08	2.6671e-06	Iqd4	IQ-domain 4 [Source:UniProtKB/TrEMBL;Acc:F4IUJ7]
AT1G64400	1.25297	2.94317e-15	4.66786e-13	LACS3	Long chain acyl-CoA synthetase 3 [Source:UniProtKB/Swiss-Prot;Acc:Q9C7W4]
AT5G05730	1.25215	1.12309e-16	2.08288e-14	ASA1	Anthranilate synthase alpha subunit 1 [Source:UniProtKB/TrEMBL;Acc:F4K0T5]
AT2G03260	1.25142	1.04256e-05	0.000311777	PHO1-H2	Phosphate transporter PHO1 homolog 2 [Source:UniProtKB/Swiss-Prot;Acc:Q6R8G8]
AT5G53990	1.25126	2.3326e-07	1.03959e-05	UGT79B9	UDP-glycosyltransferase 79B9 [Source:UniProtKB/Swiss-Prot;Acc:Q9FN28]
AT5G48090	-1.25116	0.000974514	0.0132062	ELP1	EDM2-like protein1 [Source:UniProtKB/TrEMBL;Acc:F4K064]
AT5G38140	-1.27415	1.30426e-06	4.80673e-05	NFYC10	Nuclear transcription factor Y subunit C-10 [Source:UniProtKB/Swiss-Prot;Acc:Q58CM8]
AT1G47400	-1.29336	4.8443e-05	0.00113678	AT1G47400	unknown protein; BEST Arabidopsis thaliana protein match is: unknown protein (TAIR:AT1G47395.1); Has 11 Blast hits to 11 proteins in 2 species: Archae - 0; Bacteria - 0; Metazoa - 0; Fungi - 0; Plants - 11; Viruses - 0; Other Eukaryotes - 0 (source: /.../BLink). [Source:TAIR;Acc:AT1G47400]
AT4G27590	-1.29945	0.000802648	0.0114012	AT4G27590	Heavy metal transport/detoxification superfamily protein [Source:UniProtKB/TrEMBL;Acc:F4JJN9]
AT3G63060	-1.31781	0.00013533	0.00271125	EDL3	EID1-like F-box protein 3 [Source:UniProtKB/Swiss-Prot;Acc:Q93ZT5]
AT1G47990	-1.34926	0.00275752	0.0295401	GA2OX4	Gibberellin 2-beta-dioxygenase 4 [Source:UniProtKB/Swiss-Prot;Acc:Q9C7Z1]
AT1G78450	-1.35132	2.74521e-12	3.10993e-10	AT1G78450	F3F9.4 [Source:UniProtKB/TrEMBL;Acc:Q9SYN6]
AT5G53486	-1.36789	0.00436981	0.0417501	AT5G53486	unknown protein; LOCATED IN: endomembrane system; Has 16 Blast hits to 16 proteins in 6 species: Archae - 0; Bacteria - 0; Metazoa - 0; Fungi - 0; Plants - 16; Viruses - 0; Other Eukaryotes - 0 (source: NCBI BLink). [Source:TAIR;Acc:AT5G53486]
AT1G53130	-1.37087	1.91997e-07	8.77806e-06	GRI	GRI [Source:UniProtKB/TrEMBL;Acc:A0A178W5X9]
AT1G61390	-1.41064	0.00158401	0.0193107	AT1G61390	G-type lectin S-receptor-like serine/threonine-protein kinase At1g61390 [Source:UniProtKB/Swiss-Prot;Acc:O64781]
AT3G06435	-1.41365	0.000377612	0.00629728	AT3G06435	At3g06435 [Source:UniProtKB/TrEMBL;Acc:Q3EBB7]
AT1G47395	-1.43563	9.5314e-07	3.62903e-05	AT1G47395	At1g47390 [Source:UniProtKB/TrEMBL;Acc:Q8GUL3]
AT5G46330	-1.49709	8.31871e-10	6.13159e-08	FLS2	Leucine-rich repeat receptor-like protein kinase (Fragment) [Source:UniProtKB/TrEMBL;Acc:C0LGU8]
AT1G52700	-1.5416	8.28617e-09	5.0015e-07	AT1G52700	Alpha/beta-Hydrolases superfamily protein [Source:UniProtKB/TrEMBL;Acc:A0A1P8AQT5]
AT5G16980	-1.54699	0.00517828	0.0476371	AT5G16980	Zinc-binding dehydrogenase family protein [Source:UniProtKB/TrEMBL;Acc:F4KFK3]
AT2G21890	-1.54885	0.00108111	0.0143123	CAD3	Cinnamyl alcohol dehydrogenase 3 [Source:UniProtKB/Swiss-Prot;Acc:Q9SJ10]
AT4G15690	-1.55412	0.000169003	0.00327501	GRXS5	Monothiol glutaredoxin-S5 [Source:UniProtKB/Swiss-Prot;Acc:O23420]
AT2G42540	-1.64071	0.00332296	0.0341457	COR15A	Protein COLD-REGULATED 15A, chloroplastic [Source:UniProtKB/Swiss-Prot;Acc:Q42512]
AT1G10060	-1.64437	0.000920776	0.012679	ATBCAT-1	branched-chain amino acid transaminase 1 [Source:TAIR;Acc:AT1G10060]
AT4G24700	-1.66101	0.00164023	0.0198216	AT4G24700	Uncharacterized protein At4g24700 [Source:UniProtKB/TrEMBL;Acc:Q9SB65]
AT4G15700	-1.67155	0.000740222	0.0106128	GRXS3	Monothiol glutaredoxin-S3 [Source:UniProtKB/Swiss-Prot;Acc:O23421]
AT3G04510	-1.74675	8.3529e-08	4.10452e-06	LSH2	Protein LIGHT-DEPENDENT SHORT HYPOCOTYLS 2 [Source:UniProtKB/Swiss-Prot;Acc:Q9M836]
AT4G15680	-1.76018	0.000912445	0.01258	GRXS4	Monothiol glutaredoxin-S4 [Source:UniProtKB/Swiss-Prot;Acc:O23419]
AT1G16410	-1.79697	0.000185974	0.00352875	CYP79F1	Dihomomethionine N-hydroxylase [Source:UniProtKB/Swiss-Prot;Acc:Q949U1]
AT4G15100	-1.91307	2.45569e-06	8.45413e-05	SCPL30	Putative serine carboxypeptidase-like 30 [Source:UniProtKB/Swiss-Prot;Acc:O23364]
AT1G10980	-1.93693	0.00340377	0.0347433	AT1G10980	Expressed protein [Source:UniProtKB/TrEMBL;Acc:O04088]
AT4G17090	-1.95921	0.00198599	0.0229853	BAM3	Beta-amylase 3, chloroplastic [Source:UniProtKB/Swiss-Prot;Acc:O23553]
AT1G15580	-2.12837	0.00243522	0.0268985	IAA5	Auxin-responsive protein IAA5 [Source:UniProtKB/Swiss-Prot;Acc:P33078]
AT2G21730	-2.17155	0.00394902	0.0389265	CAD2	Cinnamyl alcohol dehydrogenase 2 [Source:UniProtKB/Swiss-Prot;Acc:Q9SJ25]
AT5G15725	-2.25141	0.00166073	0.0200376	AT5G15725	Transmembrane protein [Source:UniProtKB/TrEMBL;Acc:F4KB79]
AT3G55580	-2.30074	0.000432055	0.00694338	AT3G55580	Regulator of chromosome condensation (RCC1) family protein [Source:UniProtKB/TrEMBL;Acc:Q9M2S1]
AT5G06870	-2.44723	0.00126508	0.016244	PGIP2	PGIP2 [Source:UniProtKB/TrEMBL;Acc:A0A178UDM1]
AT1G19565	-2.92669	0.00273443	0.0294121	AT1G19565	UPF0725 protein At1g19565 [Source:UniProtKB/Swiss-Prot;Acc:P0C8P5]
AT3G30340	-3.10737	0.000115717	0.00238304	AT3G30340	WAT1-related protein At3g30340 [Source:UniProtKB/Swiss-Prot;Acc:Q9LI65]
AT1G63030	-3.69071	0.0031876	0.0329758	DREB1E	Dehydration-responsive element-binding protein 1E [Source:UniProtKB/Swiss-Prot;Acc:Q9SGJ6]

## Sheet: VENN results
Groups	Gene_Count	Gene_Id
Col-3 up/cbl7 up	317	AT1G36640
		AT5G39670
		AT1G32350
		AT5G24140
		AT1G65800
		AT1G66700
		AT1G13490
		AT3G63380
		AT1G53950
		AT1G21230
		AT5G55150
		AT5G49770
		AT1G55450
		AT1G53990
		AT1G65484
		AT1G63590
		AT5G06640
		AT5G39000
		AT2G40180
		AT2G29100
		AT5G43360
		AT3G61280
		AT1G61080
		AT5G60900
		AT5G39120
		AT1G27730
		AT5G64905
		AT5G35190
		AT5G44990
		AT1G67000
		AT2G26560
		AT3G49700
		AT2G38470
		AT1G26380
		AT1G52800
		AT5G39190
		AT1G26390
		AT1G75160
		AT1G21240
		AT2G30770
		AT5G54710
		AT5G38910
		AT1G34047
		AT3G53770
		AT1G18570
		AT5G37490
		AT5G18350
		AT4G23130
		AT4G28350
		AT5G25250
		AT4G31950
		AT1G21120
		AT1G51480
		AT3G11080
		AT5G37840
		AT5G39150
		AT5G39110
		AT2G17040
		AT4G31970
		AT2G38860
		AT2G43620
		AT4G14370
		AT1G05880
		AT4G11521
		AT5G05730
		AT5G54720
		AT5G36140
		AT3G46090
		AT3G26830
		AT1G55775
		AT2G40740
		AT3G51350
		AT1G53625
		AT5G46960
		AT2G36440
		AT5G27765
		AT5G22910
		AT1G26240
		AT4G23220
		AT1G54970
		AT2G25297
		AT2G29250
		AT4G28460
		AT2G14440
		AT5G39580
		AT4G25110
		AT1G47130
		AT4G23300
		AT4G37290
		AT5G56960
		AT5G06630
		AT3G48850
		AT4G20000
		AT2G30750
		AT1G11300
		AT5G65600
		AT1G33840
		AT2G28270
		AT5G47850
		AT1G13310
		AT3G48640
		AT3G53590
		AT1G63550
		AT2G35980
		AT2G33160
		AT5G39030
		AT1G14550
		AT4G23320
		AT3G56400
		AT3G22910
		AT1G05675
		AT5G41740
		AT4G04490
		AT3G12910
		AT5G39180
		AT4G31960
		AT3G53600
		AT1G53620
		AT1G53970
		AT1G29100
		AT1G14540
		AT1G09930
		AT4G37390
		AT5G45240
		AT1G06983
		AT1G47890
		AT5G42600
		AT4G22070
		AT5G25260
		AT2G44390
		AT2G25410
		AT5G39130
		AT1G26420
		AT5G49780
		AT1G13550
		AT4G11000
		AT4G16820
		AT4G11170
		AT3G03670
		AT3G01175
		AT1G14260
		AT5G59680
		AT5G21120
		AT5G05300
		AT5G39160
		AT2G26530
		AT2G28860
		AT5G07760
		AT1G21850
		AT1G74080
		AT2G29350
		AT2G29120
		AT2G37430
		AT1G51620
		AT2G17055
		AT4G04480
		AT5G59260
		AT2G37810
		AT5G42380
		AT2G18690
		AT1G16260
		AT2G02930
		AT5G42830
		AT1G57650
		AT1G19250
		AT4G10540
		AT2G23270
		AT5G40990
		AT5G64110
		AT1G26410
		AT3G26230
		AT4G13390
		AT4G26120
		AT5G64120
		AT5G13320
		AT2G16380
		AT4G11470
		AT1G42980
		AT1G21110
		AT1G69920
		AT1G51915
		AT3G60270
		AT1G07135
		AT1G66090
		AT1G72520
		AT4G25220
		AT1G33890
		AT3G13500
		AT1G01680
		AT2G13810
		AT2G04040
		AT3G21352
		AT1G61420
		AT1G57630
		AT1G07160
		AT4G28420
		AT3G18250
		AT4G10500
		AT1G73805
		AT5G43175
		AT1G65481
		AT5G59270
		AT1G13480
		AT2G29110
		AT4G29050
		AT5G57510
		AT5G24110
		AT4G18195
		AT5G09730
		AT1G44130
		AT4G09130
		AT1G02930
		AT1G06137
		AT5G38900
		AT2G42480
		AT5G26690
		AT5G43370
		AT1G08763
		AT4G04570
		AT5G39020
		AT2G24980
		AT2G23830
		AT1G60050
		AT1G21130
		AT4G00970
		AT1G34510
		AT1G10340
		AT1G74590
		AT1G66780
		AT1G02920
		AT1G22890
		AT5G44567
		AT3G54150
		AT3G55790
		AT4G22710
		AT1G67980
		AT3G47480
		AT2G20520
		AT2G43000
		AT1G61560
		AT2G02010
		AT5G26080
		AT5G57220
		AT1G58320
		AT4G14450
		AT4G21380
		AT1G59850
		AT4G14365
		AT5G41750
		AT1G26250
		AT5G22680
		AT4G24170
		AT1G56060
		AT4G40020
		AT1G51920
		AT5G22555
		AT1G09080
		AT1G51913
		AT4G33050
		AT3G04100
		AT4G10530
		AT5G19880
		AT4G28850
		AT1G36622
		AT4G11340
		AT1G67270
		AT2G15220
		AT2G43570
		AT2G29220
		AT1G18970
		AT5G25910
		AT4G01830
		AT5G52350
		AT1G48980
		AT4G12735
		AT4G23030
		AT4G11890
		AT2G18680
		AT3G60415
		AT1G79680
		AT3G44840
		AT4G23810
		AT4G24340
		AT4G22030
		AT2G39400
		AT4G19970
		AT4G04990
		AT1G24140
		AT4G18540
		AT4G23250
		AT4G22640
		AT3G50160
		AT4G11480
		AT3G02840
		AT1G01560
		AT2G19500
		AT3G13433
		AT5G63250
		AT4G11070
		AT2G41850
		AT4G23170
		AT3G29000
		AT2G41100
		AT1G06135
		AT4G10860
		AT4G09120
		AT3G14225
		AT1G13520
		AT1G21100
		AT4G23280
		AT5G26920
		AT5G11140
		AT5G39100
		AT3G24510
		AT2G43590
		AT3G59080
		AT1G78410
Col-3 down/cbl7 down	6	AT1G47990
		AT3G55580
		AT5G16980
		AT1G52700
		AT1G16410
		AT2G21890
Col-3 up	83	AT2G36255
		AT2G18180
		AT2G46400
		AT2G28850
		AT1G59870
		AT3G60470
		AT5G26000
		AT5G50530
		AT4G18197
		AT3G28510
		AT2G16005
		AT1G03670
		AT3G49110
		AT5G58120
		AT1G55640
		AT3G48344
		AT5G36130
		AT1G25240
		AT4G11020
		AT5G23660
		AT5G50565
		AT5G33355
		AT5G66790
		AT4G11393
		AT2G19190
		AT3G09775
		AT3G59930
		AT1G68320
		AT5G52750
		AT4G03480
		AT2G31690
		AT4G38560
		AT5G36150
		AT5G22540
		AT1G53940
		AT4G21840
		AT3G01840
		AT1G05300
		AT4G18210
		AT5G17970
		AT5G52720
		AT5G22520
		AT1G62360
		AT3G48740
		AT4G39000
		AT2G23180
		AT4G28790
		AT1G69150
		AT3G46260
		AT2G37805
		AT1G22900
		AT5G54630
		AT1G17990
		AT1G35210
		AT5G50570
		AT1G08810
		AT3G23250
		AT5G46295
		AT1G64160
		AT4G13095
		AT1G65970
		AT3G23123
		AT3G01500
		AT4G18205
		AT1G19610
		AT2G29150
		AT4G11230
		AT3G45330
		AT2G14560
		AT5G22670
		AT2G17740
		AT5G17720
		AT3G25830
		AT5G53190
		AT1G19390
		AT4G23700
		AT2G04495
		AT3G52970
		AT4G11655
		AT2G25150
		AT1G74360
		AT2G21900
		AT1G03445
Col-3 down	107	AT5G06250
		AT2G41240
		AT3G47870
		AT4G12470
		AT2G38510
		AT1G26530
		AT3G60100
		AT2G31081
		AT3G16300
		AT5G36790
		AT4G11720
		AT3G47840
		AT5G12960
		AT1G75240
		AT3G15720
		AT4G32342
		AT2G36660
		AT3G56920
		AT2G39320
		AT1G48660
		AT4G11870
		AT5G62250
		AT1G44890
		AT4G12490
		AT2G35700
		AT1G56160
		AT4G24010
		AT1G12070
		AT1G71920
		AT1G06330
		AT3G28857
		AT5G62400
		AT1G18265
		AT1G78520
		AT2G34317
		AT2G16960
		AT5G27360
		AT1G03170
		AT2G19990
		AT3G28635
		AT1G65620
		AT2G23970
		AT5G03885
		AT3G28420
		AT2G36780
		AT4G39650
		AT4G39590
		AT1G32172
		AT1G20065
		AT3G01295
		AT5G59340
		AT1G55865
		AT1G49920
		AT5G42490
		AT2G39470
		AT3G12900
		AT3G23060
		AT1G04380
		AT2G46840
		AT2G31082
		AT2G42005
		AT2G03830
		AT2G24560
		AT1G76640
		AT2G44460
		AT5G66005
		AT5G56300
		AT1G73120
		AT3G61930
		AT1G26233
		AT4G23720
		AT3G53280
		AT3G51200
		AT1G04425
		AT1G22460
		AT2G27535
		AT1G16730
		AT3G05365
		AT1G32510
		AT1G60787
		AT4G33000
		AT4G35720
		AT1G67760
		AT5G40320
		AT5G41780
		AT1G52130
		AT3G53232
		AT1G12210
		AT1G59530
		AT1G52000
		AT5G48510
		AT3G52720
		AT5G38565
		AT4G03811
		AT5G41765
		AT2G15050
		AT1G67860
		AT5G59190
		AT5G16960
		AT1G24793
		AT1G24090
		AT2G42865
		AT1G09790
		AT1G20530
		AT1G56150
		AT5G51870
		AT1G52120
cbl7 up	195	AT1G65486
		AT1G66030
		AT1G51890
		AT5G41761
		AT4G27290
		AT2G41730
		AT1G56250
		AT2G26410
		AT3G01080
		AT2G38870
		AT5G66595
		AT4G37370
		AT2G25735
		AT5G11210
		AT2G23170
		AT5G22530
		AT2G03260
		AT5G42580
		AT1G34540
		AT5G24220
		AT5G45000
		AT3G56891
		AT2G45550
		AT1G51470
		AT2G28630
		AT4G22105
		AT5G53990
		AT4G23290
		AT5G26070
		AT5G20690
		AT4G28485
		AT1G61500
		AT1G34520
		AT5G44585
		AT2G35990
		AT1G74870
		AT1G50090
		AT4G33730
		AT1G62280
		AT3G47110
		AT3G19615
		AT5G61650
		AT4G26380
		AT3G52748
		AT2G38340
		AT1G74190
		AT3G20850
		AT5G40590
		AT3G60120
		AT4G15975
		AT3G60280
		AT4G16355
		AT3G26180
		AT4G02420
		AT1G45545
		AT5G36925
		AT5G40180
		AT2G37820
		AT3G20557
		AT2G34320
		AT1G16090
		AT1G71140
		AT5G12340
		AT5G48175
		AT5G26320
		AT1G18980
		AT5G16920
		AT1G21326
		AT1G33900
		AT1G19960
		AT1G13540
		AT3G58000
		AT4G12350
		AT1G06923
		AT1G66860
		AT5G28630
		AT4G00130
		AT3G28580
		AT4G13090
		AT5G18910
		AT5G15290
		AT4G04710
		AT5G64870
		AT5G40260
		AT4G14630
		AT5G24640
		AT5G37980
		AT1G63580
		AT5G35390
		AT4G23180
		AT5G48540
		AT5G65158
		AT1G02450
		AT5G65980
		AT5G22410
		AT1G61480
		AT4G05030
		AT1G02570
		AT4G39580
		AT5G50140
		AT4G37060
		AT5G40010
		AT4G33020
		AT4G01735
		AT2G31865
		AT3G48320
		AT3G60540
		AT4G12360
		AT2G47240
		AT1G65570
		AT3G13950
		AT1G11655
		AT2G29340
		AT1G02360
		AT3G07600
		AT2G42980
		AT3G09400
		AT5G65500
		AT1G22290
		AT5G23270
		AT3G11402
		AT5G16080
		AT3G13784
		AT2G25440
		AT4G07820
		AT1G51880
		AT1G53610
		AT5G06740
		AT2G08735
		AT1G21550
		AT4G23260
		AT5G19810
		AT4G23190
		AT1G17240
		AT5G47990
		AT5G45090
		AT1G34140
		AT3G21351
		AT1G66160
		AT1G09176
		AT5G57530
		AT3G62680
		AT2G17050
		AT1G05700
		AT3G26220
		AT5G48430
		AT1G08847
		AT1G30730
		AT1G05020
		AT3G53150
		AT1G63570
		AT1G13530
		AT1G77210
		AT2G37370
		AT5G53380
		AT3G51340
		AT5G35525
		AT4G21250
		AT5G57540
		AT1G15040
		AT1G65500
		AT1G32940
		AT2G32620
		AT1G01453
		AT1G19210
		AT1G64400
		AT5G19700
		AT3G59340
		AT1G61270
		AT5G48400
		AT5G64810
		AT5G61620
		AT1G57990
		AT3G46080
		AT3G56710
		AT3G55677
		AT5G52710
		AT3G49120
		AT2G43220
		AT4G37900
		AT1G74290
		AT5G38940
		AT1G30370
		AT3G46170
		AT1G47600
		AT5G39490
		AT1G51870
		AT1G34500
		AT3G04115
		AT4G36500
		AT5G47980
		AT2G24180
		AT5G22560
		AT2G40340
		AT4G29340
cbl7 down	29	AT4G27590
		AT5G48090
		AT2G42540
		AT4G15100
		AT4G15680
		AT1G15580
		AT4G24700
		AT3G30340
		AT3G06435
		AT1G63030
		AT1G10060
		AT5G15725
		AT5G38140
		AT5G46330
		AT1G47395
		AT4G15700
		AT1G61390
		AT3G04510
		AT5G53486
		AT1G10980
		AT1G19565
		AT5G06870
		AT2G21730
		AT1G47400
		AT1G78450
		AT4G15690
		AT4G17090
		AT3G63060
		AT1G53130
